# Supplementary material for: Antigen specificities and proviral integration sites differ in HIV-infected cells by timing of antiretroviral treatment initiation
Source: J Clin Invest. 2024 Jun 4;134(14):e159569. doi: 10.1172/JCI159569 (PMC11245156; doi:10.1172/JCI159569)
Supplement: Supporting data values [file jci-134-159569-s179.xlsx]

## Sheet: Supplemental Fig 1
86313					49861					64428					80249					49467					51729					97054					82712					49021					59530
	IFN-g+	TNF-a+	IL-2+			IFN-g+	TNF-a+	IL-2+			IFN-g+	TNF-a+	IL-2+			IFN-g+	TNF-a+	IL-2+			IFN-g+	TNF-a+	IL-2+			IFN-g+	TNF-a+	IL-2+			IFN-g+	TNF-a+	IL-2+			IFN-g+	TNF-a+	IL-2+			IFN-g+	TNF-a+	IL-2+			IFN-g+	TNF-a+	IL-2+
Media	1	1	1		Media	1	1	1		Media	1	1	1		Media	1	1	1		Media	1	1	1		Media	1	1	1		Media	1	1	1		Media	1	1	1		Media	1	1	1		Media	1	1	1
CMV pp65	0.78	1.18	0.77		CMV	0.8	0.4	0.5		CMV	1.95172	3.09886	1.10112		CMV pp65	2.81	3.63	2.72		CMV	13.08	15.05	15.44		CMV pp65	0.92	1.46	1.13		CMV pp65	3.51	6.33	3.35		CMV	0.7	0.68	0.62		CMV	2.9	3.5	2.8		CMV pp65	4.46	11.71	5.01
DT	0.99	1.12	1.09		EBV BARF 1	0.8	1.2	1		EBV BARF 1	3.05517	3.0038	2.42697		DT	2.02	1.45	2.68		EBV BARF 1	5.1	6.56	6.89		DT	1.17	2.63	1.72		DT	1.83	1.57	1.79		EBV BARF 1	1.22	1.26	1.2		EBV BARF 1	0.4	0.9	0.5		DT	1.28	1.45	1.8
EBV BARF 1	0.71	1.3	1.15		EBV BMLF 1	1.5	1.5	1.3		EBV BMLF 1	2.67931	2.30038	2.50562		EBV BARF 1	1.81	2.93	2.84		EBV BMLF 1	2.35	2.97	3.02		EBV BARF 1	0.93	1.07	1.24		EBV BARF 1	1.41	1.36	0.82		EBV BMLF 1	1.32	1.36	1.39		EBV BMLF 1	0.4	0.8	0.2		EBV BARF 1	1.62	2.27	1.55
EBV BMLF 1	0.95	1.33	1		EBV BMRF 1	1	0.8	0.9		EBV BMRF 1	2.61379	2.69962	1.85393		EBV BMLF 1	1.34	2.77	1.89		EBV BMRF 1	3.69	5.44	6.15		EBV BMLF 1	0.87	1.49	1.09		EBV BMLF 1	1.41	1.09	1.19		EBV BMRF 1	1.83	2.07	1.94		EBV BMRF 1	0.7	1	0.6		EBV BMLF 1	0.89	0.8	0.9
EBV BMRF 1	1.18	1.37	1.49		EBV BRLF 1	0.9	1.5	1.1		EBV BRLF 1	1.11379	1.06464	1.07865		EBV BMRF 1	3.88	1.95	0.87		EBV BRLF 1	1.57	1.83	1.99		EBV BMRF 1	0.94	1.15	0.96		EBV BMRF 1	0.83	0.88	0.61		EBV BRLF 1	1.38	1.39	1.37		EBV BRLF 1	1.4	0.9	0.8		EBV BMRF 1	2.14	2.59	2.15
EBV BRLF 1	0.51	0.47	0.49		EBV BZLF 1	1.1	1.1	1		EBV BZLF 1	2.13103	1.86312	1.89888		EBV BRLF 1	3.21	3.89	1.74		EBV BZLF 1	1.15	1.25	1.25		EBV BRLF 1	1.54	2.6	1.76		EBV BRLF 1	1.39	1.07	0.8		EBV BZLF 1	2.33	3.21	2.43		EBV BZLF 1	1.1	1.5	1.4		EBV BRLF 1	1.48	1.69	1.14
EBV BZLF 1	0.9	1.23	0.87		EBV EBNA 1	1.4	1.2	1.4		EBV EBNA 1	2.30345	2.64259	2.23596		EBV BZLF 1	2.81	3.49	3.39		EBV EBNA 1	6.83	8.95	9.58		EBV BZLF 1	1.71	3	1.96		EBV BZLF 1	1.17	1.02	0.7		EBV EBNA LP	1.87	1.98	1.9		EBV EBNA 1	1.6	1.9	1.7		EBV BZLF 1	1.43	1.32	1.32
EBV EBNA LP	0.88	0.89	0.56		EBV EBNA 2	2.7	3.5	2.5		EBV EBNA 2	2.42759	2.30038	2.92135		EBV EBNA LP	3.42	5.81	4.03		EBV EBNA 2	7.66	8.97	6.86		EBV EBNA LP	1.23	1.54	1.58		EBV EBNA LP	1.61	1.43	1.35		EBV EBNA 1	1.42	1.51	1.48		EBV EBNA 2	3.2	4.8	3.9		EBV EBNA LP	1.71	2.43	2.12
EBV EBNA 1	0.74	0.79	0.79		EBV EBNA 3a	1.6	1.5	1.2		EBV EBNA 3a	3.81034	3.61217	3.41573		EBV EBNA 1	1.71	2.39	2.29		EBV EBNA 3a	4.29	5.5	3.87		EBV EBNA 1	1.49	2.85	1.78		EBV EBNA 1	1.68	1.98	0.95		EBV EBNA 2	2.59	3.34	2.56		EBV EBNA 3a	1.1	1.3	1.3		EBV EBNA 1	1.16	1.49	1.41
EBV EBNA 2	1.02	1.14	0.77		EBV EBNA 3b	1.7	1.1	1.7		EBV EBNA 3b	4.97586	6.88213	3.87641		EBV EBNA 2	1.47	2.79	1.97		EBV EBNA 3b	2.15	2.31	2.25		EBV EBNA 2	1.72	2.73	1.74		EBV EBNA 2	3.47	6.62	2.39		EBV EBNA 3a	2.88	3.23	2.63		EBV EBNA 3b	1.3	1.2	1.7		EBV EBNA 2	1.84	1.53	1.7
EBV EBNA 3a	2.02	2.34	1.47		EBV EBNA 3c	1.7	0.5	0.9		EBV EBNA 3c	3.46897	3.78327	3.57303		EBV EBNA 3a	3.13	4.85	3.47		EBV EBNA 3c	4.15	4.72	3.98		EBV EBNA 3a	1.67	1.9	1.58		EBV EBNA 3a	1.37	1.39	1.16		EBV EBNA 3b	1.01	0.98	1.02		EBV EBNA 3c	2.9	3.6	3.2		EBV EBNA 3a	1.96	3.6	1.9
EBV EBNA 3b	0.92	0.97	0.84		EBV EBNA LP	1.8	2.2	1.8		EBV EBNA LP	7.4	5.95057	6.24719		EBV EBNA 3b	6.42	12.73	7.66		EBV EBNA LP	3.25	3.44	3.17		EBV EBNA 3b	1.45	2.42	1.61		EBV EBNA 3b	1.28	1.14	0.79		EBV EBNA 3c	2.81	3.26	2.98		EBV EBNA LP	2.2	2.8	2.1		EBV EBNA 3b	1.31	1.83	1.9
EBV EBNA 3c	1.1	1.92	1.34		EBV GP350/GP340	1.1	0.9	1		EBV GP350/GP340	1.12759	1.34981	2.46067		EBV EBNA 3c	3.45	6.82	3.39		EBV GP350/GP340	1.36	1.34	1.22		EBV EBNA 3c	1.22	1.89	1.44		EBV EBNA 3c	2.85	3.48	1.94		EBV GP350/GP340	1.4	1.42	1.41		EBV GP350/GP340	1.1	1.3	1.3		EBV EBNA 3c	4.06	5.75	3.88
EBV GP350	1.07	1.16	1.02		EBV LMP 1	1	1	1.2		EBV LMP 1	1.04138	1.0038	0.921348		EBV GP350/GP340	2.16	2.25	2.25		EBV LMP 1	1.2	1.5	1.36		EBV GP350/GP340	1.25	1.33	1.18		EBV GP350	0.98	1.04	0.89		EBV LMP 1	0.86	0.87	0.89		EBV LMP 1	1.1	1.1	1.2		EBV GP350/GP340	2.31	2.88	2.4
EBV LMP 1	3.37	4.67	3.3		EBV LMP 2	1	0.8	0.9		EBV LMP 2	1.55517	1.44487	1.52809		EBV LMP 1	3.46	7.38	4.72		EBV LMP 2	1.85	2.53	2.29		EBV LMP 1	1.22	2.2	1.78		EBV LMP 1	1.06	1.11	0.61		EBV LMP 2	1.51	1.66	1.79		EBV LMP 2	1.1	1.1	1.1		EBV LMP 1	1.52	2.12	1.88
EBV LMP 2	0.68	0.83	0.63		HIV ENV-1	1.1	1.8	1.6		HIV ENV-1	3.79478	5.03571	3.63043		EBV LMP 2	1.79	1.76	1.93		HIV ENV-1	1.14	1.08	0.88		EBV LMP 2	0.99	1.8	1.14		EBV LMP 2	0.91	0.9	0.56		HSV-1 RS1	1.36	1.3	1.28		HIV ENV-1	2	2.2	2.1		EBV LMP 2	1.95	2.31	2.17
HSV-1 RS1	2.18	2.81	2.15		HIV ENV-2	2.3	4.2	2.8		HIV ENV-2	5.0597	7.03571	5.5		HSV-1 RS-1	1.4	1.52	2.13		HIV ENV-2	2.49	2.62	2.14		HSV-1 RS1	2.02	6.1	2.65		HSV-1 RS1	2.65	1.77	1.51		HSV-1 UL27	2.09	2.04	1.99		HIV ENV-2	3.3	4	3.8		HSV-1 RS-1	1.51	2.4	2.35
HSV-1 UL27	2.63	3.78	2.94		HIV Gag	1	1.3	1.3		HIV Gag	2.1306	2.33929	1.88044		HSV-1 UL27	2.08	1.66	3.47		HIV Gag	1.21	1.09	0.89		HSV-1 UL27	1.46	3.66	1.65		HSV-1 UL27	3.5	6.73	2.5		HSV-2 gD-2	2.59	2.56	2.39		HIV Gag	3.6	4	4		HSV-1 UL27	3.41	6.35	4.84
HAdV-3 hexon	1.1	0.98	0.7		HIV Nef	3.4	2.3	3.1		HIV Nef	5.52612	9.32143	6.47826		CEF	3.79	2.04	2.98		HIV Nef	1.13	1.1	0.93		HAdV-3 hexon	0.65	1.33	0.65		HAdV-3 hexon	1.7	1.98	2.55		DT	1.71	2.29	1.78		HIV Nef	2.5	3.2	3.1		HAdV-3 hexon	3.38	3.53	3.78
HAdV-5 penton	3.03	2.91	1.62		HIV Pol-1	3.2	2.1	2.8		HIV Pol-1	5.84701	7.89286	4.26087		HAdV-3 hexon	0.86	0.49	0.56		HIV Pol-1	4.48	4.97	3.89		HAdV-5 penton	0.98	0.83	1.02		HAdV-5 penton	1.02	1.81	1.26		HAdV-3 hexon	2.16	2.62	1.79		HIV Pol-1	5.4	8.7	7.7		HAdV-5 penton	5.15	6.75	6.39
HIV Env 1	1.42	1.29	0.99		HIV Pol-2	1.3	1.4	1.4		HIV Pol-2	4.23508	5.76786	3.06522		HAdV-5 penton	1.31	0.83	0.85		HIV Pol-2	2.97	3.12	2.42		HIV Env 1	1.3	1.25	1.4		HIV Env 1	0.85	1.17	1.4		HAdV-5 penton	3.42	3.92	2.8		HIV Pol-2	4.5	5.7	5.7		HIV Env 1	2.25	3.01	2.32
HIV Env 2	1.47	1.17	0.97		HIV Rev	2.5	2	2.3		HIV Rev	4.05597	7.42857	3.56522		HIV Env 1	1.87	0.97	1.24		HIV Rev	1.28	1.39	1.21		HIV Env 2	1.22	1.62	1.66		HIV Env 2	0.57	0.62	1.02		HIV Env 1	1.91	2.31	1.84		HIV Rev	1.8	2	2.2		HIV Env 2	2.31	1.69	2.6
HIV Gag	1.01	0.94	0.77		HIV Tat	1.3	1.5	1.5		HIV Tat	3.49254	6.42857	4.08696		HIV Env 2	2.72	2.43	1.86		HIV Tat	2.04	1.86	1.84		HIV Gag	0.59	0.63	0.74		HIV Gag	0.79	0.88	1.04		HIV Env 2	1.96	2.47	2.11		HIV Tat	3.7	4.6	4.1		HIV Gag	1.67	2.08	2.02
HIV NEF	0.97	0.96	0.69		HIV Vif	1	0.8	1		HIV Vif	2.95522	3.66071	2.80435		HIV Gag	1.59	0.91	0.94		HIV Vif	0.97	1.07	1.26		HIV NEF	0.9	1.28	0.96		HIV NEF	0.64	0.78	1.02		HIV Gag	0.96	1.2	1.01		HIV Vif	1.2	1.1	1.3		HIV NEF	2.14	1.65	2.44
HIV Pol 1	1.85	1.94	1.44		HIV VPN	1.8	0.9	1.1		HIV VPN					HIV NEF	1.49	0.7	0.87		HIV VPN	0	0	0		HIV Pol 1	0.87	1.03	0.98		HIV Pol 1	1.22	1.54	1.54		HIV NEF	2.12	2.22	1.87		HIV VPR	1.3	1.2	1.5		HIV Pol 1	3.13	3.45	3.02
HIV Pol 2	1.1	1.45	0.82		HIV VPU	0.8	0.7	0.9		HIV VPU	0.921642	0.835714	0.76087		HIV Pol 1	2.57	3.26	1.99		HIV VPU	1.21	1.04	0.76		HIV Pol 2	1.59	2.25	1.54		HIV Pol 2	1.03	1.23	1.45		HIV Pol 1	1.84	2.16	1.76		HIV VPU	1.5	1.3	1.6		HIV Pol 2	4.9	5.73	5.63
HIV Rev	1.24	1.09	1.01		HSV-1 RS1	2	2	2.6		HSV-1 RS1	7.28965	7.81369	7.4382		HIV Pol 2	4.05	4.32	2.49		HSV-1 RS1	5.58	6.66	6.41		HIV Rev	1.66	1.67	1.78		HIV Rev	0.75	0.98	1.18		HIV Pol 2	2.68	3	2.47		HSV-1 RS1	0	0	0		HIV Rev	2.3	1.48	2.39
HIV Tat	1.4	1.36	0.9		HSV-1 UL27	3.8	3.7	3.4		HSV-1 UL27	5.75862	4.29658	5.93258		HIV Rev	1.57	1.02	1.36		HSV-1 UL27	6.14	7.16	6.82		HIV Tat	1.47	1.76	1.34		HIV Tat	0.91	1.05	1.27		HIV Rev	3.43	4.08	3.09		HSV-1 UL27	0	0	0		HIV Tat	2.25	1.76	2.46
HIV VPR	1.34	1.43	1.01		HSV-2 gD2	4.3	3.5	3.5		HSV-2 gD2					HIV Tat	2.12	1.2	1.95		HSV-2 gD2	0	0	0		HIV VPR	0.74	0.89	1.05		HIV VPR	1.18	1.21	1.45		HIV Tat	1.77	1.69	1.6		HSV-2 gD2	1.5	1.3	1.6		HIV VPR	2.65	2.23	2.78
HIV VPU	1.14	1.23	0.62		Flu H1N1	1.1	1.5	1.2		HAdV-3 hexon	4.87313	3.14286	5.01087		HIV Vif	1.56	0.83	1.37		HAdV-3 hexon	5.61	5.66	5.47		HIV VPU	0.71	0.84	0.83		HIV VPU	0.86	0.84	1.69		HIV VPR	1.14	1.18	1.14		HAdV-3 hexon	1.5	1.6	1.6		HIV VPU	2.1	1.97	2.41
HIV Vif	1.11	1.11	0.91		Flu H3N2	1.6	2	1.6		HAdV-5 penton	3.9403	2.01786	4.1087		HIV VPR	1.91	0.97	1.41		HAdV-5 penton	5.74	6.5	6.16		HIV Vif	1.58	1.33	0.99		HIV Vif	0.52	0.64	0.65		HIV VPU	1.12	1.19	1.18		HAdV-5 penton	0.8	1.2	1.4		HIV Vif	0.72	0.53	0.78
HSV-2	0.96	0.97	0.73		TT	0.8	1.2	1.4		TT	1.87313	1.06607	2.05435		HIV VPU	1.26	1.26	1.28		TT	0.96	0.92	0.76		TT	1.16	1.93	1.78		TT	2.18	4.31	2.66		HIV Vif	2.42	2.75	2.28		TT					TT	3.92	3.3	4.27
TT	1.64	2.02	1.53		DT	0	0	0		DT	1.20345	0.931559	1.35955		TT	0.61	0.34	0.56		DT	2.19	2.55	2.73												TT	1.92	2.39	1.83		DT	0	0	0
[truncated: 4 more columns]

## Sheet: 49861_IS seqs
sequence ID	Gene	Integration Site Sequence	notes
49861_UVB70	Upstream: N/A (0 kb); Downstream: N/A (0 kb)	TCTCTAGCACCTTCCTTCTTTCTTTGCTTCCTACTTTCTTTCCTCTGATTCTTCCTTCCCTCCTCCTTCCCTTCCTTTCTCCCTCCCTTCTTTTCTTCCTTCTTTTCTCTTATTCTTTCTTTCTCACTTCCTTGCTTTCTTTCTTTTTTCTACCATCCTCCCTCCCTCCTTTTCTTCCTTCCTCCCTCCCTTCCTTTCCTTATTTTTCCTTCCTTCCTTCCTTTTCTCTTTATTTTCTTTCTTTGCCTTCCTCCCTCTTACCATTCTCTCTTCCTCCTTTCCTTCCTCCCTTCCTCCTTCCCTTCTTTCTCACTTTCTTTCTCTCTCTCTTTCTTTCTCTTTCTTTCTTTCTTTCTTGTGTTCTTTCTTTTTTCTCCCTTCCTGCCTTTCTCCCTTCCT…
49861_UVM229	Upstream: N/A (0 kb); Downstream: N/A (0 kb)	TCTCTAGCACCTTCCTTCTTTCTTTGCTTCCTACTTTCTTTCCTCTGATTCTTCCTTCCCTCCTCCTTCCCTTCCTTTCTCCCTCCCTTCTTTTCTTCCTTCTTTTCTCTTATTCTTTCTTTCTCACTTCCTTGCTTTCTTTCTTTTTTCTACCATCCTCCCTCCCTCCTTTTCTTCCTTCCTCCCTCCCTTCCTTTCCTTATTTTTCCTTCCTTCCTTCCTTTTCTCTTTATTTTCTTTCTTTGCCTTCCTCCCTCT
49861_UVX207	Upstream: N/A (0 kb); Downstream: N/A (0 kb)	TCTCTAGCACCTTCCTTCTTTCTTTGCTTCCTACTTTCTTTCCTCTGATTCTTCCTTCCCTCCTCCTTCCCTTCCTTTCTCCCTCCCTTCTTTTCTTCCTTCTTTTCTCTTATTCTTTCTTTCTCACTTCCTTGCTTTCTTTCTTTTTTCTACCATCCTCCCTCCCTCCTTTTCTTCCTTCCTCCCTCCCTTCCTTTCCTTATTTTTCCTTCCTTCCTTCCTTTTCTCTTTATTTTCTTTCTTTGCCTTCCTCCCTCTTACCATTCTCTCTTCCTCCTTTCCTTCCTCCCTTCCTCCTTCCCTTCTTTCTCACTTTCTTTCTCTCTCTCTTTCTTTCTCTTTCTTTCTTTCTTTCTTGTGTTCTTTCTTTTTTCTCCCTTCCTGCCTTTCTCCCTTCCT…
49861_UWB57	Upstream: N/A (0 kb); Downstream: N/A (0 kb)	TCTCTAGCACCTTCCTTCTTTCTTTGCTTCCTACTTTCTTTCCTCTGATTCTTCCTTCCCTCCTCCTTCCCTTCCTTTCTCCCTCCCTTCTTTTCTTCCTTCTTTTCTCTTATTCTTTCTTTCTCACTTCCTTGCTTTCTTTCTTTTTTCTACCATCCTCCCTCCCTCCTTTTCTTCCTTCCTCCCTCCCTTCCTTTCCTTATTTTTCCTTCCTTCCTTCCTTTTCTCTTTATTTTCTTTCTTTGCCTTCCTCCCTCTTACCATTCTCTCTTCCTCCTTTCCTTCCTCCCTTCCTCCTTCCCTTCTTTCTCACTTTCTTTCTCTCTCTCTTTCTTTCTCTTTCTTTCTTTCTTTCTTGTGTTCTTTCTTTTTTCTCCCTTCCTGCCTTTCTCCCTTCCT…
49861_UWB63	Upstream: N/A (0 kb); Downstream: N/A (0 kb)	TCTCTAGCACCTTCCTTCTTTCTTTGCTTCCTACTTTCTTTCCTCTGATTCTTCCTTCCCTCCTCCTTCCCTTCCTTTCTCCCTCCCTTCTTTTCTTCCTTCTTTTCTCTTATTCTTTCTTTCTCACTTCCTTGCTTTCTTTCTTTTTTCTACCATCCTCCCTCCCTCCTTTTCTTCCTTCCTCCCTCCCTTCCTTTCCTTATTTTTCCTTCCTTCCTTCCTTTTCTCTTTATTTTCTTTCTTTGCCTTCCTCCCTCTTACCATTCTCTCTTCCTCCTTTCCTTCCTCCCTTCCTCCTTCCCTTCTTTCTCACTTTCTTTCTCTCTCTCTTTCTTTCTCTTTCTTTCTTTCTTTCTTGTGTTCTTTCTTTTTTCTCCCTTCCTGCCTTTCTCCCTTCCT…
49861_UWV213	Upstream: N/A (0 kb); Downstream: N/A (0 kb)	TCTCTAGCACCTTCCTTCTTTCTTTGCTTCCTACTTTCTTTCCTCTGATTCTTCCTTCCCTCCTCCTTCCCTTCCTTTCTCCCTCCCTTCTTTTCTTCCTTCTTTTCTCTTATTCTTTCTTTCTCACTTCCTTGCTTTCTTTCTTTTTTCTACCATCCTCCCTCCCTCCTTTTCTTCCTTCCTCCCTCCCTTCCTTTCCTTATTTTTCCTTCCTTCCTTCCTTTTCTCTTTATTTTCTTTCTTTGCCTTCCTCCCTCTTACCATTCTCTCTTCCTCCTTTCCTTCCTCCCTTCCTCCTTCCCTTCTTTCTCACTTTCTTTCTCTCTCTCTTTCTTTCTCTTTCTTTCTTTCTTTCTTGTGTTCTTTCTTTTTTCTCCCTTCCTGCCTTTCTCCCTTCCT…
49861_UXL236	Upstream: N/A (0 kb); Downstream: N/A (0 kb)	TCTCTAGCACCTTCCTTCTTTCTTTGCTTCCTACTTTCTTTCCTCTGATTCTTCCTTCCCTCCTCCTTCCCTTCCTTTCTCCCTCCCTTCTTTTCTTCCTTCTTTTCTCTTATTCTTTCTTTCTCACTTCCTTGCTTTCTTTCTTTTTTCTACCATCCTCCCTCCCTCCTTTTCTTCCTTCCTCCCTCCCTTCCTTTCCTTATTTTTCCTTCCTTCCTTCCTTTTCTCTTTATTTTCTTTCTTTGCCTTCCTCCCTCTTACCATTCTCTCTTCCTCCTTTCCTTCCTCCCTTCCTCCTTCCCTTCTTTCTCACTTTCTTTCTCTCTCTCTTTCTTTCTCTTTCTTTCTTTCTTTCTTGTGTTCTTTCTTTTTTCTCCCTTCCTGCCTTTCTCCCTTCCT…
49861_UXL246	Upstream: N/A (0 kb); Downstream: N/A (0 kb)	TCTCTAGCACCTTCCTTCTTTCTTTGCTTCCTACTTTCTTTCCTCTGATTCTTCCTTCCCTCCTCCTTCCCTTCCTTTCTCCCTCCCTTCTTTTCTTCCTTCTTTTCTCTTATTCTTTCTTTCTCACTTCCTTGCTTTCTTTCTTTTTTCTACCATCCTCCCTCCCTCCTTTTCTTCCTTCCTCCCTCCCTTCCTTTCCTTATTTTTCCTTCCTTCCTTCCTTTTCTCTTTATTTTCTTTCTTTGCCTTCCTCCCTCTTACCATTCTCTCTTCCTCCTTTCCTTCCTCCCTTCCTCCTTCCCTTCTTTCTCACTTTCTTTCTCTCTCTCTTTCTTTCTCTTTCTTTCTTTCTTTCTTGTGTTCTTTCTTTTTTCTCCCTTCCTGCCTTTCTCCCTTCCT…
49861_UXL259	Upstream: N/A (0 kb); Downstream: N/A (0 kb)	TCTCTAGCACCTTCCTTTTTTCTTTGCTTCCTACTTTCTTTCCTCTGATTCTTCCTTCCCTCCTCCTTCCCTTCCTTTCTCCCTCCCTTCTTTTCTTCCTTCTTTTCTCTTATTCTTTCTTTCTCACTTCCTTGCTTTCTTTCTTTTTTCTACCATCCTCCCTCCCTCCTTTTCTTCCTTCCTCCCTCCCTTCCTTTCCTTATTTTTCCTTCCTTCCTTCCTTTTCTCTTTATTTTCTTTCTTTGCCTTCCTCCCTCTTACCATTCTCTCTTCCTCCTTTCCTTCCTCCCTTCCTCCTTCCCTTCTTTCTCACTTTCTTTCTCTCTCTCTTTCTTTCTCCTTCTTTCTTTCTTTCTTGTGTTCTTTCTTTTTTCTCCCTTCCTGCCTTTCTCCCTTCCT…
49861_UXL268	Upstream: N/A (0 kb); Downstream: N/A (0 kb)	TCTCTAGCACCTTCCTTCTTTCTTTGCTTCCTACTTTCTTTCCTCTGATTCTTCCTTCCCTCCTCCTTCCCTTCCTTTCTCCCTCCCTTCTTTTCTTCCTTCTTTTCTCTTATTCTTTCTTTCTCACTTCCTTGCTTTCTTTCTTTTTTCTACCATCCTCCCTCCCTCCTTTTCTTCCTTCCTCCCTCCCTTCCTTTCCTTATTTTTCCTTCCTTCCTTCCTTTTCTCTTTATTTTCTTTCTTTGCCTTCCTCCCTCTTACCATTCTCTCTTCCTCCTTTCCTTCCTCCCTTCCTCCTTCCCTTCTTTCTCACTTTCTTTCTCTCTCTCTTTCTTTCTCTTTCTTTCTTTCTTTCTTGTGTTCTTTCTTTTTTCTCCCTTCCTGCCTTTCTCCCTTCCT…
49861_UXL283	Upstream: N/A (0 kb); Downstream: N/A (0 kb)	TCTCTAGCACCTTCCTTCTTTCTTTGCTTCCTACTTTCTTTCCTCTGATTCTTCCTTCCCTCCTCCTTCCCTTCCTTTCTCCCTCCCTTCTTTTCTTCCTTCTTTTCTCTTATTCTTTCTTTCTCACTTCCTTGCTTTCTTTCTTTTTTCTACCATCCTCCCTCCCTCCTTTTCTTCCTTCCTCCCTCCCTTCCTTTCCTTATTTTTCCTTCCTTCCTTCCTTTTCTCTTTATTTTCTTTCTTTGCCTTCCTCCCTCTTACCATTCTCTCTTCCTCCTTTCCTTCCTCCCTTCCTCCTTCCCTTCTTTCTCACTTTCTTTCTCTCTCTCTTTCTTTCTCTTTCTTTCTTTCTTTCTTGTGTTCTTTCTTTTTTCTCCCTTCCTGCCTTTCTCCCTTCCT…
49861_UXP206	Upstream: N/A (0 kb); Downstream: N/A (0 kb)	TCTCTAGCACCTTCCTTCTTTCTTTGCTTCCTACTTTCTTTCCTCTGATTCTTCCTTCCCTCCTCCTTCCCTTCCTTTCTCCCTCCCTTCTTTTCTTCCTTCTTTTCTCTTATTCTTTCTTTCTCACTTCCTTGCTTTCTTTCTTTTTTCTACCATCCTCCCTCCCTCCTTTTCTTCCTTCCTCCCTTCCTTCCTTTCCTTATTTTTCCTTCCTTCCTTCCTTTTCTCTTTATTTTCTTTCTTTGCCTTCCTCCCTCTTACCATTCTCTCTTCCTCCTTTCCTTCCTCCCTTCCTCCTTCCCTTCTTTCTCACTTTCTTTCTCTCTCTCTTTCTTTCTCTTTCTTTCTTTCTTTCTTGTGTTCTTTCTTTTTTCTCCCTTCCTGCCTTTCTCCCTTCCT…
49861_UXP224	Upstream: N/A (0 kb); Downstream: N/A (0 kb)	TCTCTAGCACCTTCCTTCTTTCTTTGCTTCCTACTTTCTTTCCTCTGATTCTTCCTTCCCTCCTCCTTCCCTTCCTTTCTCCCTCCCTTCTTTTCTTCCTTCTTTTCTCTTATTCTTTCTTTCTCACTTCCTTGCTTTCTTTCTTTTTTCTACCATCCTCCCTCCCTCCTTTTCTTCCTTCCTCCCTCCCTTCCTTTCCTTATTTTTCCTTCCTTCCTTCCTTTTCTCTTTATTTTCTTTCTTTGCCTTCCTCCCTCT
49861_UXU200	Upstream: N/A (0 kb); Downstream: N/A (0 kb)	TCTCTAGCACCTTCCTTCTTTCTTTGCTTCCTACTTTCTTTCCTCTGATTCTTCCTTCCCTCCTCCTTCCCTTCCTTTCTCCCTCCCTTCTTTTCTTCCTTCTTTTCTCTTATTCTTTCTTTCTCACTTCCTTGCTTTCTTTCTTTTTTCTACCATCCTCCCTCCCTCCTTTTCTTCCTTCCTCCCTCCCTTCCTTTCCTTATTTTTCCTTCCTTCCTTCCTTTTCTCTTTATTTTCTTTCTTTGCCTTCCTCCCTCTTACCATTCTCTCTTCCTCCTTTCCTTCCTCCCTTCCTCCTTCCCTTCTTTCTCACTTTCTTTCTCTCTCTCTTTCTTTCTCTTTCTTTCTTTCTTTCTTGTGTTCTTTCTTTTTTCTCCCTTCCTGCCTTTCTCCCTTCCT…
49861_UXU211	Upstream: N/A (0 kb); Downstream: N/A (0 kb)	TCTCTAGCACCTTCCTTCTTTCTTTGCTTCCTACTTTCTTTCCTCTGATTCTTCCTTCCCTCCTCCTTCCCTTCCTTTCTCCCTCCCTTCTTTTCTTCCTTCTTTTCTCTTATTCTTTCTTTCTCACTTCCTTGCTTTCTTTCTTTTTTCTACCATCCTCCCTCCCTCCTTTTCTTCCTTCCTCCCTCCCTTCCTTTCCTTATTTTTCCTTCCTTCCTTCCTTTTCTCTTTATTTTCTTTCTTTGCCTTCCTCCCTCTTACCATTCTCTCTTCCTCCTTTCCTTCCTCCCTTCCTCCTTCCCTTCTTTCTCACTTTCTTTCTCTCTCTCTTTCTTTCTCTTTCTTTCTTTCTTTCTTGTGTTCTTTCTTTTTTCTCCCTTCCTGCCTTTCTCCCTTCCT…
49861_UXU216	Upstream: N/A (0 kb); Downstream: N/A (0 kb)	TCTCTAGCACCTTCCTTCTTTCTTTGCTTCCTACTTTCTTTCCTCTGATTCTTCCTTCCCTCCTCCTTCCCTTCCTTTCTCCCTCCCTTCTTTTCTTCCTTCTTTTCTCTTATTCTTTCTTTCTCACTTCCTTGCTTTCTTTCTTTTTTCTACCATCCTCCCTCCCTCCTTTTCTTCCTTCCTCCCTCCCTTCCTTTCCTTATTTTTCCTTCCTTCCTTCCTTTTCTCTTTATTTTCTTTCTTTGCCTTCCTCCCTCTTACCATTCTCTCTTCCTCCTTTCCTTCCTCCCTTCCTCCTTCCCTTCTTTCTCACTTTCTTTCTCTCTCTCTTTCTTTCTCTTTCTTTCTTTCTTTCTTGTGTTCTTTCTTTTTTCTCCCTTCCTGCCTTTCTCCCTTCCT…
49861_UXU258	Upstream: N/A (0 kb); Downstream: N/A (0 kb)	TCTCTAGCACCTTCCTTCTTTCTTTGCTTCCTACTTTCTTTCCTCTGATTCTTCCTTCCCTCCTCCTTCCCTTCCTTTCTCCCTCCCTTCTTTTCTTCCTTCTTTTCTCTTATTCTTTCTTTCTCACTTCCTTGCTTTCTTTCTTTTTTCTACCATCCTCCCTCCCTCCTTTTCTTCCTTCCTCCCTCCCTTCCTTTCCTTATTTTTCCTTCCTTCCTTCCTTTTCTCTTTATTTTCTTTCTTTGCCTTCCTCCCTCTTACCATTCTCTCTTCCTCCTTTCCTTCCTCCCTTCCTCCTTCCCTTCTTTCTCACTTTCTTTCTCTCTCTCTTTCTTTCTCTTTCTTTCTTTCTTTCTTGTGTTCTTTCTTTTTTCTCCCTTCCTGCCTTTCTCCCTTCCT…
49861_UXU281	Upstream: N/A (0 kb); Downstream: N/A (0 kb)	TCTCTAGCACCTTCCTTCTTTCTTTGCTTCCTACTTTCTTTCCTCTGATTCTTCCTTCCCTCCTCCTTCCCTTCCTTTCTCCCTCCCTTCTTTTCTTCCTTCTTTTCTCTTATTCTTTCTTTCTCACTTCCTTGCTTTCTTTCTTTTTTCTACCATCCTCCCTCCCTCCTTTTCTTCCTTCCTCCCTCCCTTCCTTTCCTTATTTTTCCTTCCTTCCTTCCTTTTCTCTTTATTTTCTTTCTTTGCCTTCCTCCCTCTTACCATTCTCTCTTCCTCCTTTCCTTCCTCCCTTCCTCCTTCCCTTCTTTCTCACTTTCTTTCTCTCTCTCTTTCTTTCTCTTTCTTTCTTTCTTTCTTGTGTTCTTTCTTTTTTCTCCCTTCCTGCCTTTCTCCCTTCCT…
49861_UXU285	Upstream: N/A (0 kb); Downstream: N/A (0 kb)	TCTCTAGCACCTTCCTTCTTTCTTTGCTTCCTACTTTCTTTCCTCTGATTCTTCCTTCCCTCCTCCTTCCCTTCCTTTCTCCCTCCCTTCTTTTCTTCCTTCTTTTCTCTTATTCTTTCTTTCTCACTTCCTTGCTTTCTTTCTTTTTTCTACCATCCTCCCTCCCTCCTTTTCTTCCTTCCTCCCTCCCTTCCTTTCCTTATTTTTCCTTCCTTCCTTCCTTTTCTCTTTATTTTCTTTCTTTGCCTTCCTCCCTCTTACCATTCTCTCTTCCTCCTTTCCTTCCTCCCTTCCTCCTTCCCTTCTTTCTCACTTTCTTTCTCTCTCTCTTTCTTTCTCTTTCTTTCTTTCTTTCTTGTGTTCTTTCTTTTTTCTCCCTTCCTGCCTTTCTCCCTTCCT…
49861_UXU286	Upstream: N/A (0 kb); Downstream: N/A (0 kb)	TCTCTAGCACCTTCCTTCTTTCTTTGCTTCCTACTTTCTTTCCTCTGATTCTTCCTTCCCTCCTCCTTCCCTTCCTTTCTCCCTCCCTTCTTTTCTTCCTTCTTTTCTCTTATTCTTTCTTTCTCACTTCCTTGCTTTCTTTCTTTTTTCTACCATCCTCCCTCCCTCCTTTTCTTCCTTCCTCCCTCCCTTCCTTTCCTTATTTTTCCTTCCTTCCTTCCTTTTCTCTTTATTTTCTTTCTTTGCCTTCCTCCCTCTTACCATTCTCTCTTCCTCCTTTCCTTCCTCCCTTCCTCCTTCCCTTCTTTCTCACTTTCTTTCTCTCTCTCTTTCTTTCTCTTTCTTTCTTTCTTTCTTGTGTTCTTTCTTTTTTCTCCCTTCCTGCCTTTCTCCCTTCCT…
49861_UXV203	Upstream: N/A (0 kb); Downstream: N/A (0 kb)	TCTCTAGCACCTTCCTTCTTTCTTTGCTTCCTACTTTCTTTCCTCTGATTCTTCCTTCCCTCCTCCTTCCCTTCCTTTCTCCCTCCCTTCTTTTCTTCCTTCTTTTCTCTTATTCTTTCTTTCTCACTTCCTTGCTTTCTTTCTTTTTTCTACCATCCTCCCTCCCTCCTTTTCTTCCTTCCTCCCTCCCTTCCTTTCCTTATTTTTCCTTCCTTCCTTCCTTTTCTCTTTATTTTCTTTCTTTGCCTTCCTCCCTCTTACCATTCTCTCTTCCTCCTTTCCTTCCTCCCTTCCTCCTTCCCTTCTTTCTCACTTTCTTTCTCTCTCTCTTTCTTTCTCTTTCTTTCTTTCTTTCTTGTGTTCTTTCTTTTTTCTCCCTTCCTGCCTTTCTCCCTTCCT…
49861_UXV221	Upstream: N/A (0 kb); Downstream: N/A (0 kb)	TCTCTAGCACCTTCCTTCTTTCTTTGCTTCCTACTTTCTTTCCTCTGATTCTTCCTTCCCTCCTCCTTCCCTTCCTTTCTCCCTCCCTTCTTTTCTTCCTTCTTTTCTCTTATTCTTTCTTTCTCACTTCCTTGCTTTCTTTCTTTTTTCTACCATCCTCCCTCCCTCCTTTTCTTCCTTCCTCCCTCCCTTCCTTTCCTTATTTTTCCTTCCTTCCTTCCTTTTCTCTTTATTTTCTTTCTTTGCCTTCCTCCCTCTTACCATTCTCTCTTCCTCCTTTCCTTCCTCCCTTCCTCCTTCCCTTCTTTCTCACTTTCTTTCTCTCTCTCTTTCTTTCTCTTTCTTTCTTTCTTTCTTGTGTTCTTTCTTTTTTCTCCCTTCCTGCCTTTCTCCCTTCCT…
49861_UXV224	Upstream: N/A (0 kb); Downstream: N/A (0 kb)	TCTCTAGCACCTTCCTTCTTTCTTTGCTTCCTACTTTCTTTCCTCTGATTCTTCCTTCCCTCCTCCTTCCCTTCCTTTCTCCCTCCCTTCTTTTCTTCCTTCTTTTCTCTTATTCTTTCTTTCTCACTTCCTTGCTTTCTTTCTTTTTTCTACCATCCTCCCTCCCTCCTTTTCTTCCTTCCTCCCTCCCTTCCTTTCCTTATTTTTCCTTCCTTCCTTCCTTTTCTCTTTATTTTCTTTCTTTGCCTTCCTCCCTCTTACCATTCTCTCTTCCTCCTTTCCTTCCTCCCTTCCTCCTTCCCTTCTTTCTCACTTTCTTTCTCTCTCTCTTTCTTTCTCTTTCTTTCTTTCTTTCTTGTGTTCTTTCTTTTTTCTCCCTTCCTGCCTTTCTCCCTTCCT…
49861_UXV225	Upstream: N/A (0 kb); Downstream: N/A (0 kb)	TCTCTAGCACCTTCCTTCTTTCTTTGCTTCCTACTTTCTTTCCTCTGATTCTTCCTTCCCTCCTCCTTCCCTTCCTTTCTCCCTCCCTTCTTTTCTTCCTTCTTTTCTCTTATTCTTTCTTTCTCACTTCCTTGCTTTCTTTCTTTTTTCTACCATCCTCCCTCCCTCCTTTTC
49861_UXV228	Upstream: N/A (0 kb); Downstream: N/A (0 kb)	TCTCTAGCACCTTCCTTCTTTCTTTGCTTCCTACTTTCTTTCCTCTGATTCTTCCTTCCCTCCTCCTTCCCTTCCTTTCTCCCTCCCTTCTTTTCTTCCTTCTTTTCTCTTATTCTTTCTTTCTCACTTCCTTGCTTTCTTTCTTTTTTCTACCATCCTCCCTCCCTCCTTTTCTTCCTTCCTCCCTCCCTTCCTTTCCTTATTTTTCCTTCCTTCCTTCCTTTTCTCTTTATTTTCTTTCTTTGCCTTCCTCCCTCTTACCATTCTCTCTTCCTCCTTTCCTTCCTCCCTTCCTCCTTCCCTTCTTTCTCACTTTCTTTCTCTCTCTCTTTCTTTCTCTTTCTTTCTTTCTTTCTTGTGTTCTTTCTTTTTTCTCCCTTCCTGCCTTTCTCCCTTCCT…
49861_UXV229	Upstream: N/A (0 kb); Downstream: N/A (0 kb)	TCTCTAGCACCTTCCTTCTTTCTTTGCTTCCTACTTTCTTTCCTCTGATTCTTCCTTCCCTCCTCCTTCCCTTCCTTTCTCCCTCCCTTCTTTTCTTCCTTCTTTTCTCTTATTCTTTCTTTCTCACTTCCTTGCTTTCTTTCTTTTTTCTACCATCCTCCCTCCCTCCTTTTCTTCCTTCCTCCCTCCCTTCCTTTCCTTATTTTTCCTTCCTTCCTTCCTTTTCTCTTTATTTTCTTTCTTTGCCTTCCTCCCTCTTACCATTCTCTCTTCCTCCTTTCCTTCCTCCCTTCCTCCTTCCCTTCTTTCTCACTTTCTTTCTCTCTCTCTTTCTTTCTCTTTCTTTCTTTCTTT
49861_UXV230	Upstream: N/A (0 kb); Downstream: N/A (0 kb)	TCTCTAGCACCTTCCTTCTTTCTTTGCTTCCTACTTTCTTTCCTCTGATTCTTCCTTCCCTCCTCCTTCCCTTCCTTTCTCCCTCCCTTCTTTTCTTCCTTCTTTTCTCTTATTCTTTCTTTCTCACTTCCTTGCTTTCTTTCTTTTTTCTACCATCCTCCCTCCCTCCTTTTCTTCCTTCCTCCCTCCCTTCCTTTCCTTATTTTTCCTTCCTTCCTTCCTTTTCTCTTTATTTTCTTTCTTTGCCTTCCTCCCTCTTACCATTCTCTCTTCCTCCTTTCCTTCCTCCCTTCCTCCTTCCCTTCTTTCTCACTTTCTTTCTCTCTCTCTTTCTTTCTCTTTCTTTCTTTCTTTCTTGTGTTCTTTCTTTTTTCTCCCTTCCTGCCTTTCTCCCTTCCT…
49861_UXV239	Upstream: N/A (0 kb); Downstream: N/A (0 kb)	TCTCTAGCACCTTCCTTCTTTCTTTGCTTCCTACTTTCTTTCCTCTGATTCTTCCTTCCCTCCTCCTTCCCTTCCTTTCTCCCTCCCTTCTTTTCTTCCTTCTTTTCTCTTATTCTTTCTTTCTCACTTCCTTGCTTTCTTTCTTTTTTCTACCATCCTCCCTCCCTCCTTTTCTTCCTTCCTCCCTCCCTTCCTTTCCTTATTTTTCCTTCCTTCCTTCCTTTTCTCTTTATTTTCTTTCTTTGCCTTCCTCCCTCTTACCATTCTCTCTTCCTCCTTTCCTTCCTCCCTTCCTCCTTCCCTTCTTTCTCACTTTCTTTCTCTCTCTCTTTCTTTCTCTTTCTTTCTTTCTTTCTTGTGTTCTTTCTTTTTTCTCCCTTCCTGCCTTTCTCCCTTCCT…
49861_UXV242	Upstream: N/A (0 kb); Downstream: N/A (0 kb)	TCTCTAGCACCTTCCTTCTTTCTTTGCTTCCTACTTTCTTTCCTCTGATTCTTCCTTCCCTCCTCCTTCCCTTCCTTTCTCCCTCCCTTCTTTTCTTCCTTCTTTTCTCTTATTCTTTCTTTCTCACTTCCTTGCTTTCTTTCTTTTTTCTACCATCCTCCCTCCCTCCTTTTCTTCCTTCCTCCCTCCCTTCCTTTCCTTATTTTTCCTTCCTTCCTTCCTTTTCTCTTTATTTTCTTTCTTTGCCTTCCTCCCTCTTACCATTCTCTCTTCCTCCTTTCCTTCCTCCCTTCCTCCTTCCCTTCTTTCTCACTTTCTTTCTCTCTCTCTTTCTTTCTCTTTCTTTCTTTCTTTCTTGTGTTCTTTCTTTTTTCTCCCTTCCTGCCTTTCTCCCTTCCT…
49861_UXV264	Upstream: N/A (0 kb); Downstream: N/A (0 kb)	TCTCTAGCACCTTCCTTCTTTCTTTGCTTCCTACTTTCTTTCCTCTGATTCTTCCTTCCCTCCTCCTTCCCTTCCTTTCTCCCTCCCTTCTTTTCTTCCTTCTTTTCTCTTATTCTTTCTTTCTCACTTCCTTGCTTTCTTTCTTTTTTCTACCATCCTCCCTCCCTCCTTTTCTTCCTTCCTCCCTCCCTTCCTTTCCTTATTTTTCCTTCCTTCCTTCCTTTTCTCTTTATTTTCTTTCTTTGCCTTCCTCCCTCTTACCATTCTCTCTTCCTCCTTTCCTTCCTCCCTTCCTCCTTCCCTTCTTTCTCACTTTCTTTCTCTCTCTCTTTCTTTCTCTTTCTTTCTTTCTTTCTTGTGTTCTTTCTTTTTTCTCCCTTCCTGCCTTTCTCCCTTCCT…
49861_UYC240	Upstream: N/A (0 kb); Downstream: N/A (0 kb)	TCTCTAGCACCTTCCTTCTTTCTTTGCTTCCTACTTTCTTTCCTCTGATTCTTCCTTCCCTCCTCCTTCCCTTCCTTTCTCCCTCCCTTCTTTTCTTCCTTCTTTTCTCTTATTCTTTCTTTCTCACTTCCTTGCTTTCTTTCTTTTTTCTACCATCCTCCCTCCCTCCTTTTCTTCCCTCCTCCCTCCCTTCCTTTCCTTATTTTTCCTTCCTTCCTTCCTTTTCTCTTTATTTTCTTTCTTTGCCTTCCTCCCTCTTACCATTCTCTCTTCCTCCTTTCCTTCCTCCCTTCCTCCTTCCCTTCTTTCTCACTTTCTTTCTCTCTCTCTTTCTTTCTCTTTCTTTCTTTCTTTCTTGTGTTCTTTCTTTTTTCTCCCTTCCTGCCTTTCTCCCTTCCT…
49861_UYE206	Upstream: N/A (0 kb); Downstream: N/A (0 kb)	TCTCTAGCACCTTCCTTCTTTCTTTGCTTCCTACTTTCTTTCCTCTGATTCTTCCTTCCCTCCTCCTTCCCTTCCTTTCTCCCTCCCTTCTTTTCTTCCTTCTTTTCTCTTATTCTTTCTTTCTCACTTCCTTGCTTTCTTTCTTTTTTCTACCATCCTCCCTCCCTCCTTTTCTTCCTTCCTCCCTCCCTTCCTTTCCTTA
49861_UYE214	Upstream: N/A (0 kb); Downstream: N/A (0 kb)	TCTCTAGCACCTTCCTTCTTTCTTTGCTTCCTACTTTCTTTCCTCTGATTCTTCCTTCCCTCCTCCTTCCCTTCCTTTCTCCCTCCCTTCTTTTCTTCCTTCTTTTCTCTTATTCTTTCTTTCTCACTTCCTTGCTTTCTTTCTTTTTTCTACCATCCTCCCTCCC
49861_UYE239	Upstream: N/A (0 kb); Downstream: N/A (0 kb)	TCTCTAGCACCTTCCTTCTTTCTTTGCTTCCTACTTTCTTTCCTCTGATTCTTCCTTCCCTCCTCCTTCCCTTCCTTTCTCCCTCCCTTCTTTTCTTCCTTCTTTTCTCTTATTCTTTCTTTCTCACTTCCTTGCTTTCTTTCTTTTTTCTACCATCCTCCCTCCCTCCTTTTCTTCCTTCCTCCCTCCCTTCCTTTCCTTATTTTTCCTTCCTTCCTTCCTTTTCTCTTTATTTTCTTTCTTTGCCTTCCTCCCTCTTACCATTCTCTCTTCCTCCTTTCCTTCCTCCCTTCCTCCTTCCCTTCTTTCTCACTTTCTTTCTCTCTCTCTTTCTTTCTCTTTCTTTCTTTCTTTCTTGTGTTCTTTCTTTTTTCTCCCTTCCTGCCTTTCTCCCTTCCT…
49861_UYE266	Upstream: N/A (0 kb); Downstream: N/A (0 kb)	TCTCTAGCACCTTCCTTCTTTCTTTGCTTCTTACTTTCTTTCCTCTGATTCTTCCTTCCCTCCTCCTTCCCTTCCTTTCTCCCTCCCTTCTTTTCTTCCTTCTTTTCTCTTATTCTTTCTTTCTCACTTCCTTGCTTTCTTTCTTTTTTCTACCATCCTCCCTCCCTCCTTTTCTTCCTTCCTCCCTCCCTTCCTTTCCTTATTTTTCCTTCCTTCCTTCCTTTTCTCTTTATTTTCTTTCTTTGCCCTCCTCCCTC
49861_UYE275	Upstream: N/A (0 kb); Downstream: N/A (0 kb)	TCTCTAGCACCTTCCTTCTTTCTTTGCTTCCTACTTTCTTTCCTCTGATTCTTCCTTCCCTCCTCCTTCCCTTCCTTTCTCCCTCCCTTCTTTTCTTCCTTCTTTTCTCTTATTCTTTCTTTCTCACTTCCTTGCTTTCTTTCTTTTTTCTACCATCCTCCCTCCCTCCTTTTCTTCCTTCCTCCCTCCCTTCCTTTCCTTATTTTTCCTTCCTTCCTTCCTTTTCTCTTTATTTTCTTTCTTTGCCTTCCTCCCTCTTACCATTCTCTCTTCCTCCTTTCCTTCCTCCCTTCCTCCTTCCCTTCTTTCTCACTTTCTTTCTCTCTCTCTTTCTTTCTCTTTCTTTCTTTCTTTCTTGTGTTCTTTCTTTTTTCTCCCTTCCTGCCTTTCTCCCTTCCT…
49861_UYE281	Upstream: N/A (0 kb); Downstream: N/A (0 kb)	TCTCTAGCACCTTCCTTCTTTCTTTGCTTCCTACTTTCTTTCCTCTGATTCTTCCTTCCCTCCTCCTTCCCTTCCTTTCTCCCTCCCTTCTTTTCTTCCTTCTTTTCTCTTATTCTTTCTTTCTCACTTCCTTGCTTTCTTTCTTTTTTCTACCATCCTCCCTCCCTCCTTTTCTTCCTTCCTCCCTCCCTTCCTTTCCTTATTTTTCCTTCCTTCCTTCCTTTTCTCTTTATTTTCTTTCTTTGCCTTCCTCCCTCTTACCATTCTCTCTTCCTCCTTTCCTTCCTCCCTTCCTCCTTCCCTTCTTTCTCACTTTCTTTCTCTCTCTCTTTCTTTCTCTTTCTTTCTTTCTTTCTTGTGTTCTTTCTTTTTTCTCCCTTCCTGCCTTTCTCCCTTCCT…
49861_UYG202	Upstream: N/A (0 kb); Downstream: N/A (0 kb)	TCTCTAGCACCTTCCTTCTTTCTTTGCTTCATACTTTCTTTCCTCTGATTCTTCCTTCCCTCCTCCTTCCCTTCCTTTCTCCCTCCCTTCTTTTCTTCCTTCTTTTCTCTTATTCTTTCTTTCTCACTTCCTTGCTTTCTTTCTTTTTTCTACCATCCTCCCTCCCTCCTTTTCTTCCTTCCTCCCTCCCTTCCTTTCCTTATTTTTCCTTC
49861_UYG278	Upstream: N/A (0 kb); Downstream: N/A (0 kb)	TCTCTAGCACCTTCCTTCTTTCTTTGCTTCCTACTTTCTTTCCTCTGATTCTTCCTTCCCTCCTCCTTCCCTTCCTTTCTCCCTCCCTTCTTTTCTTCCTTCTTTTCTCTTATTCTTTCTTTCTCACTTCCTTGCTTTCTTTCTTTTTTCTACCATCCTCCCTCCCTCCTTTTCTTCCTTCCTCCCTCCCTTCCTTTCCTTATTTTTCCTTCCTTCCTTCCTTTTCTCTTTATTTTCTTTCTTTGCCTTCCTCCCTCTTACCATTCTCTCTTCCTCCTTTCCTTCCTCCCTTCCTCCTTCCCTTCTTTCTCACTTTCTTTCTCTCTCTCTTTCTTTCTCTTTCTTTCTTTCTTTCTTGTGTTCTTTCTTTTTTCTCCCTTCCTGCCTTTCTCCCTTCCT…
49861_UYG281	Upstream: N/A (0 kb); Downstream: N/A (0 kb)	TCTCTAGCACCTTCCTTCTTTCTTTGCTTCCTACTTTCTTTCCTCTGATTCTTCCTTCCCTCCTCCTTCCCTTCCTTTCTCCCTCCCTTCTTTTCTTCCTTCTTTTCTCTTATTCTTTCTTTCTCACTTCCTTGCTTTCTTTCTTTTTTCTACCATCCTCCCTCCCTCCTTTTCTTCCTTCCTCCCTCCCTTCCTTTCCTTATTTTTCCTTCCTTCCTTCCTTTTCTCTTTATTTTCTTTCTTTGCCTTCCTCCCTCTTACCATTCTCTCTTCCTCCTTTCCTTCCTCCCTTCCTCCTTCCCTTCTTTCTCACTTTCTTTCTCTCTCTCTTTCTTTCTCTTTCTTTCTTTCTTTCTTGTGTTCTTTCTTTTTTCTCCCTTCCTGCCTTTCTCCCTTCCT…
49861_UYL195	Upstream: N/A (0 kb); Downstream: N/A (0 kb)	TCTCTAGCACCTTCCTTCTTTCTTTGCTTCCTACTTTCTTTCCTCTGATTCTTCCTTCCCTCCTCCTTCCCTTCCTTTCTCCCTCCCTTCTTTTCTTCCTTCTTTTCTCTTATTCTTTCTTTCTCACTTCCTTGCTTTCTTTCTTTTTTCTACCATCCTCCCTCCCTCCTTTTCTTCCTTCCTCCCTCCCTTCCTTTCCTTATTTTTCCTTCCTTCCTTCCTTTTCTCTTTATTTTCTTTCTTTGCCTTCCTCCCTCTTACCATTCTCTCTTCCTCCTTTCCTTCCTCCCTTCCTCCTTCCCTTCTTTCTCACTTTCTTTCTCTCTCTCTTTCTTTCTCTTTCTTTCTTTCTTTCTTGTGTTCTTTCTTTTTTCTCCCTTCCTGCCTTTCTCCCTTCCT…
49861_UYL237	Upstream: N/A (0 kb); Downstream: N/A (0 kb)	TCTCTAGCACCTTCCTTCTTTCTTTGCTTCCTACTTTCTTTCCTCTGATTCTTCCTTCCCTCCTCCTTCCCTTCCTTTCTCCCTCCCTTCTTTTCTTCCTTCTTTTCTCTTATTCTTTCTTTCTCACTTCCTTGCTTTCTTTCTTTTTTCTACCATCCTCCCTCCCTCCTTTTCTTCCTTCCTCCCTCCCTTCCTTTCCTTATTTTTCCTTCCTTCCTTCCTTTTCTCTTTATTTTCTTTCTTTGCCTTCCTCCCTCTTACCATTCTCTCTTCCTCCTTTCCTTCCTCCCTTCCTCCTTCCCTTCTTTCTCACTTTCTTTCTCTCTCTCTTTCTTTCTCTTTCTTTCTTTCTTTCTTGTGTTCTTTCTTTTTTCTCCCTTCCTGCCTTTCTCCCTTCCT…
49861_UYM261	Upstream: N/A (0 kb); Downstream: N/A (0 kb)	TCTCTAGCACCTTCCTTCTTTCTTTGCTTCCTACTTTCTTTCCTCTGATTCTTCCTTCCCTCCTCCTTCCCTTCCTTTCTCCCTCCCTTCTTTTCTTCCTTCTTTTCTCTTATTCTTTCTTTCTCACTTCCTTGCTTTCTTTCTTTTTTCTACCATCCTCCCTCCCTCCTTTTCTTCCTTCCTCCCTCCCTTCCTTTCCTTATTTTTCCTTCCTTCCTTCCTTTTCTCTTTATTTTCTTTCTTTGCCTTCCTCCCTCTTACCATTCTCTCTTCCTCCTTTCCTTCCTCCCTTCCTCCTTCCCTTCTTTCTCACTTTCTTTCTCTCTCTCTTTCTTTCTCTTTCTTTCTTTCTTTCTTGTGTTCTTTCTTTTTTCTCCCTTCCTGCCTTTCTCCCTTCCT…
49861_UYM281	Upstream: N/A (0 kb); Downstream: N/A (0 kb)	TCTCTAGCACCTTCCTTCTTTCTTTGCTTCCTACTTTCTTTCCTCTGATTCTTCCTTCCCTCCTCCTTCCCTTCCTTTCTCCCTCCCTTCTTTTCTTCCTTCTTTTCTCTTATTCTTTCTTTCTCACTTCCTTGCTTTCTTTCTTTTTTCTACCATCCTCCCTCCCTCCTTTTCTTCCTTCCTCCCTCCCTTCCTTTCCTTATTTTTCCTTCCTTCCTTCCTTTTCTCTTTATTTTCTTTCTTTGCCTTCCTCCCTCTTACCATTCTCTCTTCCTCCTTTCCTTCCTCCCTTCCTCCTTCCCTTCTTTCTCACTTTCTTTCTCTCTCTCTTTCTTTCTCTTTCTTTCTTTCTTTCTTGTGTTCTTTCTTTTTTCTCCCTTCCTGCCTTTCTCCCTTCCT…
49861_UYN217	Upstream: N/A (0 kb); Downstream: N/A (0 kb)	TCTCTAGCACCTTCCTTCTTTCTTTGCTTCCTACTTTCTTTCCTCTGATTCTTCCTTCCCTCCTCCTTCCCTTCCTTTCTCCCTCCCTTCTTTTCTTCCTTCTTTTCTCTTATTCTTTCTTTCTCACTTCCTTGCTTTCTTTCTTTTTTCTACCATCCTCCCTCCCTCCTTTTCTTCCTTCCTCCCTCCCTTCCTTTCCTTATTTTTCATTCCTTC
49861_UYN225	Upstream: N/A (0 kb); Downstream: N/A (0 kb)	TCTCTAGCACCTTCCTTCTTTCTTTGCTTCCTACTTTCTTTCCTCTGATTCTTCCTTCCCTCCTCCTTCCCTTCCTTTCTCCCTCCCTTCTTTTCTTCCTTCTTTTCTCTTATTCTTTCTTTCTCACTTCCTTGCTTTCTTTCTTTTTTCTACCATCCTCCCTCCCTCCTTTTCTTCCTTCCTCCCTCCCTTCCTTTCCTTATTTTTCCTTCCTTCCTTCCTTTTCTCTTTATTTTCTTTCTTTGCCTTCCTCCCTCTTACCATTCTCTCTTCCTCCTTTCCTTCCTCCCTTCCTCCTTCCCTTCTTTCTCACTTTCTTTCTCTCTCTCTTTCTTTCTCTTTCTTTCTTTCTTTCTTGTGTTCTTTCTTTTTTCTCCCTTCCTGCCTTTCTCCCTTCCT…
49861_UYX194	Upstream: N/A (0 kb); Downstream: N/A (0 kb)	TCTCTAGCACCTTCCTTCTTTCTTTGCTTCCTACTTTCTTTCCTCTGATTCTTCCTTCCCTCCTCCTTCCCTTCCTTTCTCCCTCCCTTCTTTTCTTCCTTCTTTTCTCTTATTCTTTCTTTCTCACTTCCTTGCTTTCTTTCTTTTTTCTACCATCCTCCCTCCCTCCTTTTCTTCCTTCCTCCCTCCCTTCCTTTC
49861_UYX208	Upstream: N/A (0 kb); Downstream: N/A (0 kb)	TCTCTAGCACCTTCCTTCTTTCTTTGCTTCCTACTTTCTTTCCTCTGATTCTTCCTTCCCTCCTCCTTCCCTTCCTTTCTCCCTCCCTTCTTTTCTTCCTTCTTTTCTCTTATTCTTTCTTTCTCACTTCCTTGCTTTCTTTCTTTTTTCTACCATCCTCCCTCCCTCCTTTTCTTCCTTCCTCCCTCCCTTCCTTTCCTTATTTTTCCTTCCTTCCTTCCTTTTCTCTTTATTTTCTTTCTTTGCCTTCCTCCCTCTTACCATTCTCTCTTCCTCCTTTCCTTCCTCCCTTCCTCCTTCCCTTCTTTCTCACTTTCTTTCTCTCTCTCTTTCTTTCTCTTTCTTTCTTTCTTTCTTGTGTTCTTTCTTTTTTCTCCCTTCCTGCCTTTCTCCCTTCCT…
49861_UYX219	Upstream: N/A (0 kb); Downstream: N/A (0 kb)	TCTCTAGCACCTTCCTTCTTTCTTTGCTTCCTACTTTCTTTCCTCTGATTCTTCCTTCCCTCCTCCTTCCCTTCCTTTCTCCCTCCCTTCTTTTCTTCCTTCTTTTCTCTTATTCTTTCTTTCTCACTTCCTTGCTTTCTTTCTTTTTTCTACCA
49861_UYX239	Upstream: N/A (0 kb); Downstream: N/A (0 kb)	TCTCTAGCACCTTCCTTCTTTCTTTGCTTCCTACTTTCTTTCCTCTGATTCTTCCTTCCCTCCTCCTTCCCTTCCTTTCTCCCTCCCTTCTTTTCTTCCTTCTTTTCTCTTATTCTTTCTTTCTCACTTCCTTGCTTTCTTTCTTTTTTCTACCATCCTCCCTCCCTCCTTTTCTTCCTTCCTCCCTCCCTTCCTTTCCTTATTTTTCCTTCCTTCCTTCCTTTTCTCTTTATTTTCTTTCTTTGCCTTCCTCCCTCTTACCATTCTCTCTTCCTCCTTTCCTTCCTCCCTTCCTCCTTCCCTTCTTTCTCACTTTCTTTCTCTCTCTCTTTCTTTCTCTTTCTTTCTTTCTTTCTTGTGTTCTTTCTTTTTTCTCCCTTCCTGCCTTTCTCCCTTCCT…
49861_UYX252	Upstream: N/A (0 kb); Downstream: N/A (0 kb)	TCTCTAGCACCTTCCTTCTTTCTTTGCTTCCTACTTTCTTTCCTCTGATTCTTCCTTCCCTCCTCCTTCCCTTCCTTTCTCCCTCCCTTCTTTTCTTCCTTCTTTTCTCTTATTCTTTCTTTCTCACTTCCTTGCTTTCTTTCTTTTTTCTACCATCCTCCCTCCCTCCTTTTCTTCCTTCCTCCCTCCCTTCCTTTCCTTATTTTTCCTTCCTTCCTTCCTTTTCTCTTTATTTTCTTTCTTTGCCTTCCTCCCTCTTACCATTCTCTCTTCCTCCTTTCCTTCCTCCCTTCCTCCTTCCCTTCTTTCTCACTTTCTTTCTCTCTCTCTTTCTTTCTCTTTCTTTCTTTCTTTCTTGTGTTCTTTCTTTTTTCTCCCTTCCTGCCTTTCTCCCTTCCT…
49861_UYX267	Upstream: N/A (0 kb); Downstream: N/A (0 kb)	TCTCTAGCACCTTCCTTCTTTCTTTGCTTCCTACTTTCTTTCCTCTGATTCTTCCTTCCCTCCTCCTTCCCTTCCTTTCTCCCTCCCTTCTTTTCTTCCTTCTTTTCTCTTATTCTTTCTTTCTCACTTCCTTGCTTTCTTTCTTTTTTCTACCATCCTCCCTCCCTCCTTTTCTTCCTTCCTCCCTCCCTTCCTTTCCTTATTTTTCCTTCCTTCCTTCCTTTTCTCTTTATTTTCTTTCTTTGCCTTCCTCCCTCTTACCATTCTCTCTTCCTCCTTTCCTTCCTCCCTTCCTCCTTCCCTTCTTTCTCACTTTCTTTCTCTCTCTCTTTCTTTCTCTTTCTTTCTTTCTTTCTTGTGTTCTTTCTTTTTTCTCCCTTCCTGCCTTTCTCCCTTCCT…
49861_UYX272	Upstream: N/A (0 kb); Downstream: N/A (0 kb)	TCTCTAGCACCTTCCTTCTTTCTTTGCTTCCTACTTTCTTTCCTCTGATTCTTCCTTCCCTCCTCCTTCCCTTCCTTTCTCCCTCCCTTCTTTTCTTCCTTCTTTTCTCTTATTCTTTCTTTCTCACTTCCTTGCTTTCTTTCTTTTTTCTACCATCCTCCCTCCCTCCTTTTCTTCCTTCCTCCCTCCCTTCCTTTCCTTATTTTTCCTTCCTTCCTTCCTTTTCTCTTTATTTTCTTTCTTTGCCTTCCTCCCTCTTACCATTCTCTCTTCCTCCTTTCCTTCCTCCCTTCCTCCTTCCCTTCTTTCTCACTTTCTTTCTCTCTCTCTTTCTTTCTCTTTCTTTCTTTCTTTCTTGTGTTCTTTCTTTTTTCTCCCTTCCTGCCTTTCTCCCTTCCT…
49861_UYX280	Upstream: N/A (0 kb); Downstream: N/A (0 kb)	TCTCTAGCACCTTCCTTCTTTCTTTGCTTCCTACTTTCTTTCCTCTGATTCTTCCTTCCCTCCTCCTTCCCTTCCTTTCTCCCTCCCTTCTTTTCTTCCTTCTTTTCTCTTATTCTTTCTTTCTCACTTCCTTGCTTTCTTTCTTTTTTCTACCATCCTCCCTCCCTCCTTTTCTTCCTTCCTCCCTCCCTTCCTTTCCTTATTTTTCCTTCCTTCCTTCCTTTTCTCTTTATTTTCTTTCTTTGCCTTCCTCCCTCTTACCATTCTCTCTTCCTCCTTTCCTTCCTCCCTTCCTCCTTCCCTTCTTTCTCACTTTCTTTCTCTCTCTCTTTCTTTCTCTTTCTTTCTTTCTTTCTTGTGTTCTTTCTTTTTTCTCCCTTCCTGCCTTTCTCCCTTCCT…
49861_UYY195	Upstream: N/A (0 kb); Downstream: N/A (0 kb)	TCTCTAGCACCTTCCTTCTTTCTTTGCTTCCTACTTTCTTTCCTCTGATTCTTCCTTCCCTCCTCCTTCCCTTCCTTTCTCCCTCCCTTCTTTTCTTCCTTCTTTTCTCTTATTCTTTCTTTCTCACTTCCTTGCTTTCTTTCTTTTTTCTACCATCCTCCCTCCCTCCTTTTCTTCCTTCCTCCCTCCCTTCCTTTCCTTATTTTTCCTTCCTTCCTTCCTTTTCTCTTTATTTTCTTTCTTTGCCTTCCTCCCTCTTACCATTCTCTCTTCCTCCTTTCCTTCCTCCCTTCCTCCTTCCCTTCTTTCTCACTTTCTTTCTCTCTCTCTTTCTTTCTCTTTCTTTCTTTCTTTCTTGTGTTCTTTCTTTTTTCTCCCTTCCTGCCTTTCTCCCTTCCT…
49861_UYY205	Upstream: N/A (0 kb); Downstream: N/A (0 kb)	TCTCTAGCACCTTCCTTCTTTCTTTGCTTCCTACTTTCTTTCCTCTGATTCTTCCTTCCCTCCTCCTTCCCTTCCTTTCTCCCTCCCTTCTTTTCTTCCTTCTTTTCTCTTATTCTTTCTTTCTCACTTCCTTGCTTTCTTTCTTTTTTCTACCATCCTCCCTCCCTCCTTTTCTTCCTTCCTCCCTCCCTTCCTTTCCTTATTTTTCCTTCCTTCCTTCCTTTTCTCTTTATTTTCTTTCTTTGCCTTCCTCCCTCTTACCATTCTCTCTTCCTCCTTTCCTTCCTCCCTTCCTCCTTCCCTTCTTTCTCACTTTCTTTCTCTCTCTCTTTCTTTCTCTTTCTTTCTTTCTTTCTTGTGTTCTTTCTTTTTTCTCCCTTCCTGCCTTTCTCCCTTCCT…
49861_UYY208	Upstream: N/A (0 kb); Downstream: N/A (0 kb)	TCTCTAGCACCTTCCTTCTTTCTTTGCTTCCTACTTTCTTTCCTCTGATTCTTCCTTCCCTCCTCCTTCCCTTCCTTTCTCCCTCCCTTCTTTTCTTCCTTCTTTTCTCTTATTCTTTCTTTCTCACTTCCTTGCTTTCTTTCTTTTTTCTACCATCCTCCCTCCCTCCTTTTCTTCCTTCCTCCCTCCCTTCCTTTCCTTATTTTTCCTTCCTTCCTTCCTTTTCTCTTTATTTTCTTTCTTTGCCTTCCTCCCTCTTACCATTCTCTCTTCCTCCTTTCCTTCCTCCCTTCCTCCTTCCCTTCTTTCTCACTTTCTTTCTCTCTCTCTTTCTTTCTCTTTCTTTCTTTCTTTCTTGTGTTCTTTCTTTTTTCTCCCTTCCTGCCTTTCTCCCTTCCT…
49861_UYY236	Upstream: N/A (0 kb); Downstream: N/A (0 kb)	TCTCTAGCACCTTCCTTCTTTCTTTGCTTCCTACTTTCTTTCCTCTGATTCTTCCTTCCCTCCTCCTTCCCTTCCTTTCTCCCTCCCTTCTTTTCTTCCTTCTTTTCTCTTATTCTTTCTTTCTCACTTCCTTGCTTTCTTTCTTTTTTCTACCATCCTCCCTCCCTCCTTTTCTTCCTTCCTCCCTCCCTTCCTTTCCTTATTTTTCCTTCCTTCCTTCCTTTTCTCTTTATTTTCTTTCTTTGCCTTCCTCCCTCTTACCATTCTCTCTTCCTCCTTTCCTTCCTCCCTTCCTCCTTCCCTTCTTTCTCACTTTCTTTCTCTCTCTCTTTCTTTCTCTTTCTTTCTTTCTTTCTTGTGTTCTTTCTTTTTTCTCCCTTCCTGCCTTTCTCCCTTCCT…
49861_UYY248	Upstream: N/A (0 kb); Downstream: N/A (0 kb)	TCTCTAGCACCTTCCTTCTTTCTTTGCTTCCTACTTTCTTTCCTCTGATTCTTCCTTCCCTCCTCCTTCCCTTCCTTTCTCCCTCCCTTCTTTTCTTCCTTCTTTTCTCTTATTCTTTCTTTCTCACTTCCTTGCTTTCTTTCTTTTTTCTACCATCCTCCCTCCCTCCTTTTCTTCCTTCCTCCCTCCCTTCCTTTCCTTATTTTTCCTTCCTTCCTTCCTTTTCTCTTTATTTTCTTTCTTTGCCTTCCTCCCTCTTACCATTCTCTCTTCCTCCTTTCCTTCCTCCCTTCCTCCTTCCCTTCTTTCTCACTTTCTTTCTCTCTCTCTTTCTTTCTCTTTCTTTCTTTCTTTCTTGTGTTCTTTCTTTTTTCTCCCTTCCTGCCTTTCTCCCTTCCT…
49861_UYY271	Upstream: N/A (0 kb); Downstream: N/A (0 kb)	TCTCTAGCACCTTCCTTCTTTCTTTGCTTCCTACTTTCTTTCCTCTGATTCTTCCTTCCCTCCTCCTTCCCTTCCTTTCTCCCTCCCTTCTTTTCTTCCTTCTTTTCTCTTATTCTTTCTTTCTCACTTCCTTGCTTTCTTTCTTTTTTCTACCATCCTCCCTCCCTCCTTTTCTTCCTTCCTCCCTCCCTTCCTTTCCTTATTTTTCCTTCCTTCCTTCCTTTTCTCTTTATTTTCTTTCTTTGCCTTCCTCCCTCTTACCATTCTCTCTTCCTCCTTTCCTTCCTCCCTTCCTCCTTCCCTTCTTTCTCACTTTCTTTCTCTCTCTCTTTCTTTCTCTTTCTTTCTTTCTTTCTTGTGTTCTTTCTTTTTTCTCCCTTCCTGCCTTTCTCCCTTCCT…
49861_UYY272	Upstream: N/A (0 kb); Downstream: N/A (0 kb)	TCTCTAGCACCTTCCTTCTTTCTTTGCTTCCTACTTTCTTTCCTCTGATTCTTCCTTCCCTCCTCCTTCCCTTCCTTTCTCCCTCCCTTCTTTTCTTCCTTCTTTTCTCTTATTCTTTCTTTCTCACTTCCTTGCTTTCTTTCTTTTTTCTACCATCCTCCCTCCCTCCTTTTCTTCCTTCCTCCCTCCCTTCCTTTCCTTATTTTTCCTTCCTTCCTTCCTTTTCTCTTTATTTTCTTTCTTTGCCTTCCTCCCTCTTACCATTCTCTCTTCCTCCTTTCCTTCCTCCCTTCCTCCTTCCCTTCTTTCTCACTTTCTTTCTCTCTCTCTTTCTTTCTCTTTCTTTCTTTCTTTCTTGTGTTCTTTCTTTTTTCTCCCTTCCTGCCTTTCTCCCTTCCT…
49861_UYZ218	Upstream: N/A (0 kb); Downstream: N/A (0 kb)	TCTCTAGCACCTTCCTTCTTTCTTTGCTTCCTACTTTCTTTCCTCTGATTCTTCCTTCCCGCCTCCTTCCCTTCCTTTCTCCCTCCCTTCTTTTCTTCCTTCTTTTCTCTTATTCTTTCTTTCTCACTTCCTTGCTTTCTTTCTTTTTTCT
49861_UYZ249	Upstream: N/A (0 kb); Downstream: N/A (0 kb)	TCTCTAGCACCTTCCTTCTTTCTTTGCTTCCTACTTTCTTTCCTCTGATTCTTCCTTCCCTCCTCCTTCCCTTCCTTTCTCCCTCCCTTCTTTTCTTCCTTCTTTTCTCTTATTCTTTCTTTCTCACTTCCTTGCTTTCTTTCTTTTTTCTACCATCCTCCCTCCCTCCTTTTCTTCCTTCCTCCCTCCCTTCCTTTCCTTATTTTTCCTTCCTTCCTTCCTTTTCTCTTTATTTTCTTTCTTTGCCTTCCTCCCTCTTACCATTCTCTCTTCCTCCTTTCCTTCCTCCCTTCCTCCTTCCCTTCTTTCTCACTTTCTTTCTCTCTCTCTTTCTTTCTCTTTCTTTCTTTCTTTCTTGTGTTCTTTCTTTTTTCTCCCTTCCTGCCTTTCTCCCTTCCT…
49861_UXL256	Upstream: ACTR3BP5 (233.78 kb); Downstream: LOC105378267 (3260.443 kb)	TCTCTAGCACCTTCCTTCTTTCTTTGCTTCCTACTTTCTTTCCTCTGATTCTTCCTTCCCTCCTCCTTCCCTTCCTTTCTCCCTCCCTTCTTTTCTTCCTTCTTTTCTCTTATTCTTTCTTTCTCACTTCCTTGCTTTCTTTCTTTTTT	Post gene pathway sequence data review: this integration site sequence is the same (though contains fewer bases) as the sequences identified as Upstream: N/A (0 kb); Downstream: N/A (0 kb) (loc = 27858). This sequence likely belongs to the loc = 27858 clone.
49861_UXL277	Upstream: ACTR3BP5 (233.78 kb); Downstream: LOC105378267 (3260.443 kb)	TCTCTAGCACCTTCCTTCTTTCTTTGCTTCCTACTTTCTTTCCTCTGATTCTTCCTTCCCTCCTCCTTCCCTTCCTTTCTCCCTCCCTTCTTTTCTTCCTTCTTTTCTCTTATTCTTTCTTTCTCACTTCCTTGCTTTCTTTCTTTT	Post gene pathway sequence data review: this integration site sequence is the same (though contains fewer bases) as the sequences identified as Upstream: N/A (0 kb); Downstream: N/A (0 kb) (loc = 27858). This sequence likely belongs to the loc = 27858 clone.
49861_UYG193	Upstream: ACTR3BP5 (233.78 kb); Downstream: LOC105378267 (3260.443 kb)	TCTCTAGCACCTTCCTTCTTTCTTTGCTTCCTACTTTCTTTCCTCTGATTCTTCCTTCCCTCCTCCTTCCCTTCCTTTCTCCCTCCCTTCTTTTCTTC	Post gene pathway sequence data review: this integration site sequence is the same (though contains fewer bases) as the sequences identified as Upstream: N/A (0 kb); Downstream: N/A (0 kb) (loc = 27858). This sequence likely belongs to the loc = 27858 clone.
49861_UYN248	Upstream: ACTR3BP5 (233.78 kb); Downstream: LOC105378267 (3260.443 kb)	TCTCTAGCACCTTCCTTCTTTCTTTGCTTCCTACTTTCTTTCCTCTGATTCTTCCTTCCCTCCTCCTTCCCTTCCTTTCTCCCTCCCTTCTTTTCTTCCTTCTTTTCTCTTATTCTTTCTTTCTCACTTCCTTGCTTTCTTTCTTTTTTCTACCATCCTCCCTCCCTCCTTTTCTTCCTTCCTCCCTCCCTTCCTTTCCTTATTTTTCCTTCCTTCCTTCCTTTTCTCTTTATTTTCTTTCTTTGCCTTCCTCCCTCTTACCATTCTCTCTTCCTCCTTTCCTTCCTCCCTTCCTCCTTCCCTTCTTTCTCACTTTCTTTCTCTCTCTCTTTCTTTCTCTTTCTTTCTTTCTTTCTTGTGTTCTTTCTTTTTTCTCCCTTCCTGCCTTTCTCCCTTCCT…	Post gene pathway sequence data review: this integration site sequence is the same (though contains fewer bases) as the sequences identified as Upstream: N/A (0 kb); Downstream: N/A (0 kb) (loc = 27858). This sequence likely belongs to the loc = 27858 clone.
49861_UYN252	Upstream: ACTR3BP5 (233.78 kb); Downstream: LOC105378267 (3260.443 kb)	TCTCTAGCACCTTCCTTCTTCCTTTGCTTCCTACTTTCTTTCCTCTGATTCTTCCTTCCCTCCTCCTTCCCTTCCTTTCTCCCTCCCTTCTTTTCTTCCTTCTTTTCTCTTATTCTTTCTCTCTCACCCACAGACGGGCACACACTACTTGAAGCACTCAAGG	Post gene pathway sequence data review: this integration site sequence is the same (though contains fewer bases) as the sequences identified as Upstream: N/A (0 kb); Downstream: N/A (0 kb) (loc = 27858). This sequence likely belongs to the loc = 27858 clone.
49861_UYX281	Upstream: ACTR3BP5 (233.78 kb); Downstream: LOC105378267 (3260.443 kb)	TCTCTAGCACCTTCCTTCTTTCTTTGCTTCCTACTTTCTTTCCTCTGATTCTTCCTTCCCTCCTCCTTCCCTTCCTTTCTCCCTCCCTTCTTTTCTTCCTTCTTTTCTCTTATTCTTTCTTTCTCACTTCCTTGCTTTCTTT	Post gene pathway sequence data review: this integration site sequence is the same (though contains fewer bases) as the sequences identified as Upstream: N/A (0 kb); Downstream: N/A (0 kb) (loc = 27858). This sequence likely belongs to the loc = 27858 clone.
49861_UYY244	KDM5A	TCTCTAGCAGCTACCCAGGAGACTGAGGCAGGAAGATCACTTGAAGCCCTGGAGTTCAAGGCTGCAGCAAGCCATGATTGTCCTACCACACCCCAGCCTGGGTGACACAAAAAGACCCTGTCTTTAAAAAAAAAAA
49861_UYE214	MRPL28	TCTCTAGCACTTTCCCAGTGACCCTCCTGTGCAGATGTCAGCGTGCCCCGGTGTGATGCTGACCTGGGGCTCCCGTGAGTCTGACTGGCCCATCCCAGACCCTGTGTGCACTGACTCGCCCCACCCCGCTTGCCTTGAGGATGTAAAAGTCGAGCCCGTAAGCCTCATCGATGAGGTCCAGGGTCCGCATGGTCACAGTCACTGTGAACTTCTTGTCCAGGATCTCACTGTAGAACTCTCGGTGTCAGCAGTCTTTGGTGTCAGCAGTTCTTGGTGTCATCAGTTCTTGAAGTACTCCGGATGCAGCTCTCGGGCCCTGTGATGAAATGCTAGGCTGCTGTCAAACTTCCACATTAACACTTCTCTCTCTGGGTCGTCCATTCCATGCAGG
49861_UVM215	AP2A2	TCTCTAGCAATTTGCCAGTTCCTTGTTTATCCTTTTTATTTCTGCTTCTTTACTTTTACCTAAAAAAAAGAACAAAAAGCCATTTTTATTTTAATTGATTTCTAAAGAAACACCATTTCCCTGATAAGACTGACACTCAGAACTCACGAATGGGATGAGGCCCCGTTTCAAGGCAGGAGAAAAGCCGAAGCAGACACCTGCCTCCAACCCAGAGCCAGCAGGAAGGGGCTGCAGCAGGGCCGGGGCCGGGACTGAGCCTAGGGGAAAGGGAGTGCCTGGGTCAGGACAGCAAAGGAGCGAGTCCTGAACCGCCCGGGCCAGCCGCTGCGCACCCAGGGGGTGCTCCACAGCACCATTTCTAACTCTACCTCTTTACCAAGCTCAGAACTCAAATATCTT…
49861_UYY207	LOC105374345	TCTCTAGCAACCCTGTAGGGCTGGCCCCTACATAGACAAAAAAAGAAATGAAAAACACCCAAATGGATGGGAAGTGGTAAAACGATCTCTATTTGAAGATGACATAATCCTACATATAGAAAATCCAAAAGAACCCACAAGAAGGTACAATAGCTCATAAACAAATTCAGCAAAGTTACAAGATCAACACATCAAGACCAACACGCAAAATTCATTTGTTTCTGTGCATCAGTATTGAACAATTCAAACAGGAAATTAAGTAAACAATGCCATTTACAACAAGATCTAAAAGAATTAAATACTCAGAAATAAGTCTAACCAAGGAGGTGAAAGACTCGTATGCTGAAAATAGAAAAGATTGCTAAAAGAAATTAAAGAACACCTAAATAAATGGAAAGA…
49861_UYY285	PRKCZ	TCTCTAGCAAAAGCACACACGTGAGGTCTCTGTGGTGGGTGCCAACCCTTGGCAGATTCACACTGCCCTTGTCAGCAGATGTCCTGGCCTGACCCCAGGTAAGGGTGGCTCCCCACGGAAAGGAACCTTGGTCAATTTGTTTTTTGTTTGTTTGTTTGTTTTTCTTTTTCTTTTTTTTTTTTTTTT
49861_UXV277	Upstream: LOC402634 (4.805 kb); Downstream: CHST12 (4.586 kb)	TCTCTAGCACTGAGGCAGGAGAATGGTGTTAACCTGGGAGGTGGAGCTTGCAGTGAGCCGAGATGGTGCCACTGCTCTCCAGCCTGGGTGCCAGAGTGAGACTCCGTCTCAAAAAAAAAAAAAAAAAAAAAAAAAAAA
49861_UXP228	METTL16	TCTCTAGCAAACAACAAATACCCAGTAGAAAAGTTTACAAAGAATTTGATCTCGCAAAACTTATGAAAACTGTTTAGCCAAAAAAGAATTTAAAATGATATACCTATGTCAATTCCTCTTCGGAGAGTACTTTTGTCAGAATCCTGGTGACCGATCAGATCTTCTACCCAGTGAATATAGTTGAGTCTCAAGGGAACTGTGGGAATTAGTCTCTCCAATGGAATATCAATAGAAAGTCCAAAATCTTCCCTTAGGAGAGTACACGTCAGAGCTCTGACTGCTTCGGGGTCTTTAAAATTAAGGCTGAGGAATAAAGAAAAGGAAGTAAAACTGATTAGTAAGATTCACTATGTTGTACAAGCTCTACGGCAAACAGGCAGAACCAAATACCCATCCGAA…
49861_UYE216	METTL16	TCTCTAGCAAACAACAAATACCCAGTAGAAAAGTTTACAAAGAATTTGATCTCGCAAAACTTATGAAAACTGTTTAGCCAAAAAAGAATTTA
49861_UYX258	METTL16	TCTCTAGCAAACAACAAATACCCAGTAGAAAAGTTTACAAAGAATTTGATCTCGCAAAACTTATGAAAACTGTTTAGCCAAAAAAGAATTTAAAATGATATACCTATGTCAATTCCTCTTCGGAGAGTACTTTTGTCAGAATCCTGGTGACCGATCAGATCTTCTACCCAGTGAATATAGTTGAGTCTCAAGGGAACTGTGGGAATTAGTCTCTCCAATGGAATATCAATAGAAAGTCCAAAATCTTCCCTTAGGAGAGTACACGTCAGAGCTCTGACTGCTTCGGGGTCTTTAAAATTAAGGCTGAGGAATAAAGAAAAGGAAGTAAAACTGATTAGTAAGATTCACTATGTTGTACAAGCTCTACGGCAAACAGGCAGAACCAAATACCCATCCGAA…
49861_UYZ200	METTL16	TCTCTAGCAAACAACAAATACCCAGTAGAAAAGTTTACAAAGAATTTGATCTCGCAAAACTTATGAAAACTGTTTAGCCAAAAAAGAATTTAAAATGATATACCTATGTCAATTCCTCTTCGGAGAGTACTTTTGTCAGA
49861_UXL202	Upstream: ZNF556 (4.431 kb); Downstream: LOC100419704 (13.648 kb)	TCTCTAGCAGGTATTAAAAACAAACACCCACATTGTGGTTCAAATCCAGATGAAGTACCTGGTCCCAGATGCCAATGTCCAAACTCATAAAAACATATGACATGGGCCTGGTGCGGTGGCTCACGCCTGTAATCCCAGCTCTGCGGGAGGCCAAGGCGGGCAGAT
49861_UYM196	ZNF597	TCTCTAGCAATCTTCTTCTGGCTCACAGTTGTACAGTAACTGAGTTCAAATCCTGGGTTCATTCACTAGTTTAGTGACACGGATTTTGCATCCCTACTTATAAAATGGAAATGATACTGCCTAAATCAAGGTTGTGCTGAGAATTAAGTATTACATGGGAATGTGTGTAAAGTGCTTAGCACATTGCCTGGGACATATACAGTAACTGCTTCCCACCATACAGATACTGAAAAGCCCAATCACTAATAACAATTTGTTATATTTACTTTACGTGGTGTTTTTTATGTGAGTTCGCTTATGAGTAATGAGATGCAAATTCGACTTGAAAGTTTTCCCACACACGGTACATTTAAAAGGTTCCGCTAGCATGTGGCTCTTCTGGTGGCATGCAAGTTCTGA…
49861_UYZ198	FZR1	TCTCTAGCAGAGGGCTGGGAGGGTAGTGGCTGGGAGGGCTGTGGCTGGGAGGCTGGGAGGCCCCAGCTAGGAGGGCCATGGCAGGCGCCTGGCTCGTACTGATGCTCCCTGGATCCCGGTGGGTACATTGAGGTCTGCTGGGAGCTGGGGAGGCCCCCATGCACATGCACACCCCACGCAGCACCCACCTGGCTGGTACAGGCACTCCACAGGCACACGCAGGTGCCTAGCCCCACGCTGAGCACATTGAGGGACGACCAGTCCACCAGATTGAGGTAGAAGTCGTCCTGCAGCTCGGGCGCGTCCAGCACCTTGAAGGGGATCTTGGAGATCTTGCGGGTGGGTTTCCGGGGGGACCGGAGCAGCTTCTGGCTGCAGAGGCGGCCACGTGGCATCCGT…
49861_UXP199	JAK2	TCTCTAGCAGATAACTGGTATATTAGTCTAAGAAGGACATTGGAAAATAAAGTAAAATGATGGCTATAGAGTGAACTATAACTGGGAAGGTATGATAATCTGTATTTAGGAGGATCTTAAATATCAGACATGAGAATTTGTAATTCATATTGAGTACTGAGCCATAAAAGATATGAGCAATTTAGAAGAAAATTGTATTTAACATGGAATGAAGAAAATTTTCAATATTTAACATGGAGTTGACTTTCTAAAAGGTGCTATTTCTTTTTCTTTTCTCTGCTTAGGAAATTGAACTTAGCTCATTAAGGGAAGCTTTGTCTTTCGTGTCATTAATTGATGGATATTATAGATTAACTGCAGATGCACATCATTACCTCTGTAAAGAAGTAGCACCTCCAG…
49861_UXP199	INSL6	TCTCTAGCAGATAACTGGTATATTAGTCTAAGAAGGACATTGGAAAATAAAGTAAAATGATGGCTATAGAGTGAACTATAACTGGGAAGGTATGATAATCTGTATTTAGGAGGATCTTAAATATCAGACATGAGAATTTGTAATTCATATTGAGTACTGAGCCATAAAAGATATGAGCAATTTAGAAGAAAATTGTATTTAACATGGAATGAAGAAAATTTTCAATATTTAACATGGAGTTGACTTTCTAAAAGGTGCTATTTCTTTTTCTTTTCTCTGCTTAGGAAATTGAACTTAGCTCATTAAGGGAAGCTTTGTCTTTCGTGTCATTAATTGATGGATATTATAGATTAACTGCAGATGCACATCATTACCTCTGTAAAGAAGTAGCACCTCCAG…
49861_UWV214	CHD4	TCTCTAGCAATAAAAGAGAAAATAATATCCCTCCTTCAATCCCTGACATGTTCTTAGCTCTTAACCCCCAAAATTAGCCCTAAAATGTCTCTGGCTCCCCACTTCCTGAGCTAGACAGATACTAGGGAATGAGACATTAGGCTGGACAAAGCACCATCAGCCTCCCTGCTTCTCAGCCCAGAATAAGACCAGGCACAAGAAAGCCCCTCCCATTCCCCCTTGGGAATGCAACATCAGCCTGGATTTCACCAGAAAGAATCATTTTCTTAAGGACTTTTCCCCACCAATCCCCAAGTCAACCCCCAACCCCCATCAGCTACATCTCACCACCCCCATAAAAGCTGGAAGTGGAGACAAAGACAACCCATGGAGGCAAAGGGGACATCCTTCCATGCACAT…
49861_UYY268	ADGRE1	TCTCTAGCAGAAACCAGGCTGGTCTTGAACTCCTTAGGTGATCTGCTCACCCCAGCCTTCCGAAGTGCTGGGATTACAGGCATGAGCCACTGCGCCTGGCCCCTTTGTAGGACTTTTTCAAAAGGGCTTTATTGAGATGGTTGGGAAAATTTTCTCAAGGAAGTGATGTTCCAGTGGACTTAAAGGATGGATGAATTGATGTTACCCAGGCAAAGGGGCAGGGTGGGATAGGGCATGTCTGGTGGCCAGAACGGTGGGTGCAAAGGTCCTGAGGTTGGAAAGAATTTGGAGGACCGAGCGAAGGTGAGTGTGACTGATGACACAGGGCAGGAGATGAGATGGGGAGGTGGACAGGTACCTAGTCCCACAAGACCGGGTTGTTACTCTGACCTTGGTGGG…
49861_UXU268	CNTROB	TCTCTAGCACTTTCCTCCTCCTACAGCCGCAGAAGAAAACCAAGCTCCTTAGTAGGCTCTTCAGAGACCAGCGATCTGCCCTCTGACCCTCATACAAGGTGCCTGCTGAGAATTATGCTCATTAAAAACACAATAATTAGGCCGGGTGCGGTGGCTCACACCTGTAATCCCAGCATTTTGGGAGGCCAAGGCAGGCAGATTACCTGAGGTCAGGAGTTTGAGACCAGCCTGGTCCAACATGGTGAAACCCCATCTCTACTAAAAATACAAAAATTAGCCAGGCGTGGTGGTGGGTGCCTGTAATTCCAGCTACTTGGGAGGCAAAGGCAGGAGAATCGCTCTAACCTGGGAGGTGGAGGTTGCAGTGAGCTGGGATCACACAACTGCACTCCAGCCTAG…
49861_UXV238	CNTROB	TCTCTAGCACTTTCCTCCTCCTACAGCCGCAGAAGAAAACCAAGCTCCTTAGTAGGCTCTTCAGAGACCAGCGATCTGCCCTCTGACCCTCATACAAGGTGCCTGCTGAGAATTATGCTCATTAAAAACACAATAATTAGGCCGGGTGCGGTGGCTCACACCTGTAATCCCAGCATTTTGGGAGGCCAAGGCAGGCAGATTACCTGAGGTCAGGAGTTTGAGACCAGCCTGGTCCAACATGGTGAAACCCCATCTCTACTAAAAATACAAAAATTAGCCAGGCGTGGTGGTGGGTGCCTGTAATTCCAGCTACTTGGGAGGCAAAGGCAGGAGAATCGCTCTAACCTGGGAGGTGGAGGTTGCAGTGAGCTGGGATCACACAACTGCACTCCAGCCTAG…
49861_UYG193	CNTROB	TCTCTAGCACTTTCCTCCTCCTACAGCCGCCGAAGAAAACCAAGCTCCTTAGTAGGCTCTTCAGAGACCAGCGATCTGCCCTCTGACCCTCATACAAGGTGCCTGCTGAAAATTATGCTCATTAAAAACACAATAAT
49861_UYM244	CNTROB	TCTCTAGCACTTTCCTCCTCCTACAGCCGCAGAAGAAAACCAAGCTCCTTAGTAGGCTCTTCAGAGACCAGCGATCTGCCCTCTGACCCTCATACAAGGTGCCTGCTGAGAATTATGCTCATTAAAAACACAATAATTAGGCCGGGTGCGGTGGCTCACACCTGTAATCCCAGCATTTTGGGAGGCCAAGGCAGGCAGATTACCTGAGGTCAGGAGTTTGAGACCAGCCTGGTCCAACATGGTGAAACCCCATCTCTACTAAAAATACAAAAATTAGCCAGGCGTGGTGGTGGGTGCCTGTAATTCCAGCTACTTGGGAGGCAAAGGCAGGAGAATCGCTCTAACCTGGGAGGTGGAGGTTGCAGTGAGCTGGGATCACACAACTGCACTCCAGCCTAG…
49861_UYM247	CNTROB	TCTCTAGCACTTTCCTCCTCCTACAGCCGCAGAAGAAAACCAAGCTCCTTAGTAGGCTCTTCAGAGACCAGCGATCTGCCCTCTGACCCTCATACAAGGTGCCTGCTGAGAATTATGCTCATTAAAAACACAATAATTAGGCCGGGTGCGGTGGCTCACACCTGTAA
49861_UYY265	CNTROB	TCTCTAGCACTTTCCTCCTCCTACAGCCGCAGAAGAAAACCAAGCTCCTTAGTAGGCTCTTCAGAGACCAGCGATCTGCCCTCTGACCCTCATACAAGGTGCCTGCTGAGAATTATGCTCATTAAAAACACAATAATTAGGCCGGGTGCGGTGGCTCA
49861_UYZ231	CNTROB	TCTCTAGCACTTTCCTCCTCCTACAGCCGCAGAAGAAAACCAAGCTCCTTAGTAGGCTCTTCAGAGACCAGCGATCTGCCCTCTGACCCTCATACAAGGTGCCTGCTGAGAATTATGCTCATTAAAAACACAATAATTAGGCCGGGTGCGGTGGCTCACACCTGTAATCCCAGCATTTTGGGAGGCCAGGGCAGGCAGATTACCTGAGGTCAGGAGTTTGAGACCAGCCTGGTCCAACATGGTGAAACCCCATCTCTACTAAAAATACAAAAATTAGCCAGGCGTGGAGGTGGGTGCCTGTAATTCCAGCTACTTGGGAGGCAAAGGCAGGAGAATCGCTCTAACCTGGGAGGTGGAGGTTGCAGTGAGCTGGGATCACACAACTGCACTCCAGCCTAG…
49861_UYZ278	CNTROB	TCTCTAGCACTTTCCTCCTCCTACAGCCGCAGAAGAAAACCAAGCTCCTTAGTAGGCTCTTCAGAGACCAGCGATCTGCCCTCTGACCCTCATACAAGGTGCCTGCTGAGAATTATGCTCATTAAAAACACAATAATTAGGCCGGGTGCGGTGGCTCACACCTCCCTGGAAAGTCCCCAGCGGAAAGTCCCTTGTAGAAAGCTCGGTGTCAGCAGTCTTTGGTGTCAGCAGTTCTTGGTGTCATCAGTTCTTGAAGTACTCCGGATGCAGCTCTCGGGCCCTGTGATGAAATGCTAGGCTGCTGTCAAACTTCCACATTACCAC
49861_UYE200	GLCCI1	TCTCTAGCAAACACCTTGATAATTAAAGTAGGGAATAATTTCCTCAATATAATGACACATAGGAAAAAGCATTTTCCCTCAAAATTTGCTTTTTATTTAATAAGAAATAAAGGCAACAAATAGAAAAATATTCACTCTTCTAGTAGAGGATACTACTAAAATTTTTCACTTGCTTTTACTTGGGATTGATGTCCATACATACAGAAATACACAGACATACACAAAACACAAACACATACACTCACATGCTCTCCCTATTTGTCCACGTAACAGTTTCACTTCAAACACTGATACACAAACACAAACACTGTTAGTGTATTAAGTGAAACCATTACCTGGACAAATATGGAGAGTGTGTGAGTGTGTGTGTGTTTGTGTGTATCTCTATGTATATCTATG…
49861_UYM222	GLCCI1	TCTCTAGCACTCATTCCTTTGCTTGTTTTTGCTCTGATTTGCTTTTCTTTTTCCAGTTTCTTAAGATGAAAACTTATGTAATTAATGAGAAGTTTTTCTCTGTTTCTGATATGTGGATTTAAAAGTATAAATTTTCCTTGAAGCACTGCTTTAGCTGCATACATAAATTCTAAGTTGAGTTTTCATTTTCACTCAATTGAAAATATTAAAAAATATCCTTGGGTTATTAGAAAAGTGTTCCTTAATTGTCAAATATTTGGGATTTTCTAAGATTTCTTTCTGCTATTCTGCAGTGACTGGGTGTTTTCCATCTATGCATGTCAGTTAGGTCAAGTTGATTGATAATATTGTTAAAGTCTTCTATCACCTTGCTGATTCTCTAATTGGTTTCTCAATAAT…
49861_UYY201	RIMKLB	TCTCTAGCATATACACCATGGAATACTATGTAGCCATAAAAAAGGATGAGTTCATGTCCTTTGTAGGGACATGGATGAAACTGGAAACCATCATTCTCAGCAAACTATCGCAAGGACAAAAACCAAACACCGCATGTTCTTACTCATAGGTGGGAATTGAACAATGAGAACACTTGGACACAGGAAGGGGATCATCACACACGGGGGCCTGTTGTGGGGTAGGGGAAGGGGGAGGGATAGCATTAGGAGATATACCTAATGTAAATGACGAGTTAATGGGTGCACCACACCAACAGACGGGCACGCACTACTTAAAGCACACAAGGCAAGCTTTATTGAGGCTTAAG
49861_UYE253	CLEC2B	TCCCTAGCAGATATCCCCTTTGGAAGCACCCTCATTTGGTATGAGTGGCACTCTAATTGTTTACTAGAACCAAGGCAAACCTGGGTTAAGGCACCATGTAGTCATAACAAGGAGGCCGAAACCTAGCTGCCGCCCCCCACCCCCAAAAAAATCGACAGGTAAATTACAAGGAATATTTAAACAAACATATTCAATGTAAACCAAAACAAGCCATATAAAATCCTTCAACACAAAGACATAGATGCATATCCATAAGAAACAACAGCAAACAGGGAACTGCGATACCCCTAAATGGACAAAGTCGGAATCAGAGACAGATCTTAATGAAATGGCAATATGTGAGCACTTGTACCAAGAATTCAAAATAGTAGTTTTAAGAAAACTCACTGGTCTCTAAAA…	alternate LTR (TCCCTAGCA)
49861_UYM209	CLEC2B	TCTCTAGCAGATATCCCCTTTGGAAGCACCCTCATTTGGTATGAGTGGCACTCTAATTGTTTACTAGAACCAAGGCAAACCTGGGTTAAGGCACCATGTAGTCATAACAAGGAGGCCGAAACCTAGCTGCCGCCCCCCACCCCCAAAAAAATCGACAGGTAAATTACAAGGAATATTTAAACAAACATATTCAATGTAAACCAAAACAAGCCATATAAAATCCTTCAACACAAAGACATAGATGCATATCCATAAGAAACAACAGCAAACAGGGAACTGCGATACCCCTAAATGGACAAAGTCGGAATCAGAGACAGATCTTAATGAAATGGCAATATGTGAGCACTTGTACCAAGAATTCAAAATAGTAGTTTTAAGAAAACTCACTGGTCTCTAAAA…
49861_UWM206	LOH12CR1	TCTCTAGCAGAAATATGGGCTAGAAATGGGTTAGAGGCTCAGGGAAAAGTCCTGCAGGAGATCACCTGGAAGTGGGATCTCACCTTCTTGGGACAAAGGAGCCAAGGAGGTGTTAAGAGTAAAACTATTAACAGTGTGAAGCTTGTGCCCTTGGGCACTGTTAAGCAAGATGGACTACAGATCAGGAAAACAAAACAAAACAAAACAAAACAA
49861_UYZ193	RANBP9	TCTCTAGCAGCTGCACATATACAAAACTTAGGTTCAGTTTAAATGAAAACTCATGGCAGAAAATGAAATATATTCTTTCACTCAATAAAAGGAACTTTCTTCAGGTCTCATTTTCTAGGCAATAAAGAAATACAAGTAACAATCATGACAGTCATATTCCTAATTTTCCAGGGTAAACCTAGAAATAACGTACACCATAGGAATTAAAAGTCTTTACAAGCACATAATACATTAACACCAGTTCTTTCTACCCTATTGAAAGAGGCAATTCACATCCAACTCTTGCCATTTCATGAGAAAATTTGTTGCCAAGGACAATTTATTTTAAAAACTGAGATCTGGGATAAACACTGTTTAAAAGAAAACTCAGTGTTTTTTTTTGG
49861_UVX196	Upstream: RPL13P12 (20.356 kb); Downstream: LOC644909 (18.258 kb)	TCTCTAGCAGTGTGCACCATCAAGGGAAACCAGCAAGACTCAGCCTGGCAGAGAGAGGGCTGGAGAAACACTCCCACCTCGGTGCATCCTGCCTTCCCTCCTCCCATCAGAGGGCTGAGGGGTCTGTTCAAGCCAGTCCTGGCACAGGGACTGGAGCAGAGCCTGCATCTGGGGGTGCAACCGGTGAGGGGGGCACAGAGGCCCAGTGTGTGCAACAGCCTTCCCTCACCCCCTCCTGGCTTTGCGGTCCTCAACTTCCCTGCCACACTGGAGCAGGTGGTGTGCCCAGCTGTCAACACAGTGGGCTTGTTTTTCTCCGCTGCGGCCCACCTCCTTCCCCTAGGCCCCCACTTCCAGTCTGCAATGTTAATTGAAGGCGGCAGATGCCAAATTGCCCTC…
49861_UYG271	LSM4	TCTCTAGCACTAACACGGTGAAACCCTGTCTCTACTAAAAATACAAAAATAAAAATAAAAAAAAATTAGCCGGGCATGGGGGTGGGCGCCTGTAGTCCCAGCTATTCGGGAGGCTGAGGCAGGAGAATGGCATGAACCCGGGAGGCGGAGCTTGTAGTAAGCCGAGATTGCACCACTACACTCCAGCCTGGGCGACAGAGCGAGACTCCGTCTCAAAAAAAAAA
49861_UYX275	LGALS9C	TCTCTAGCAGCATGGAACAAATCAATCCCTCTGCTGAGTCAGAACTTACTCTCTGTTCCTGGTTGTGCCCAGAGACCGGGGACTTTCCCTCTTCTTCCTACCTGGAAGTCAAAGCAGAGCTGAGCCCTGCGGACCAGAATGTGGGCAGCCTCATTCTGGACTCAGCATCACCAGAGGACACCAAGGCCTGGCCCCAGGAGTAGGGAGCTCAGCCTGGCTGGCCGAGACTGCCTGCCAGCTGGAGCCAGTACGTGGCCCTTAGCCAAAGTGCCCTGTTGCCTCAGAGGCTCCACGGTCCTGCTGGCCACCTTTCATGACACTTTGATTTTAGCCTTCTGACCTCCAACACTGTAAGCACAAATGTGTTGTTTTAAGTTGGCCAGCTAAGGCTGCTGTGGC…
49861_UWV212	Upstream: LOC105376578 (26.52 kb); Downstream: LOC100506569 (2.413 kb)	TCTCTAGCACAAACCAAATCCAGCAGCATATCAGAAAGCTTACCCACCATAATCAAGTGGGCTTCATCCCTGGGATGCAAGGCTGGTTCAACATATGCAAATCAATAAACGTAATCCAGCATATAAACAGAACCAACGACAAAAACCACATGATTATCTCAATAGATGTAGAAAAGGCCTTTGACAAAATTCAACAGCCCTTCATGCTAAAAACTCTCAATAAATTAGGTATTGATGGGACGTATCTCAAAATAATAAGAGCTATTTATGACAAACCCACAGCCACTATCATACTGAATGGGCAAACACTGGAAGCATTCCCTTTGAAAACTGGCACAAGATAGGGATGCCCTCTCTCACCACTCCTATTCAACATAGTGTTGGAAGTTCTGGCCAGGG…
49861_UYG233	ZNF93	TCTCTAGCAATGCCTGTAATCCCAGCACTTTGGGAGGCTGAGGCTGGTGGATTGCCTGAGCTCAGAAGTTTGAGACCAGCCTGGCAACATGGCAAAATTCTGTCTCCACGGAAAAAAAAAA
49861_UYG254	ZMYM2	TCTCTAGCAAGTTTATATATACTGTATTATTCTCTGACCATAAACCAAGTTCTAGTGTCAGAAGAGCACTGTTCTACCACTCAACAAAGTAAGAAAATGAAATATTTTCAAAAACATACAGTATTTTACAGAATACCAAGGTCTTATTTTATTCTCACATAACTGTGACAACCCCTTTGAGTTAAAAGAAAACAGAATTTTTTTCTATAATAAAACAGCAGCTCACACATTAATTAAAACTGCCCAAGGTCCCAAGACAGTAAAGGATTCAAACACTATACACAGAGCTCGGTTTCAAAACCAGTCTCTATTCCTCTCAGAGAAAGAGCTGTGTGTCTATCTGCTGTCAGATGAAAGACATGCTGAGACTGGAAAATCGCAAAAGATACATTTATTACT…
49861_UYM205	Upstream: PNP (3.451 kb); Downstream: RNASE10 (29.015 kb)	TCTCTAGCAATTATAAACAGCAGTTAGTATGTTATATATACTTTCTGTATCTTGCTATTTTATTTTAACATATCTTGGAGATCTTTTCACATCAATGAATTAGTGTGCCTTCTTGATGACTTACATCAATGCTGCCAAGGATATATGTCTGTCACCTCCAGTTTTTTAGAAGCAAAGGGAGAATATGGTCTTAATTTTTTTTGCCACTTCTCAGTTCGTTTGTTGATTACTAATAGGAATAGACACAAAGAGGTAATGCCACCTGCTGCTCCTTTAAAGCAAGAAGTTGGGAAGAAGAGAGCTATTCATTCTGTGCTGTGCCTTCTGCCTAATTCAATTTGGCTTAGATTTGTGTTGCCTTTTTTTTCTTGTAAATAGGCCCCTGATTTTCATAATAAT…
49861_UYY225	MED15	TCTCTAGCATTACCAAAATCAATTTTAAAGCATTTTGTTTCTTTTTTTTTTTTTTTT
49861_UYX198	TMEM159	TCTCTAGCATTATGTTTTTCTTAATTATCTGTGTCCTCACAACAACCCAGTGAGAATGGTAGATTAAGAGTAGCCATTTTGTCTATTTTACCAATGGACAAAAACTGAAATCAGAGAAGTCAAGCAGCCCGTTCAAGACCACACAGCTGAAAACATGGCAGGGCGGGGATTCAGACCATATCTTCTGATTTCAATTAGTTTCTTGACACCTTCCATGGAAAGGAGTTCGGGGGAGGATTGTATTAGTCCGTTCTTATGTTGCTAATAAAGACCTGAGACTGGGTAATTTATAAAGAAAAAGAGGTTTCATGGACTCACAATTCCACATGGCTGGGGAGGCCTCACAATCATGGTGGAAGGCAAAGGAAGATCAGAGGCACTTCTTACATGGCGGCAGGC…
49861_UXL198	ZNF730	TCTCTAGCAATCATGAGGTTAGGAAATCGAGACCATCCTGGCTAACACGGTGAAACCCCGTCTATACTAAAAATACAAAAAAATTAGCCGGGTGTGGTGGCGGGCACCTGTACTCCCAGCTACTTGGGAGGCTGAGGCAGGGGAATCACTTGAACCCAGGAGGCAGAGGTTGTAGGGAGGTGAGATCACGCCACTGCACTCCAACGTGGGTGACAGAATGAGACTCCGTCTCAAAAAAAAAAAA
49861_UYE278	ZNF730	TCTCTAGCAATCATGAGGTTAGGAAATCGAGACCATCCTGGCTAACACGGTGAAACCCCGTCTATACTAAAAATACAAAAAAATTAGCCGGGTGTGGTGGCGGGCACCTGTACTCCCAGCTACTTGGGAGGCTGAGGCAGGGGAATCACTTGAACCCAGGAGGCAGAGGTTGTAGGGAGGTGAGATCACGCCACTGCACTCCAACGTGGGTGACAGAATGAGACTCCGTCTCAAAAAAAAAAAA
49861_UYM226	ZNF730	TCTCTAGCAATCATGAGGTTAGGAAATCGAGACCATCCTGGCTAACACGGTGAAACCCCGTCTATACTAAAAATACAAAAAAATTAGCCGGGTGTGGTGGCGGGCACCTGTACTCCCAGCTACTTGGGAGGCTGAGGCAGGGGAATCACTTGAACCCAGGAGGCAGAGGTTGTAGGGAGGTGAGATCACGCCACTGCACTCCAACGTGGGTGACAGAATGAGACTCCGTCTCAAAAAAAAAAA
49861_UYX261	ZNF730	TCTCTAGCAATCATGAGGTTAGGGAATCGAGACCATCCTGGCTAACACGGTGAAACCCCGTCTATACTAAAAATACAAAAAAATTAGCCGGGTGAGGTGGCGGGCACCTGTACTCCCAGCTACTTGGGAGGCTGAGGCAGGGGAATCACTTGAACCCAGGAGGCAGAGGTTGTAGGGAGGTGAGATCACGCCACTGCACTCCAACGTGGGTGACAGAATGAGACTCCGTCTCAAAAAAAAAAAA
49861_UYL277	SPECC1L	TCTCTAGCAAGTGTTGGATAAATGGATTACAATTATAGGATGTGGAAAGGCTATTATGAACCTTTTAAGTCAATGGAATTGGAAATATCAGTGTGAACTCACACATTTTAATAGATACAGATACAGAAATTGACATAGATATGTGCGTGTGTGTGTGTGT
49861_UYL277	SPECC1L-ADORA2A	TCTCTAGCAAGTGTTGGATAAATGGATTACAATTATAGGATGTGGAAAGGCTATTATGAACCTTTTAAGTCAATGGAATTGGAAATATCAGTGTGAACTCACACATTTTAATAGATACAGATACAGAAATTGACATAGATATGTGCGTGTGTGTGTGTGT
49861_UYX277	NCOA1	TCTCTAGCAACAACAAAAAACAAAAACAAACAAACAAAAAATCAGGGATACTACTAAAGTAGTTTTTAGAAACTTACAGCATGAAATGCTTACATTACAAAACAAGTAAGGTCTTGAATCAATAATTTAAGCCTCCACCTTAAGGAGGTAGAAAAAGGAGTAAATTAAATACAAAGCAATTTGAAGAAAAAAAATTGAAAACAAAACATAGAGGTATCTATGAAACACAAATCTAATTCTTTGAAAAGTTCAATGAAACTAAATAAATTTCTAACCAGAGTGATCAAAAAAAGAGAGAAGCCACAAATTACCTACATTGGTAATGAAAAGGAGACATCACTAGAGATTTTATAGCTATTAAAGGGATAATTAGGGAATATTCTGAACAATTTTATGGCA…
49861_UWB52	CMAHP	TCTCTAGCAGGTCGTGAAACAGTTTATCAGGAATCTGAAAGTCTAAGGGGAAAAAAAGGTTTCTATAAATCTATAAGATGTACTTTTCTATCAGCATGCCCAATATATCTATGTATTTACATGTTGTGTACACACTGTTTCACTACTGAAAATGTATGAAAGAGCTCTAATTAATTGGCTTAAGAAACTAAAAGTGTTGGCTGGGTGCAGTGTCTCACACCTGTAATCCCAGCACTTTGGGAAGCCCAGGTGGGTAGATCACCTGAGGTCAGGAGCTTGAGACCCGCCTGGCCAACATGGTGAAACCCCGTCTCTACTAAAAATACAAAAAAATTAGCCAGGCATGGTGACAAGCACCTGTAATCCCAGCTACTTGGGAGGCTGAGACAGGACAATTGC…
49861_UWB52	LOC105374982	TCTCTAGCAGGTCGTGAAACAGTTTATCAGGAATCTGAAAGTCTAAGGGGAAAAAAAGGTTTCTATAAATCTATAAGATGTACTTTTCTATCAGCATGCCCAATATATCTATGTATTTACATGTTGTGTACACACTGTTTCACTACTGAAAATGTATGAAAGAGCTCTAATTAATTGGCTTAAGAAACTAAAAGTGTTGGCTGGGTGCAGTGTCTCACACCTGTAATCCCAGCACTTTGGGAAGCCCAGGTGGGTAGATCACCTGAGGTCAGGAGCTTGAGACCCGCCTGGCCAACATGGTGAAACCCCGTCTCTACTAAAAATACAAAAAAATTAGCCAGGCATGGTGACAAGCACCTGTAATCCCAGCTACTTGGGAGGCTGAGACAGGACAATTGC…
49861_UYG230	ASXL2	TCTCTAGCATTGTTCAACACAGAATTCTGTGCTTGTTAGATCAAGCTTGTTAATCTGAAATCAGCTTTTTTTTTTTTT
49861_UXL213	ARID1A	TCTCTAGCAGGTTATCCAAACCTAAATTACCAAGAGTTTCACATAACGCTATATCAACCTGTGAACTCCAACACCTTAGGACCAGAACAGAATGTTGTCCAAAGGGCAAGA
49861_UYX265	Upstream: MN1 (48.98 kb); Downstream: PITPNB (1.191 kb)	TCTCTAGCAGAAATAAGAGACATTTGTTAACATTTGTTTTGTACCTCTCAGCAGCTTAGTTGACAAGGGCACCGTGTGGGATTTCCTGTTCTTGCTCATTTGGGAAGAGAATGTTCTTTGTTCTTAGACCCTCAGCTCTCATGTGAGAGCCATAGAATGTTGCGAGGTGGAGTTCTGTGGATACAGA
49861_UXP212	BRE	TCTCTAGCAGTAAACAAATAAATGAACAGAGATATCATGTTCATGGATTAAAAGACTCATAATGAGGCCGGGCACAGTGGCTCATGCCTGTAATCTTAGCACGTTAGAAGGCCAAGTCAGGTGGATCACTTGAGCTCAAAAGTTTAAGACCAGCCTGGGCAACATGGAGAAACCCTGTCTCTACAAAAAATACCAAAAAGTTAGTGGGCATGGTGGCATGTGCCTGTAGTACCAGCTACTTGGGAGTCTGAGGTGGGAGGATCGCCTGAGCCAGGGAGGTCGAGACTGCAGTGAGCCTTCATCACATCACTGCTCTCCAGCCTGAGCCACGGAGTGAGAAAAAAAAAGACTCATAATGAAAAGTTGTAAGTTCTCCCTAAATTGATCTGCAATCTGAAAG
49861_UXU236	BRE	TCTCTAGCAGTAAACAAATAAATGAACAGAGATATCATGTTCATGGATTAAAAGACTCATAATGAGGCCGGGCACAGTGGCTCATGCCTGTAATCTTAGCACGTTAGAAGGCCAAGTCAGGTGGATCACTTGAGCTCAAAAGTTTAAGACCAGCCTGGGCAACATGGAGAAACCCTGTCTCTACAAAAAATACCAAAAAGTTAGTGGGCATGGTGGCATGTGCCTGTAGTACCAGCTACTTGGGAGTCTGAGGTGGGAGGATCGCCTGAGCCAGGGAGGTCGAGACTGCAGTGAGCCATCATCACATCACTGCTCTCCAGCCTGAGCCACGGAGTGAGAAAAAAAAAGACTCATAATGAAAAGTTGTAAGTTCTCCCTAAATTGATCTGCAATCTGAAA…
49861_UVB62	WAC	TCTCTAGCACAGCTGAACTAAACATTCTATTTAAGTGATTAACATTCTGGCACAACCTCCAGGACAGAAAGTTCACAAACCCGAGCACCGGTCTACCACACTACATTGATTTTGCCTATCAAATTCTAGATTAGTCCAAGCTGATACCTTACACTTAACAGAATTCCAGGGTAGAGCATACAATCACATACCAATAACTTTATTTTCTCCACCCCACTGCCATCCTCAAGGAGTTAAGGAAAAAGAAACCCTTCAAATTATGGGATAATTTTTACAATGCCGATGTGCAATAGCAGGTGTCAAATTTCTTAACTTTACAAAAAGAGTAACTAATATTGAGGACTTAAACGAAAGGCCTGCAAACATTTAAAGTTTTCTAGATTTGGCCTGGGATGGTTG…
49861_UYE193	WAC	TCTCTAGCACAGCTGAACTAAACATTCTATTTAAGTGATTAACATTCTGGCACAACCTCCAGGACAGAAAGTTCACAAACCCGAGCACCGGTCTACCACACTACATTGATTTTGCCTATCAAATTCTAGATTAGTCCAAGCTGATACCTTACACTTAACAGAATTCCAGGGTAGAGCATACAATCACATACCAATAACTTTATTTTCTCCACCCCACTGCCATCCTCAAGGAGTTAAGGAAAAAGAAACCCTTCAAATTATGGGATAATTTTTACAATGCCGATGTGCAATAGCAGGTGTCAAATTTCTTAACTTTACAAAAAGAGTAACTAATATTGAGGACTTAAACGAAAGGCCTGCAAACATTTAAAGTTTTCTAGATTTGGCCTGGGATGGTTG…
49861_UYX201	WAC	TCTCTAGCACAGCTGAACTAAACATTCTATTTAAGTGATTAACATTCTGGCACAACCTCCAGGACAGAAAGTTCACAAACCCGAGCACCGGTCTACCACACTACATTGATTTTGCCTATCAAATTCTAGATTAGTCCAAGCTGATACCTTACACTTAACAGAATTCCAGGGTAGAGCATACAATCACATACCAATAACTTTATTTTCTCCACCCCACTGCCATCCTCAAGGAGTTAAGGAAAAAGAAACCCTTCAAATTATGGGATAATTTTTACAATGCCGATGTGCAATAGCAGGTGTCAAATTTCTTAACTTTACAAAAAGAGTAACTAATATTGAGGACTTAAACGAAAGGCCTGCAAACATTTAAAGTTTTCTAGATTTGGCCTGGGATGGTTG…
49861_UVX197	Upstream: LOC105379349 (11.695 kb); Downstream: LOC105379350 (148.658 kb)	TCTCTAGCAACCTATTAACCATCTCCTCCTCTGATTTTTAAGTTTTGGCATGAAAAAGTCAAGATTGTGTCAGACAGCAGGATAAGGCCTCAGATCAGGGCAGTTGTTTAGGGAGGAAGCTCTGTTTCTTAAGAAGATGTGTGGGAATAGGAAGTGGAAATAACAGGAAAGGAAATTGGGAGTGAACAACAACCAGAAATTTCCTTCCTTAAAAAGGAAGGAAAGTAAAAGAGGCATCTCCTTTCTTTAAAAAAAAAAA
49861_UWB55	Upstream: LOC105379349 (11.695 kb); Downstream: LOC105379350 (148.658 kb)	TCTCTAGCAACCTATTAACCATCTCCTCCTCTGATTTTTAAGTTTTGGCATGAAAAAGTCAAGATTGTGTCAGACAGCAGGATAAGGCCTCAGATCAGGGCAGTTGTTTAGGGAGGAAGCTCTGTTTCTTAAGAAGATGTGTGGGAATAGGAAGTGGAAATAACAGGAAAGGAAATTGGGAGTGAACAACAACCAGAAATTTCCTTCCTTAAAAAGGAAGGAAAGTAAAAGAGGCATCTCCTTTCTTTAAAAAAAAAA
49861_UWV207	Upstream: LOC105379349 (11.695 kb); Downstream: LOC105379350 (148.658 kb)	TCTCTAGCAACCTATTAACCATCTCCTCCTCTGATTTTTAAGTTTTGGCATGAAAAAGTCAAGATTGTGTCAGACAGCAGGATAAGGCCTCAGATCAGGGCAGTTGTTTAGGGAGGAAGCTCTGTTTCTTAAGAAGATGTGTGGGAATAGGAAGTGGAAATAACAGGAAAGGAAATTGGGAGTGAACAACAACCAGAAATTTCCTTCCTTAAAAAGGAAGGAAAGTAAAAGAGGCATCTCCTTTCTTTAAAAAAAAAAA
49861_UXL284	Upstream: LOC105379349 (11.695 kb); Downstream: LOC105379350 (148.658 kb)	TCTCTAGCAACCTATTAACCATCTCCTCCTCTGATTTTTAAGTTTTGGCATGAAAAAGTCAAGATTGTGTCAGACAGCAGGATAAGGCCTCAGATCAGGGCAGTTGTTTAGGGAGGAAGCTCTGTTTCTTAAGAAGATGTGTGGGAATAGGAAGTGGAAATAACAGGAAAGGAAATTGGGAGTGAACAACAACCAGAAATTTCCTTCCTTAAAAAGGAAGGAAAGTAAAAGAGGCATCTCCTTTCTTTAAAAAAAAAAAA
49861_UXU283	Upstream: LOC105379349 (11.695 kb); Downstream: LOC105379350 (148.658 kb)	TCTCTAGCAACCTATTAACCATCTCCTCCTCTGATTTTTAAGTTTTGGCATGAAAAAGTCAAGATTGTGTCAGACAGCAGGATAAGGCCTCAGATCAGGGCAGTTGTTTAGGGAGGAAGCTCTGTTTCTTAAGAAGATGTGTGGGAATAGGAAGTGGAAATAACAGGAAAGGAAATTGGGAGTGAACAACAACCAGAAATTTCCTTCCTTAAAAAGGAAGGAAAGTAAAAGAGGCATCTCCTTTCTTTAAAAAAAAAAA
49861_UXV227	Upstream: LOC105379349 (11.695 kb); Downstream: LOC105379350 (148.658 kb)	TCTCTAGCAACCTATTAACCATCTCCTCCTCTGATTTTTAAGTTTTGGCATGAAAAAGTCAAGATTGTGTCAGACAGCAGGATAAGGCCTCAGATCAGGGCAGTTGTTTAGGGAGGAAGCTCTGTTTCTTAAGAAGATGTGTGGGAATAGGAAGTGGAAATAACAGGAAAGGAAATTGGGAGTGAACAACAACCAGAAATTTCCTTCCTTAAAAAGGAAGGAAAGTAAAAGAGGCATCTCCTTTCTTTAAAAAAAAAAA
49861_UXV280	Upstream: LOC105379349 (11.695 kb); Downstream: LOC105379350 (148.658 kb)	TCTCTAGCAACCTATTAACCATCTCCTCCTCTGATTTTTAAGTTTTGGCATGAAAAAGTCAAGATTGTGTCAGACAGCAGGATAAGGCCTCAGATCAGGGCAGTTGTTTAGGGAGGAAGCTCTGTTTCTTAAGAAGATGTGTGGGAATAGGAAGTGGAAATAACAGGAAAGGAAATTGGGAGTGAACAACAACCAGAAATTTCCTTCCTTAAAAAGGAAGGAAAGTAAAAGAGGCATCTCCTTTCTTTAAAAAAAAAAA
49861_UYG269	Upstream: LOC105379349 (11.695 kb); Downstream: LOC105379350 (148.658 kb)	TCTCTAGCAACCTATTAACCATCTCCTCCTCTGATTTTTAAGTTTTGGCATGAAAAAGTCAAGATTGTGTCAGACAGCAGGATAAGGCCTCAGATCAGGGCAGTTGTTTAGGGAGGAAGCTCTGTTTCTTAAGAAGATGTGTGGGAATAGGAAGTGGAAATAACAGGAAAGGAAATTGGGAGTGAACAACAACCAGAAATTTCCTTCCTTAAAAAGGAAGGAAAGTAAAAGAGGCATCTCCTTTCTTTAAAA
49861_UYX247	Upstream: LOC105379349 (11.695 kb); Downstream: LOC105379350 (148.658 kb)	TCTCTAGCAACCTATTAACCATCTCCTCCTCTGATTTTTAAGTTTTGGCATGAAAAAGTCAAGATTGTGTCAGACAGCAGGATAAGGCCTCAGATCAGGGCAGTTGTTTAGGGAGGAAGCTCTGTTTCTTAAGAAGATGTGTGGGAATAGGAAGTGGAAATAACAGGAAAGGAAATTGGGAGTGAACAACAACCAGAAATTTCCTTCCTTAAAAAGGAAGGAAAGTAAAAGAGGCATCTCCTTTCTTTAAAAAAAAAAAA
49861_UYX248	Upstream: LOC105379349 (11.695 kb); Downstream: LOC105379350 (148.658 kb)	TCTCTAGCAACCTATTAACCATCTCCTCCTCTGATTTTTAAGTTTTGGCATGAAAAAGTCAAGATTGTGTCAGACAGCAGGATAAGGCCTCAGATCAGGGCAGTTGTTTAGGGAGGAAGCTCTGTTTCTTAAGAAGATGTGTGGGAA
49861_UYX260	Upstream: LOC105379349 (11.695 kb); Downstream: LOC105379350 (148.658 kb)	TCTCTAGCAACCTATTAACCATCTCCTCCTCTGATTTTTAAGTTTTGGCATGAAAAAGTCAAGATTGTGTCAGACAGCAGGATAAGGCCTCAGATCAGGGCAGTTGTTTAGGGAGGAAGCTCTGTTTCTTAAGAAGATGTGTGGGAATAGGAAGTGGAAATAACAGGAAAGGAAATTGGGAGTGAACAACAACCAGAAATTTCCTTCCTTAAAAAGGAAGGAAAGTAAAAGAGGCATCTCCTTTCTTTAAAAAAAAAAAA
49861_UYY259	Upstream: LOC105379349 (11.695 kb); Downstream: LOC105379350 (148.658 kb)	TCTCTAGCAACCTATTAACCATCTCCTCCTCTGATTTTTAAGTTTTGGCATGAAAAAGTCAAGATTGTGTCAGACAGCAGGATAAGGCCTCAGATCAGGGCAGTTGTTTAGGGAGGAAGCTCTGTTTCTTAAGAAGATGT
49861_UYY273	Upstream: LOC105379349 (11.695 kb); Downstream: LOC105379350 (148.658 kb)	TCTCTAGCAACCTATTAACCATCTCCTCCTCTGATTTTTAAGTTTTGGCATGAAAAAGTCAAGATTGTGTCAGACAGCAGGATAAGGCCTCAGATCAGGGCAGTTGTTTAGGGAGGAAGCTCTGTTTCTTAAGAAGATGTGTGGGAA
49861_UYZ203	Upstream: LOC105379349 (11.695 kb); Downstream: LOC105379350 (148.658 kb)	TCTCTAGCAACCTATTAACCATCTCCTCCTCTGATTTTTAAGTTTTGGCATGAAAAAGTCAAGATTGTGTCAGACAGCAGGATAAGGCCTCAGATCAGGGCAGTTGTTTAGGGAGGAAGCTCTGTTTCTTAAGAAGATGTGTGGGAATAGGAAGTGGAAATAACAGGAAAGGAAATTGGGAGTGAACAACAACCAGAAATTTCCTTCCTTAAAAAGGAAGGAAAGTAAAAGAGGCATCTCCTTTCTTTAAAAAAAAAAAAC
49861_UYY254	Upstream: LOC105379349 (11.696 kb); Downstream: LOC105379350 (148.657 kb)	TCTCTAGCACCTATTAACCATCTCCTCCTCTGATTTTTAAGTTTTGGCATGAAAAAGTCAAGATTGTGTCAGACAGCAGGATAAGGCCTCAGATCAGGGCAGTTGTTTAGGGAGGAAGCTCTGTTTCTTAAGAAAATGTGTGGGAATAGGAAGTGGAAATAACAGGAAAGG
49861_UYY266	ZNRF2	TCTCTAGCAGAATCCTATTTAAAACACTTAATATCATCCAAAAACTGCTAATCAGATAATGTAAAATTAAAGAATAGATAAAACAGGAAGTGTTAGATTCTAATTAAGTCTATCTTTTATTAGAGCTAACCACATACTCAGGCCTCACTTATCTATCATTAATTAAACATTTGGGGTATTCTGGCTGGGTGTGGTGGCTCATGCCTGCAATCCCAGCACTTTGGGAGGCCGAGGCGGGTGGATCACGAGGTCAAGAGACCAAGACCATCCTGGCCAACATGGTGATACCCTGTCTCTACTAAACATACAGAAATTAGCCAGGCGTGGTGGCGTGCACCTGTTATCCCAGCTACTTGGGAGGCTGAGGCAAAAGAATTGCTTGAACCCACGAGACAGAGG…
49861_UYG247	Upstream: HLA-E (35.301 kb); Downstream: GNL1 (11.871 kb)	TCTCTAGCACGTGGTGGCAGGCACCTGTAATCCCAGCTACTCAGGAGCTTGAGGCAGGAGAATCACCTGAACTCGGGCCGCGGAGGTTGCAGTGAGCCGAGATTGCGCCAGTGCACTCCACCCTGGGCAACAAGAGTGAAACTCCGTCTCAAAAAAAGAAAAAAAAAGAAGAA
49861_UXL224	Upstream: ZNF689 (15.342 kb); Downstream: PRR14 (24.6 kb)	TCTCTAGCAGTGGCTCACGCTTGTAATCCTAGCACTTTGGGAGGCCGAGGTGGGCGGATCACGAGGTCAGGAGTTCGAGACCAGCCTGACCAACATGGTAAAACCCTGCCTTTACTAAAAATATAGAAAAATTAGCCAGGCGTGGTGGTAATCGCATCTACTCAGGAGGCTGAGGCAGGAGAA
49861_UYY247	PUM1	TCTCTAGCAGAAACCTCACTCCACACTTAGGAAATGTTTTACCTCTCAATTATTTTACAAACATTAACTTCATTTACCCTAATTAAGGGCACATGCCTTGCAGTGGGAGGAAGCCAGGGAAGAATCCTATCACTTACTAGATGTGTTACCTTTGGCAAATTATTTCATCTCTCTTGGCCTTTTTCCTTATCCGGATAATAGAACTGTCCTCATAGAGTTATTAATCAGATAATGCATAAAAGCCCCTTAGCATCTACCTATGATTGATAAATGGTAGTTGTTACTGTTACTTG
49861_UXL197	Upstream: HCG27 (43.996 kb); Downstream: HLA-C (20.785 kb)	TCTCTAGCACTAACCTTAAATGTAAATGGGCTAAATGCCACATTTAAAAGACACAGAAGGGCAAGCTGGATAAAGAACCAAGACCTATCAGTATGCTGCCTACAATACACTCATCTTACATTCAATGACACACATAGGCACAAAATAAAGAGATGGAGGAAAATTTTCCAAGCAAATGGAAAGCAGAAGAAAGCCAGGGTTGCAATCCTAGTTTCTGACAACACAGACTTTAAACCAAGAAAGATAAAAAAAGATAAAGGTGGGCATTACATAATGGTAAAGGGTTCAATTCAATGAAGAGATCTAACTATCCTAAATATGTATGCATCCAATAGAGGAACACCCAGATTTATAAGGCAGGTTCTTAGAGACAATCAAAGAGATTTAGAACCTCACACA…
49861_UYX243	APOM	TCTCTAGCAGTTTCACCATTTTGGCCAGGCTGGTCTTGAACTCCTGACCTCGTGATCCACCCGCCTCATCCTCCCAAGTGTGAGTCACTGCGCCCGGCCGAAAATTTTTGTAATAAAAAGCTAAAATGTGGTTAGGCACAGTAGCTCACACCTATAATCCCAGCACTTTGGGAGGCCAAGTCTGCAAGACCAGGCTGGGCAACATAGCAAGACCCCATCTCTATAAAAATAAAATTAGCCGGGCGTGGTAGTAGGCGTC
49861_UYX243	BAG6	TCTCTAGCAGTTTCACCATTTTGGCCAGGCTGGTCTTGAACTCCTGACCTCGTGATCCACCCGCCTCATCCTCCCAAGTGTGAGTCACTGCGCCCGGCCGAAAATTTTTGTAATAAAAAGCTAAAATGTGGTTAGGCACAGTAGCTCACACCTATAATCCCAGCACTTTGGGAGGCCAAGTCTGCAAGACCAGGCTGGGCAACATAGCAAGACCCCATCTCTATAAAAATAAAATTAGCCGGGCGTGGTAGTAGGCGTC
49861_UYY252	SUZ12	TCTCTAGCAACACCTAATACTGAAAAATAATAATTTCCACCTAACGAACTAGTAGCTTCATCTGGCTCCTTTGTTCCTCCAACATCAGTAAAAATCAGAGCTTAAACTTTTCTTATATGCCCTTTTTACCTACCTGCACACAAGAATATGTGTGATAGGTGTTCTCTTAACTGGTCCGTTGCGACT
49861_UXU205	BIRC6	TCTCTAGCACTTATTACACAATTTGAGGGTAAGAAATAAATTTGCTTTACTAAGTTTTCTTATTGCAACAACACACCCCACTTCACCTACCAAAAGGACCCCAGAACACCAAAATGGAGA
49861_UYX288	NT5C3A	TCTCTAGCAGTAATAAAGATAATAATTTTAGTTTGTCTTAATTGATAGTCTTTTTTCCTTTGGTCATAAACTCCAGGTATACTAAATCACATGGTTTGCTTGTTCAGCAAGCTTTACCAAAAGCTAAACTTAAAGAAATTGTGGCAGAATCTGACGTTATGTTCAAGTAAGTTTCTTGGATGTTTTTTGCTGTTATTGTTCACAGACTTGAATTATTGCTATTTATGTAGTCAGTTGTACTTTTTAAAAATAAGATTGAATATTCCTTATATAACCATATCCAAAATATGCCACCTATCACAAAATACATAGTGGTAAGATAAGGAATTTAGAATGACGTATTAGATCTTGGTGTAGGTAGTAAGAGCCTTATGAGATTTAAATTCTAATTTGTATTTT…
49861_UXV263	Upstream: CHST8 (17.646 kb); Downstream: KCTD15 (5.691 kb)	TCTCTAGCAAAATACAAAAAGTTAGCTGGGCATGGTGGCATGTGCCTGTAATCCCAGCTACTCGGGAGGCTGAGGCAGGAGAATTGCTTGAACCTGG
49861_UXV274	GGNBP2	TCTCTAGCAATATACTTATTCAATTATCAAAATTCACTACCATAGGAAGGCATATGAAACTTAAGGAGGCTTCACTATGTCACATAATGGGAATGTGTAATTAGTACATTTTACTGATCTGTTGTCACACCACAGATTTTTAGTACCATAGTTATGTATCACTACAAGCCATTTTTACTATAAGATGTCATCAAATTCAAGCAGCATCCTGATTTCAGGTATTAAAATGTGGGGGAAAAAGATATGCCTTCAAAACAATGAAAGTAACACATGTATATCTTAACTAAAACATTGTTAAAGATCAAACATATCGTACTAGGACAAACTATTTCCACATTGCCACATAACAAGGACCACAAACTCCTACAAAATCAAAGAGTGAAGTCAAGAGAAAAACAC…
49861_UVB52	ELMO1	TCTCTAGCAGCATCCCTAATCCAAAAATCTGAAATCTGAAATGCTTCCATGAGCGTTTCCTTTGAGTGTCATGTCGGCACTCAAAAAGCTTTGCATCTTGAAGCATTTCAAATTTTGGATTTTCAGATTAGGGATACTCAACCTGTATTTAATAAGTGGCATTGGGACAATGTAGGGGGCAAAATGAAATCAGCCTCTACTTTACAATCCACATTAAACAAAACAATTCCAGAGATTAACTATTTGAATGAAAAAGAAAAACAGACATCTCAGAAAATCTTAGGATACAAGAATATCCTAATAACCAACGGGTAAGAAGGATTTCTTAAGCAAGCTATATATAGCCCAAAATGTAAAAAAAAAAAAAA
49861_UYY210	ELMO1	TCTCTAGCAGCATCCCTAATCCAAAAATCTGAAATCTGAAATGCTTCCATGAGCGTTTCCTTTGAGTGTCATGTCGGCACTCAAAAAGCTTTGCATCTTGAAGCATTTCAAATTTTGGATTTTCAGATT
49861_UYY224	ELMO1	TCTCTAGCAGCATCCCTAATCCAAAAATCTGAAATCTGAAATGCTTCCATGAGCGTTTCCTTTGAGTGTCATGTCGGCACTCAAAAAGCTTTGCATCTTGAAGCATTTCAAATTTTGGATTTTCAGATT
49861_UXL213	DDX17	TCTCTAGCAGTCTCCTGACCTTGTGATCTGCCCGCCTCAGCCTCCCAAAGTGCTGGGATTATGGGTGTGAGCCACCATGCCCAGCCTTTCTTACATTCTTATCTAAGACCCCTAATACTCATAAAAGGGGACCAGTTTAAATATGCATTTAATTTGTTCTCTTGTTGATAATGCTTACTAATCTGTTTATTATACATGATTGAAATATTGTATATTAGGTCATGTTTTTTCATCTGTTAGTGAAAAAGATAGATTGG
49861_UXL254	IKZF3	TCTCTAGCAGTGCAGTAGTGTGATCATGGCTCATTGCAGACTTGACCTCCCAGTATTGGGACTACAGGAGCACATGACTAGGCCTGGCTGATTTTTGTACTTTTTCTTGTAGAGATGGGGTTTCACCATGTTGCTCAGGGTGGTCTTGAACTCCTGGGCTCAAGTGATCTGCCCGCCTCGGTCTCCCAAAGTGCTGGAATTACAGGCGTGAGCCAGCGTGCCTGGCCACCTAGGTATATATTCAAGAGACATGAATACATATAGGCCCACCAAAAGACATGCAAAAGAATGTCTGTAATACAGCCAAACACTGGAAACAATCAATTGTCCATCAACATCAGAAGGTATAAATTGTGGTATATCCATACTATTCGATCATAAAACAGAGTGAACTACTAA…
49861_UXL279	SGSM3	TCTCTAGCATGTTCCTTCCCCAACTCTCAAACTATAAAAACCGCCCTATTGGCTGGGCACGGTGGCTCACACCTGTAATCCCAGCACTTTGGGAGGCCGAGGCAGGCGGATCACGAGGTCAGATCAAGACCATTCTGGCTAACACGGTGAAGCCCCGTCTCTACTAAAAAAAATACAAAAAATTAGCCGGGCATGGTGGCAGGCGCCTGTAGTCCCAGCTACTCAGGAGGCTGAGGCAGGAGAATGGCGTAAATAAACCCGGGAGGCAGAGCTTGCAGTGAGCCGAGATCACGCCACTGCACTCAAGCCTGGGCGACAGAGGGAGACTCCGTCTCAAAAATAAATAAATAAAATAAATAAAAATAAAAATAAATAAACCACCCTATCAGGCCAGGTGTG…
49861_UXL279	ADSL	TCTCTAGCATGTTCCTTCCCCAACTCTCAAACTATAAAAACCGCCCTATTGGCTGGGCACGGTGGCTCACACCTGTAATCCCAGCACTTTGGGAGGCCGAGGCAGGCGGATCACGAGGTCAGATCAAGACCATTCTGGCTAACACGGTGAAGCCCCGTCTCTACTAAAAAAAATACAAAAAATTAGCCGGGCATGGTGGCAGGCGCCTGTAGTCCCAGCTACTCAGGAGGCTGAGGCAGGAGAATGGCGTAAATAAACCCGGGAGGCAGAGCTTGCAGTGAGCCGAGATCACGCCACTGCACTCAAGCCTGGGCGACAGAGGGAGACTCCGTCTCAAAAATAAATAAATAAAATAAATAAAAATAAAAATAAATAAACCACCCTATCAGGCCAGGTGTG…
49861_UXU208	SGSM3	TCTCTAGCATGTTCCTTCCCCAACTCTCAAACTATAAAAACCGCCCTATTGGCTGGGCACGGTGGCTCACACCTGTAATCCCAGCACTTTGGGAGGCCGAGGCAGGCGGATCACGAGGTCAGATCAAGACCATTCTGGCTAACACGGTGAAGCCCCGTCTCTACTAAAAAAAATACAAAAAATTAGCCGGGCATGGTGGCAGGCGCCTGTAGTCCCAGCTACTCAGGAGGCTGAGGCAGGAGAATGGCGTAAATAAACCCGGGAGGCAGAGCTTGCAGTGAGCCGAGATCACGCCACTGCACTCAAGCCTGCGCGACAGAGGGAGACTCCGTCTCAAAAATAAATAAATAAAATAAATAAAAATAAAAATAAATAAACCACCCTATCAGGCCAGGTGTG…
49861_UXU208	ADSL	TCTCTAGCATGTTCCTTCCCCAACTCTCAAACTATAAAAACCGCCCTATTGGCTGGGCACGGTGGCTCACACCTGTAATCCCAGCACTTTGGGAGGCCGAGGCAGGCGGATCACGAGGTCAGATCAAGACCATTCTGGCTAACACGGTGAAGCCCCGTCTCTACTAAAAAAAATACAAAAAATTAGCCGGGCATGGTGGCAGGCGCCTGTAGTCCCAGCTACTCAGGAGGCTGAGGCAGGAGAATGGCGTAAATAAACCCGGGAGGCAGAGCTTGCAGTGAGCCGAGATCACGCCACTGCACTCAAGCCTGCGCGACAGAGGGAGACTCCGTCTCAAAAATAAATAAATAAAATAAATAAAAATAAAAATAAATAAACCACCCTATCAGGCCAGGTGTG…
49861_UYN265	SGSM3	TCTCTAGCATGTTCCTTCCCCAACTCTCAAACTATAAAAACCGCCCTATTGGCTGGGCACGGTGGCTCACACCTGTAATCCCAGCACTTTGGGAGGCCGAGGCAGGCGGATCACGAGGTCAGATCAAGACCATTCTGGCTAACACGGTGAAGCCCCGTCTCTACTAAAAAAAATACAAAAAATTAGCCGGGCATGGTGGCAGGCGCCTGTAGTCCCAGCTACTCAGGAGGCTGAGGCAGGAGAATGGCGTAAATAAACCCGGGAGGCAGAGCTTGCAGTGAGCCGAG
49861_UYN265	ADSL	TCTCTAGCATGTTCCTTCCCCAACTCTCAAACTATAAAAACCGCCCTATTGGCTGGGCACGGTGGCTCACACCTGTAATCCCAGCACTTTGGGAGGCCGAGGCAGGCGGATCACGAGGTCAGATCAAGACCATTCTGGCTAACACGGTGAAGCCCCGTCTCTACTAAAAAAAATACAAAAAATTAGCCGGGCATGGTGGCAGGCGCCTGTAGTCCCAGCTACTCAGGAGGCTGAGGCAGGAGAATGGCGTAAATAAACCCGGGAGGCAGAGCTTGCAGTGAGCCGAG
49861_UVX210	Upstream: CCR7 (3.08 kb); Downstream: SMARCE1 (59.156 kb)	TCTCTAGCAGTATGTAAAGCTCCTGGGTGTCTGTGCATGCCTGAGCAGCTGCTCTGCCAATAATCCAATGCAGCTCTGTGTGTAAGACCCAAAGGCCTGGTGGAGTGGGTTCACAGGGGATCTCCCGATCCAAAGGTTGCAAAGATCGGTGGGAGAAGCATCATTCCCCAGGTTTGCACATTCACTCACCACTTCCCTGGTGGGGGGAGGGGAGGG
49861_UYE258	Upstream: CCR7 (3.08 kb); Downstream: SMARCE1 (59.156 kb)	TCTCTAGCAGTATGTAAAGCTCCTGGGTGTCTGTGCATGCCTGAGCAGCTGCTCTGCCAATAATCCAATGCAGCTCTGTGTGTAAGACCCAAAGGCCTGGTGGAGTGGGTTCACAGGGGATCTCCCGATCCAAAGGTTGCAAAGATCGGTGGGAGAAGCATCATTCCCCAGGTTT
49861_UYM247	TOP1	TCTCTAGCAAGACCATCCCGGCTAACACAGTGAAACCCCGTTTCTACTAAAAATACAAAAAATTAGCCGGGCGTGGTGGCAGGCGCCTGTAGTCCCAGCTACTCGGGAGGCTGAGGCAGGAGAATGGCATGAACCCAGGAGGCGGAGCTTGCAGTGAGCCGAGATAGTGCCACTGCACTCCAGCCTGGGCGAAAGAGCGAGACTCTGCCTCAAAAAAATTAATTAATTAATTTTAAAAAGAGGTTTATTTTGGTGCTTCCCTTAAACAACAACAACAAC
49861_UYX246	Upstream: KRTAP17-1 (22.03 kb); Downstream: KRT33A (7.98 kb)	TCTCTAGCACCTTATCATAGTAAGTATGAAAATTACAGTACCTTTATACAAATACCTTATTGGAGGGGTCTGAACAAATGTCATTGCCATCACTTAGATTTGTGTATACATTTACAAAACCATAAAATGCCAGAAGGACATACATTTA
49861_UXL252	HIVEP3	TCTCTAGCACTTCCTTTCTAGTGGATTTACAACCCAGACCCCTGCTTCTGATGGGGCTCCTTCAAAATTATTAAAGTGCTTGACTCTTGTAATATCATGTAGGGTTGGGTTATGTCTGCCCCAATGTTGACATGAAGAAATTCCTCCCTTTCTAACCCCACGGACAGACAGCACTTAGCATCTCTCACCTGGAGCATCACTTCAGCCTCTTGACTTGTCTCCTCCCTCCTTTTCTTTACTGCAGAACTTCTCAGAACCTTTAATATCCTGATGATCTTCCAAGAGGGAAATACAACACAAAATAATATGTGTATTTCCTCAACTTATTTAGTCATGAAATCTTTTATTCAAAGAACATCTGTTAATGCCTCTCAGGCCACTAGGTTCTAGGAACTCAGT…
49861_UXU212	HIVEP3	TCTCTAGCACTTCCTTTCTAGTGGATTTACAACCCAGACCCCTGCTTCTGATGGGGCTCCTTCAAAATTATTAAAGTGCTTGACTCTTGTAATATCATGTAGGGTTGGGTTATGTCTGCCCCAATGTTGACATGAAGAAATTCCTCCCTTTCTAACCCCACGGACAGACAGCACTTANCATCTCTCACCTGGAGCATCACTTCAGACTCTTGACTTGTCTCCTCCCTCCTTTTCTTTACTGCAGAACTTCTCANAACCTTTAATATCCTGATGATCTTCCAAGAGGGAAATACAACACAAAATAATATGTGTATTTCCTCAACTTATTTAGTCATGAAATCTTTTATTCAAAGAACATCTGTTAATGCCTCTCAGGCCACTAGGTTCTAGGAACTCAGT…
49861_UXU246	HIVEP3	TCTCTAGCACTTCCTTTCTAGTGGATTTACAACCCAGACCCCTGCTTCTGATGGGGCTCCTTCAAAATTATTAAAGTGCTTGACTCTTGTAATATCATGTAGGGTTGGGTTATGTCTGCCCCAATGTTGACATGAAGAAATTCCTCCCTTTCTAACCCCGCGGACAGACAGCACTTANCATCTCTCACCTGGAGCATCACTTCAGCCTCTTGACTTGTCTCCTCCCTCCTTTTCTTTACTGCAGAACTTCTCAGAACCTTTAATATCCTGATGATCTTCCAAGAGGGAAATACAACACAAAATAATATGTGTATTTCCTCAACTTATTTAGTCATGAAATCTTTTATTCAAAGAACATCTGTTAATGCCTCTCAGGCCACTAGGTTCTAGGAACTCAGT…
49861_UYL208	HIVEP3	TCTCTAGCACTTCCTTTCTAGTGGATTTACAACCCAGACCCCTGCTTCTGATGGGGCTCCTTCAAAATTATTAAAGTGCTTGACTCTTGTAATATCATGTAGGGTTGGGTTATGTCTGCCCCAATGTTGACATGAAGAAATTCCTCCCTTTCTAACCCCACGGACAGACAGCACTTAGCATCTCTCACCTGGAGCATCACTTCAGCCTCTTGACTTGTCTCCTCCCTCCTTTTCTTTACTGCAGAACTTCTCAGAACCTTTAATATCCTGATGATCTTCCAAGAGGGAAATACAACACAAAATAATATGTGTATTTCCTCAACTTATTTAGTCATGAAATCTTTTATTCAAAGAACATCTGTTAATGCCTCTCAGGCCACTAGGTTCTAGGAACTCAGT…
49861_UYM284	HIVEP3	TCTCTAGCACTTCCTTTCTAGTGGATTTACAACCCAGACCCCTGCTTCTGATGGGGCTCCTTCAAAATTATTAAAGTGCTTGACTCTTGTAATATCATGTAGGGTTGGGTTATGTCTGCCCCAATGTTGACATGAAGAAATTCCTCCCTTTCTAACCCCACGGACAGACAGCACTTAGCATCTCTCACCTGGAGCATCACTTCAGCCTCTTGACTTGTCTCCTCCCTCCTTTTCTTTACTGCAGAACTTCTCAGAACCTTTAATATCCTGATGATCTTCCAAGAGGGAAATACAACACAAAATAATATGTGTATTTCCTCAACTTATTTAGTCATGAAATCTTTTATTCAAAGAACATCTGTTAATGCCTCTCAGGCCACTAGGTTCTAGGAACTCAGT…
49861_UYY279	HIVEP3	TCTCTAGCACTTCCTTTCTAGTGGATTTACAACCCAGACCCCTGCTTCTGATGGGGCTCCTTCAAAATTATTAAAGTGCTTGACTCTTGTAATATCATGTAGGGTTGGGTTATGTCTGCCCCAATGTTGACATGAAGAAATTCCTC
49861_UYX282	Upstream: LOC100505585 (15.935 kb); Downstream: RABAC1 (10.61 kb)	TCTCTAGCACCCAGGCTACTCTTGAACTCCTGCCCTCAAGGGATCCTCCCACCTTGGCGGGACTAGCTGGGACTACAGCCCAGCTAGTTTATTTTTATTTATTTTATTTTATTTTTTTTGGAGATGGAGTCTCGCTCTGTTGCCCAGAGCAAGTGGCGCAATGTTGGTTCACTGCAACCTCCACCTCCCAGGTTCAAGCGAATCTCCTGCCTCAGCCTCCCAAGTAGCTGGGATTATAGGCGCACACCACACCCCAGCTAATTTTTGTATCTTTAGTAGAGATGGGGTTTCACCATGTTGGCCAGGCTGGTCTTAAACTCTTGACCTCAGGCGATCTACCTGCCTCAGCCTCCCAAAGTGCTGGGATTACAAGCGTGAGCCACTGCACCCGATCCAGAC…
49861_UYY243	PREPL	TCTCTAGCAGAACTCCTGACCTCAGGTGATCCGCCTGCCTTGGTCTCCCAAAGTGCTGGGATTACAGGCTGAGATTGAATTTAAAAAGATCTTTTAATCAAGTGCCCACCAGGCAGAGATACTGCATAAAGAAATATTTTATAATGCACTCACGCTATGGTTAAAGATTTTGTCTTTCGTGTATGGATGGCACTGTCTATGTATATTAATTAATATTATTCAGGCTCATAAAAAGGGTCTGATCTATAAAATTCTCTTTATTATATACCAGGTACTAACCAGAAAGATCAAGAAGTATTTAATTCCACTTGATGATGACTAGAACATTATAAAAGTCGTAATAGGTACTATCATTTGGGAAGGGTCAGAAAATGAAGAGATAGAAGATACAGAATAAAT…
49861_UYZ209	PREPL	TCTCTAGCAGAACTCCTGACCTCAGGTGATCCGCCTGCCTTGGTCTCCCAAAGTGCTGGGATTACAGGCTGAGATTGAATTTAAAAAGATCTTTTAATCAAGTGCCCACCAGGCAGAGATACTGCATAAAGAAATATTTTATAATGCACTCACGCTATGGTTAAAGATTTTGTCTTTCGTGTATGGATGGCACTGTCTATGTATATTAATTAATATTATTCAGGCTCATAAAAAGGGTCTGATCTATAAAATTCTCTTTATTATATACCAGGTACTAACCAGAAAGATCAAGAAGTATTTAATTCCACTTGATGATGACTAGAACATTATAAAAGTCGTAATAGGTACTATCATTTGGGAAGGGTCAGAAAATGAAGAGATAGAAGATACAGAATAAAT…
49861_UXU278	FUNDC1	TCTCTAGCAAGACCCCTTATCCACCCCCCAATCCCCAGCAAATGAATAAAGGAAACCATTTTAATGAGACAGATTAAACAAATTCTCACAAACAGCATTCTATACACAAAATATTTTTACATAGCCATTTGTCACTGATAATTAGTAAACCCAGTGTTATCTGAGATAAAGATTTTGTATAATTTAAAGAATTCTCTACGTTTTGGGGGAAAATGTCAAACAGTTGCAAGGAAAATGAAAAACCTTGAGATGCTAAAGATACTAACGCCTCTTTGGAAGAAGACTTCCCTAACACCTCCAAGCAGACAGAGCGTCTTCCCTCTGCTCTCTCAGCACTAAACACACCCTTCTAGCTCAGCACTGACCATATGGGCTGTGAATCTCTATATCCCTAGAGTC…
49861_UYE208	OGDH	TCTCTAGCACCGATATAGTTTCACAATCAAAATATTTCCCAACAAAATGTGCACTGTTATTCTGGTCCCCAGTCAGCTGCACCTGGCCTGAGTTTTTTAGTCAGGAAAAATTTCTCAAAGATGATTCTGTTTTTCCTCCATAAATACTATAGGGCAATTGCCCAAAAGCCAGGCCATAAATGGCAAGAGCCACGTGCTTCACCTAGGCCCAAGTGGTTGCTGTGCCCTCAGTGTTGACAGACTAACAGGAGGGAATGGGTGTTCAGGCTTAACTGAGCCACTACTACCATCACCACCCTCCAGGTTAAAAAAAAAAAAAAAAAA
49861_UVB49	PHF21A	TCTCTAGCAAATACAAACTGTCAGTACTTGAGGAGAAGGAGCAGCAGAAAGGAATTGATTTTTTTTCTGCTGTAGATCCAAGTATTGTTAACCATGTGCATCTCCAAAGCGACATACATACAAATCAAACAGTAGTTGATTATTTCACTCAATTAACAGTCAGAACCCTAAATTGTGTGTGTTTTTTTTAAATTTTAAATAAGTACCCAAAACTTTGGGGTAATGACAGTAATTTCCTGATAAAAGTGGGTATAGTAACCATGGCAACTGCTATCTCTGGCCTTATGGACAGTATGTTGTATTGACGAAGCTTCAAATCCTTTATAGTAGCCCGTCACTTTTATGGTGAAATGTAGTAGCATGTGTTGCAGATGATTTTTAGCTGGGATTGCGTTAAAT…
49861_UYG196	KANSL1	TCTCTAGCAAGTACACAATGCCTAATTCTTGTTTTTTAATTTTTATTTAAAATACTAAAACGAAACAGAGACGG
49861_UXP201	NSFP1	TCTCTAGCACCCAGGAGTATGAGGCTGCAGTGAGCTATGATCACACCACTGCACCCCAGCCTGGGCAACAAAGCAAGACCCTGTCTCTACAAAAAAATAAAAACTAAACTTAAAAAAAAGATACACACTAAACTGTTAACAGTGGTTACCACCAAGGAGAAAGACAAGAAAATGTCTTTACAATTCTGAACTCTTTACAATTCTGTAAAACTCTTTACAATTCTGAACTGCTGGAACTGTTTTTACAATAAATAAACTTTGTCTCACAAAAATCATTTTAAATATAGAAAACTTTTATGTGTAATTTTTTCCCTACAGCATTATTTTAACAGTGATGAATTAGGAGTAACCTAAAGGTCTTGTTTCAAAGTAATGGTTCTGTAAACTACAACGTACCCG…
49861_UXV259	DIP2A	TCTCTAGCAAAAACCTTATTTTCTTAAGGAATCCAAGGAACTCTTTGGACAGTAAGGATATTAACTCTGGTATCATTGCTGCAAATATTTTCCTTTTACTTTAGGAGTTTTCTGATGTACAACAATTTTTAGGCTTTGTGAATTCAAGTTTGCTGGGCTTTCCATCTACTGCACAAAGACTTCCCGAGCTGCAAATGAAGGAATCTACTCCCGGCGTGGGGGTCCGCAGCGCATCACCTGCCTCTGTAGACAAACTTCATGGGCTCCACGGCCAGTGCGGTGGCCACAACGTCATCTGCATTGTGTCTGCGAACTCCAGTGACCATCAGCCCGTCCAGTTTGCCCACGATGAAGACCAGGTTGTCCTGAGGGAAAGGGTGTGCGTCAAGACTCCACCCA…
49861_UYZ261	FRYL	TCTCTAGCAAGAAGGAAATAAAGGGTATTCAATTAGGAAAAGAGGGAGTCAAATTGTCCCTGTTTGCAGATGACACGATTGTATATCTAGAAAACCCCATCGTCTCAGCCCAAAATCTCCTCAAGGTGACAAGCAAATTCAGCAAAGTCTCAGGATACAAAATCAATGTACAAAAATCACAAGCATTCTTATACACCAATAACAGACAAACAGAGAGCCAAATCATGAGTGAACTCCCATTCACAATTGCTTCAAAGAGAATAAAATACCTAGGAATCCAACTTACAAGGGATGTGAAGGACCTCTTCAAGGAGAACTACAAACCACTGCTCAATGAAATAAAAGAGGATACAAACAAATGGAAGAACATTCCATGCTCATGGGTAGGAAGAATCAATA…
49861_UYY252	PRKAR2A	TCTCTAGCAGACTGGGTTTCACCATGTTGGCCAGGCTGGTCTCAAACTCCTGACCTCAGGTGATCCGCCCACCTCCACCTCCCAAAGTGCTGGGATTACAGGTCTGAGTCATCGTGCCCAGCCTGGATAAGATTAAC
49861_UVB56	ARIH2	TCTCTAGCAATTATATTAAATGGAAAAAATGGGACTGGAACCCAATCATCTGACCACTAGCCCAGACTCTGGACAAGGCCCAACAGACATAAAAGTCATATCCATAAAGACATTCACAACAATGTAACCAGTCCCCCAACAACTGTAATACATAGGTACTCACTTAAATGCCCAATGCAGAAAGCTTAAGCAAATTACAGTTCAAAAACAAGATGGCATGCTACACAGCCATTTAAAGTATTTATGAGGACAAAGTAAAAATGGGGAAATGTTTGAAATATACATGAAAAAAGCAGAATGCATAAAATACATATATCTACTGATTATTATAATGCAATGTCTACCAGGGCAGAGATTTTTGTCTGTTTTGTTTACAGTTATTTTTCCTGTTATG
49861_UVB57	ARIH2	TCTCTAGCAATTATATTAAATGGAAAAAATGGGACTGGAACCCAATCATCTGACCACTAGCCCAGACTCTGGACAAGGCCC
49861_UVB60	ARIH2	TCTCTAGCAATTATATTAAATGGAAAAAATGGGACTGGAACCCAATCATCTGACCACTAGCCCAGACTCTGGACAAGGCCCAACAGACATAAAAGTCATATCCATAAAGACATTCACAACAATGTAACCAGTCCCCCAACAACTGTAATACATAGGTACTCACTTAAATGCCCAATGCAGAAAGCTTAAGCAAATTACAGTTCAAAAACAAGATGGCATGCTACACAGCCATTTAAAGTATTTATGAGGACAAAGTAAAAATGGGGAAATGTTTGAAATATACATGAAAAAAGCAGAATGCATAAAATACATATATCTACTGATTATTATAATGCAATGTCTACCAGGGCAGAGATTTTTGTCTGTTTTGTTTACAGTTATTTTTCCTGTTATGTGCCT…
49861_UVM208	ARIH2	TCTCTAGCAATTATATTAAATGGAAAAAATGGGACTGGAACCCAATCATCTGACCACTAGCCCAGACTCTGGACAAGGCCCAACTGACATAAAAGTCATATCCATAAAGACATTCACAACAATGTAACCAGTCCCCCAACAAC
49861_UVM226	ARIH2	TCTCTAGCAATTATATTAAATGGAAAAAATGGGACTGGAACCCAATCATCTGACCACTAGCCCAGACTCTGGACAAGGCCCAACAGACATAAAAGTCATATCCATAAAGACATTCACAACAATGTAACCAGTCCCCCAACAACTGTAATACATAGGTACTCACTTAAATGCCCAATGCAGAAAGCTTAAGCAAATTACAGTTCAAAAACAAGATGGCATGCTACACAGCCATTTAAAGTATTTATGAGGACAAAGTAAAAATGGGGAAATGTTTGAAATATACATGAAAAAAGCAGAATGCATAAAATACATATATCTACTGATTATTATAATGCAATGTCTACCAGGGCAGAGATTTTTGTCTGTTTTGTTTACAGTTATTTTTCCTGTTATGTGCCT…
49861_UVM230	ARIH2	TCTCTAGCAATTATATTAAATGGAAAAAATGGGACTGGAACCCAATCATCTGACCACTAGCCCAGACTCTGGACAAGGCCCAACAGACATAAAAGTCATATCCATAAAGACATTCACAACAATGTAACCAGTCCCCCAACAACTGTAATACATAGGTACTCACTTAAATGCCCAATGCAGAAAGCTTAAGCAAATTACAGTTCAAAAACAAGATGGCATGCTACACAGCCATTTAAAGTATTTATGAGGACAAAGTAAAAATGGGGAAATGTTTGAAATATACATGAAAAAAGCAGAATGCATAAAATACATATATCTACTGATTATTATAATGCAATGTCTACCAGGGCAGAGATTTTTGTCTGTTTTGTTTACAGTTATTTTTCCTGTTATGTGCCT…
49861_UVM233	ARIH2	TCTCTAGCAATTATATTAAATGGAAAAAATGGGACTGGAACCCAATCATCTGACCACTAGCCCAGACTCTGGACAAGGCCCAACAGACATAAAAGTCATATCCATAAAGACATTCACAACAATGTAACCAGTCCCCCAACAACTGTAATACATAGGTACTCACTTAAATGCCCAATGCAGAAAGCTTAAGCAAATTACAGTTCAAAAACAAGATGGCATGCTACACAGCCATTTAAAGTATTTATGAGGACAAAGTAAAAATGGGGAAATGTTTGAAATATACATGAAAAAAGCAGAATGCATAAAATACATATATCTACTGATTATTATAATGCAATGTCTACCAGGGCAGAGATTTTTGTCTGTTTTGTTTACAGTTATTTTTCCTGTTATGTGCCT…
49861_UVX200	ARIH2	TCTCTAGCAATTATATTAAATGGAAAAAATGGGACTGGAACCCAATCATCTGACCACTAGCCCAGACTCTGGACAAGGCCCAACAGACATAAAAGTCATATCCATAAAGACATTCACAACAATGTAACCAGTCCCCCAACAACTGTAATACATAGGTACTCACTTAAATGCCCAATGCAGAAAGCTTAAGCAAATTACAGTTCAAAAACAAGATGGCATGCTACACAGCCATTTAAAGTATTTATGAGGACAAAGTAAAAATGGGGAAATGTTTGAAATATACATGAAAAAAGCAGAATGCATAAAATACATATATCTACTGATTATTATAATGCAATGTCTACCAGGGCAGAGATTTTTGTCTGTTTTGTTTACAGTTATTTTTCCTGTTATGTGCCT…
49861_UVX202	ARIH2	TCTCTAGCAATTATATTAAATGGAAAAAATGGGACTGGAACCCAATCATCTGACCACTAGCCCAGACTCTGGACAAGGCCCAACAGACATAAAAGTCATATCCATAAAGACATTCACAACAATGTAACCAGTCCCCCAACAACTGTAATACATAGGTACTCACTTAAATGCCCAATGCAGAAAGCTTAAGCAAATTACAGTTCAAAAACAAGATGGCATGCTACACAGCCATTTAAAGTATTTATGAGGACAAAGTAAAAATGGGGAAATGTTTGAAATATACATGAAAAAAGCAGAATGCATAAAATACATATATCTACTGATTATTATAATGCAATGTCTACCAGGGCAGAGATTTTTGTCTGTTTTGTTTACAGTTATTTTTCCTGTTATGTGCCT…
49861_UVX212	ARIH2	TCTCTAGCAATTATATTAAATGGAAAAAATGGGACTGGAACCCAATCATCTGACCACTAGCCCAGACTCTGGACAAGGCCCAACAGACATAAAAGTCATATCCATAAAGACATTCACAACAATGTAACCAGTCCCCCAACAACTGTAATACATAGGTACTCACTTAAATGCCCAATGCAGAAAGCTTAAGCAAATTACAGTTCAAAAACAAGATGGCATGCTACACAGCCATTTAAAGTATTTATGAGGACAAAGTAAAAATGGGGAAATGTTTGAAATATACATGAAAAAAGCAGAATGCATAAAATACATATATCTACTGATTATTATAATGCAATGTCTACCAGGGCAGAGATTTTTGTCTGTTTTGTTTACAGTTATTTTTCCTGTTATGTGCCT…
49861_UWB49	ARIH2	TCTCTAGCAATTATATTAAATGGAAAAAATGGGACTGGAACCCAATCATCTGACCACTAGCCCAGACTCTGGACAAGGCCCAACAGACATAAAAGTCATATCCATAAAGACATTCACAACAATGTAACCAGTCCCCCAACAACTGTAATACATAGGTACTCACTTAAATGCCCAATGCAGAAAGCTTAAGCAAATTACAGTTCAAAAACAAGATGGCATGCTACACAGCCATTTAAAGTATTTATGAGGACAAAGTAAAAATGGGGAAATGTTTGAAATATACATGAAAAAAGCAGAATGCATAAAATACATATATCTACTGATTATTATAATGCAATGTCTACCAGGGCAGAGATTTTTGTCTGTTTTGTTTACAGTTATTTTTCCTGTTATGTGCCT…
49861_UWB50	ARIH2	TCTCTAGCAATTATATTAAATGGAAAAAATGGGACTGGAACCCAATCATCTGACCACTAGCCCAGACTCTGGACAAGGCCCAACAGACATAAAAGTCATATCCATAAAGACATTCACAACAATGTAACCAGTCCCCCAACAACTGTAATACATAGGTACTCACTTAAATGCCCAATGCAGAAAGCTTAAGCAAATTACAGTTCAAAAACAAGATGGCATGCTACACAGCCATTTAAAGTATTTATGAGGACAAAGTAAAAATGGGGAAATGTTTGAAATATACATGAAAAAAGCAGAATGCATAAAATACATATATCTACTGATTATTATAATGCAATGTCTACCAGGGCAGAGATTTTTGTCTGTTTTGTTTACAGTTATTTTTCCTGTTATGTGCCT…
49861_UWB66	ARIH2	TCTCTAGCAATTATATTAAATGGAAAAAATGGGACTGGAACCCAATCATCTGACCACTAGCCCAGACTCTGGACAAGGCCCAACAGACATAAAAGTCATATCCATAAAGACATTCACAACAATGTAACCAGTCCCCCAACAACTGTAATACATAGGTACTCACTTAAATGCCCAATGCAGAAAGCTTAAGCAAATTACAGTTCAAAAACAAGATGGCATGCTACACAGCCATTTAAAGTATTTATGAGGACAAAGTAAAAATGGGGAAATGTTTGAAATATACATGAAAAAAGCAGAATGCATAAAATACATATATCTACTGATTATTATAATGCAATGTCTACCAGGGCAGAGATTTTTGTCTGTTTTGTTTACAGTTATTTTTCCTGTTATGTGCCT…
49861_UWV195	ARIH2	TCTCTAGCAATTATATTAAATGGAAAAAATGGGACTGGAACCCAATCATCTGACCACTAGCCCAGACTCTGGACAAGGCCCAACAGACATAAAAGTCATATCCATAAAGACATTCACAACAATGTAACCAGTCCCCCAACAACTGTAATACATAGGTACTCACTTAAATGCCCAATGCAGAAAGCTTAAGCAAATTACAGTTCAAAAACAAGATGGCATGCTACACAGCCATTTAAAGTATTTATGAGGACAAAGTAAAAATGGGGAAATGTTTGAAATATACATGAAAAAAGCAGAATGCATAAAATACATATATCTACTGATTATTACAATGCAATGTCTACCAGGGCAGAGATTTTTGTCTGTTTTGTTTACAGTTATTTTTCCTGTTATGTGCCT…
49861_UWV202	ARIH2	TCTCTAGCAATTATATTAAATGGAAAAAATGGGACTGGAACCCAATCATCTGACCACTAGCCCAGACTCTGGACAAGGCCCAACAGACATAAAAGTCATATCCATAAAGACATTCACAACAATGTAACCAGTCCCCCAACAACTGTAATACATAGGTACTCACTTAAATGCCCAATGCAGAAAGCTTAAGCAAATTACAGTTCAAAAACAAGATGGCATGCTACACAGCCATTTAAAGTATTTATGAGGACAAAGTAAAAATGGGGAAATGTTTGAAATATACATGAAAAAAGCAGAATGCATAAAATACATATATCTACTGATTATTATAATGCAATGTCTACCAGGGCAGAGATTTTTGTCTGTTTTGTTTACAGTTATTTTTCCTGTTATGTGCCT…
49861_UWV204	ARIH2	TCTCTAGCAATTATATTAAATGGAAAAAATGGGACTGGAACCCAATCATCTGACCACTAGCCCAGACTCTGGACAAGGCCCAACAGACATAAAAGTCATATCCATAAAGACATTCACAACAATGTAACCAGTCCCCCAACAACTGTAATACATAGGTACTCACTTAAATGCCCAATG
49861_UWV216	ARIH2	TCTCTAGCAATTATATTAAATGGAAAAAATGGGACTGGAACCCAATCATCTGACCACTAGCCCAGACTCTGGACAAGGCCCAACAGACATAAAAGTCATATCCATAAAGACATTCACAACAATGTAACCAGTCCCCCAACAACTGTAATACATAGGTACTCACTTAAATGCCCAATGCAGAAAGCTTAAGCAAATTACAGTTCAAAAACAAGATGGCATGCTACACAGCCATTTAAAGTATTTATGAGGACAAAGTAAAAATGGGGAAATGTTTGAAATATACATGAAAAAAGCAGAATGCATAAAATACATATATCTACTGATTATTATAATGCAATGTCTACCAGGGCAGAGATTTTTGTCTGTTTTGTTTACAGTTATTTTTCCTGTTATGTGCCT…
49861_UWV217	ARIH2	TCTCTAGCAATTATATTAAATGGAAAAAATGGGACTGGAACCCAATCATCTGACCACTAGCCCAGACTCTGGACAAGGCCCAACAGACATAAAAGTCATATCCATAAAGACATTCACAACAATGTAACCAGTCCCCCAACAACTGTAATACATAGGTACTCACTTAAATGCCCAATGCAGAAAGCTTAAGCAAATTACAGTTCAAAAACAAGATGGCATGCTACACAGCCATTTAAAGTATTTATGAGGACAAAGTAAAAATGGGGAAATGTTTGAAATATACATGAAAAAAGCAGAATGCATAAAATACATATATCTACTGATTATTATAATGCAATGTCTACCAGGGCAGAGATTTTTGTCTGTTTTGTTTACAGTTATTTTTCCTGTTATGTGCCT…
49861_UWV219	ARIH2	TCTCTAGCAATTATATTAAATGGAAAAAATGGGACTGGAACCCAATCATCTGACCACTAGCCCAGACTCTGGACAAGGCCCAACAGACATAAAAGTCATATCCATAAAGACATTCACAACAATGTAACCAGTCCCCCAACAACTGTAATACATAGGTACTCACTTAAATGCCCAATGCAGAAAGCTTAAGCAAATTACAGTTCAAAAACAAGATGGCATGCTACACAGCCATTTAAAGTATTTATGAGGACAAAGTAAAAATGGGGAAATGTTTGAAATATACATGAAAAAAGCAGAATGCATAAAATACATATATCTACTGATTATTATAATGCAATGTCTACCAGGGCAGAGATTTTTGTCTGTTTTGTTTACAGTTATTTTTCCTGTTATGTGCCT…
49861_UXL196	ARIH2	TCTCTAGCAATTATATTAAATGGAAAAAATGGGACTGGAACCCAATCATCTGACCACTAGCCCAGACTCTGGACAAGGCCCAACAGACATAAAAGTCATATCCATAAAGACATTCACAACAATGTAACCAGTCCCCCAACAACTGTAATACATAGGTACTCACTTAAATGCCCAATGCAGAAAGCTTAAGCAAATTACAGTTCAAAAACAAGATGGCATGCTACACAGCCATTTAAAGTATTTATGAGGACAAAGTAAAAATGGGGAAATGTTTGAAATATACATGAAAAAAGCAGAATGCATAAAATACATATATCTACTGATTATTATAATGCAATGTCTACCAGGGCAGAGATTTTTGTCTGTTTTGTTTACAGTTATTTTTCCTGTTATGTGCCT…
49861_UXL202	ARIH2	TCTCTAGCAATTATATTAAATGGAAAAAATGGGACTGGAACCCAATCATCTGACCACTAGCCCAGACTCTGGACAAGGCCCAACAGACATAAAAGTCATATCCATAAAGACATTCACAACAATGTAACCAGTCCCCCAACAACTGTAATACATAGGTACTCACTTAAATGCCCAATGCAGAAAGCTTAAGCAAATTACAGTTCAAAAACAAGATGGCATGCTACACAGCCATTTAAAGTATTTATGAGGACAAAGTAAAAATGGGGAAATGTTTGAAATATACATGAAAAAAGCAGAATGCATAAAATACATATATCTACTGATTATTATAATGCAATGTCTACCAGGGCAGAGATTTTTGGCTGTTTTGTTTACAGTTATTTTTCCTGTTATGTGCCT…
49861_UXL204	ARIH2	TCTCTAGCAATTATATTAAATGGAAAAAATGGGACTGGAACCCAATCATCTGACCACTAGCCCAGACTCTGGACAAGGCCCAACAGACATAAAAGTCATATCCATAAAGACATTCACAACAATGTAACCAGTCCCCCAACAACTGTAATACATAGGTACTCACTTAAATGCCCAATGCAGAAAGCTTAAGCAAATTACAGTTCAAAAACAAGATGGCATGCTACACAGCCATTTAAAGTATTTATGAGGACAAAGTAAAAATGGGGAAATGTTTGAAATATACATGAAAAAAGCAGAATGCATAAAATACATATATCTACTGATTATTATAATGCAATGTCTACCAGGGCAGAGATTTTTGTCTGTTTTGTTTACAGTTATTTTTCCTGTTATGTGCCT…
49861_UXL212	ARIH2	TCTCTAGCAATTATATTAAATGGAAAAAATGGGACTGGAACCCAATCATCTGACCACTAGCCCAGACTCTGGACAAGGCCCAACAGACATAAAAGTCATATCCATAAAGACATTCACAACAATGTAACCAGTCCCCCAACAACTGTAATACATAGGTACTCACTTAAATGCCCAATGCAGAAAGCTTAAGCAAATTACAGTTCAAAAACAAGATGGCATGCTACACAGCCATTTAAAGTATTTATGAGGACAAAGTAAAAATGGGGAAATGTTTGAAATATACATGAAAAAAGCAGAATGCATAAAATACATATATCTACTGATTATTATAATGCAATGTCTACCAGGGCAGAGATTTTTGTCTGTTTTGTTTACAGTTATTTTTCCTGTTATGTGCCT…
49861_UXL218	ARIH2	TCTCTAGCAATTATATTAAATGGAAAAAATGGGACTGGAACCCAATCATCTGACCACTAGCCCAGACTCTGGACAAGGCCCAACAGACATAAAAGTCATATCCATAAAGACATTCACAACAATGTAACCAGTCCCCCAACAACTGTAATACATAGGTACTCACTTAAATGCCCAATGCAGAAAGCTTAAGCAAATTACAGTTCAAAAACAAGATGGCATGCTACACAGCCATTTAAAGTATTTATGAGGACAAAGTAAAAATGGGGAAATGTTTGAAATATACATGAAAAAAGCAGAATGCATAAAATACATATATCTACTGATTATTATAATGCAATGTCTACCAGGGCAGAGATTTTTGTCTGTTTTGTTTACAGTTATTTTTCCTGTTATGTGCCT…
49861_UXL219	ARIH2	TCTCTAGCAATTATATTAAATGGAAAAAATGGGACTGGAACCCAATCATCTGACCACTAGCCCAGACTCTGGACAAGGCCCAACAGACATAAAAGTCATATCCATAAAGACATTCACAACAATGTAACCAGTCCCCCTACAACTGTAATACATAGGTACTCACTTAAATGCCCAATGCAGAAAGCTTAAGCAAATTACAGTTCAAAAACAAGATGGCATGCTACACAGCCATTTAAAGAATTTATGAGGACAAAGTAAAAATGGGGAAATGTTTGAAATATACATGAAAAAAGCAGAATGCATAAAATACATATATCTACTGATTATTATAATGCAATGTCTACCAGGGCAGAGATTTTTGTCTGTTTTGTTTACAGTTATTTTTCCTGTTATGTGCCT…
49861_UXL225	ARIH2	TCTCTAGCAATTATATTAAATGGAAAAAATGGGACTGGAACCCAATCATCTGACCACTAGCCCAGACTCTGGACAAGGCCCAACAGACATAAAAGTCATATCCATAAAGACATTCACAACAATGTAACCAGTCCCCCAACAACTGTAATACATAGGTACTCACTTAAATGCCCAATGCAGAAAGCTCAAGCAAATTACAGTTCAAAAACAAGATGGCATGCTACACAGCCATTTAAAGTATTTATGAGGACAAAGTAAAAATGGGGAAATGTTTGAAATATACATGAAAAAAGCAGAATGCATAAAATACATATATCTACTGATTATTATAATGCAATGTCTACCAGGGCAGAGATTTTTGTCTGTTTTGTTTACAGTTATTTTTCCTGTTATGTGCCT…
49861_UXL238	ARIH2	TCTCTAGCAATTATATTAAATGGAAAAAATGGGACTGGAACCCAATCATCTGACCACTAGCCCAGACTCTGGACAAGGCCCAACAGACATAAAAGTCATATCCATAAAGACATTCACAACAATGTAACCAGTCCCCCAACAACTGTAATACATAGGTACTCACTTAAATGCCCAATGCAGAAAGCTTAAGCAAATTACAGTTCAAAAACAAGATGGCATGCTACACAGCCATTTAAAGTATTTATGAGGACAAAGTAAAAATGGGGAAATGTTTGAAATATACATGAAAAAAGCAGAATGCATAAAATACATATATCTACTGATTATTATAATGCAATGTCTACCAGGGCAGAGATTTTTGTCTGTTTTGTTTACAGTTATTTTTCCTGTTATGTGCCT…
49861_UXL241	ARIH2	TCTCTAGCAATTATATTAAATGGAAAAAATGGGACTGGAACCCAATCATCTGACCACTAGCCCAGACTCTGGACAAGGCCCAACAGACATAAAAGTCATATCCATAAAGACATTCACAACAATGTAACCAGTCCCCCAACAACTGTAATACATAGGTACTCACTTAAATGCCCAATGCAGAAAGCTTAAGCAAATTACAGTTCAAAAACAAGATGGCATGCTACACAGCCATTTAAAGTATTTATGAGGACAAAGTAAAAATGGGGAAATGTTTGAAATATACATGAAAAAAGCAGAATGCATAAAATACATATATCTACTGATTATTATAATGCAATGTCTACCAGGGCAGAGATTTTTGTCTGTTTTGGTTACAGTTATTTTTCCTGTTATGTGCCT…
49861_UXL260	ARIH2	TCTCTAGCAATTATATTAAATGGAAAAAATGGGACTGGAACCCAATCATCTGACCACTAGCCCAGACTCTGGACAAGGCCCAACAGACATAAAAGTCATATCCATAAAGACATTCACAACAATGTAACCAGTCCCCCAACAACTGTAATACATAGGTACTCACTTAAATGCCCAATGCAGAAAGCTTAAGCAAATTACAGTTCAAAAACAAGATGGCATGCTACACAGCCATTTAAAGTATTTATGAGGACAAAGTAAAAATGGGGAAATGTTTGAAATATACATGAAAAAAGCAGAATGCATAAAATACATATATCTACTGATTATTATAATGCAATGTCTACCAGGGCAGAGATTTTTGTCTGTTTTGTTTACAGTTATTTTTCCTGTTATGTGCCT…
49861_UXL261	ARIH2	TCTCTAGCAATTATATTAAATGGAAAAAATGGGACTGGAACCCAATCATCTGACCACTAGCCCAGACTCTGGACAAGGCCCAACAGACATAAAAGTCATATCCATAAAGACATTCACAACAATGTAACCAGTCCCCCAACAACTGTAATACATAGGTACTCACTTAAATGCCCAATGCAGAAAGCTTAAGCAAATTACAGTTCAAAAACAAGATGGCATGCTACACAGCCATTTAAAGTATTTATGAGGACAAAGTAAAAATGGGGAAATGTTTGAAATATACATGAAAAAAGCAGAATGCATAAAATACATATATCTACTGATTATTATAATGCAATGTCTACCAGGGCAGAGATTTTTGTCTGTTTTGTTTACAGTTATTTTTCCTGTTATGTGCCT…
49861_UXL263	ARIH2	TCTCTAGCAATTATATTAAATGGAAAAAATGGGACTGGAACCCAATCATCTGACCACTAGCCCAGACTCTGGACAAGGCCCAACAGACATAAAAGTCATATCCATAAAGACATTCACAACAATGTAACCAGTCCCCCAACAACTGTAATACATAGGTACTCACTTAAATGCCCAATGCAGAAAGCTTAAGCAAATTACAGTTCAAAAACAAGATGGCATGCTACACAGCCATTTAAAGTATTTATGAGGACAAAGTAAAAATGGGGAAATGTTTGAAATATACATGAAAAAAGCAGAATGCATAAAATACATATATCTACTGATTATTATAATGCAATGTCTACCAGGGCAGAGATTTTTGTCTGTTTTGTTTACAGTTATTTTTCCTGTTATGTGCCT…
49861_UXL264	ARIH2	TCTCTAGCAATTATATTAAATGGAAAAAATGGGACTGGAACCCAATCATCTGACCACTAGCCCAGACTCTGGACAAGGCCCAACAGACATAAAAGTCATATCCATAAAGACATTCACAACAATGTAACCAGTCCCCCAACAACTGTAATACATAGGTACTCACTTAAATGCCCAATGCAGAAAGCTTAAGCAAATTACAGTTCAAAAACAAGATGGCATGCTACACAGCCATTTAAAGTATTTATGAGGACAAAGTAAAAATGGGGAAATGTTTGAAATATACGTGAAAAAAGCAGAATGCATAAAATACATATATCTACTGATTATTATAATGCAATGTCTACCAGGGCAGAGATTTTTGTCTGTTTTGTTTACAGTTATTTTTCCTGTTATGTGCCT…
49861_UXL265	ARIH2	TCTCTAGCAATTATATTAAATGGAAAAAATGGGACTGGAACCCAATCATCTGACCACTAGCCCAGACTCTGGACAAGGCCCAACAGACATAAAAGTCATATCCATAAAGACATTCACAACAATGTAACCAGTCCCCCAACAACTGTAATACATAGGTACTCACTTAAATGCCCAATGCAGAAAGCTTAAGCAAATTACAGTTCAAAAACAAGATGGCATGCTACACAGCCATTTAAAGTATTTATGAGGACAAAGTAAAAATGGGGAAATGTTTGAAATATACATGAAAAAAGCAGAATGCATAAAATACATATATCTACTGATTATTATAATGCAATGTCTACCAGGGCAGAGATTTTTGTCTGTTTTGTTTACAGTTATTTTTCCTGTTATGTGCCT…
49861_UXL269	ARIH2	TCTCTAGCAATTATATTAAATGGAAAAAATGGGACTGGAACCCAATCATCTGACCACTAGCCCAGACTCTGGACAAGGCCCAACAGACATAAAAGTCATATCCATAAAGACATTCACAACAATGTAACCAGTCCCCCAACAACTGTAATACATAGGTACTCACTTAAATGCCCAATGCAGAAAGCTTAAGCAAATTACAGTTCAAAAACAAGATGGCATGCTACACAGCCATTTAAAGTATTTATGAGGACAAAGTAAAAATGGGGAAATGTTTGAAATATACATGAAAAAAGCAGAATGCATAAAATACATATATCTACTGATTATTATAATGCAATGTCTACCAGGGCAGAGATTTTTGTCTGTTTTGTTTACAGTTATTTTTCCTGTTATGTGCCT…
49861_UXL270	ARIH2	TCTCTAGCAATTATATTAAATGGAAAAAATGGGACTGGAACCCAATCATCTGACCACTAGCCCAGACTCTGGACAAGGCCCAACAGACATAAAAGTCATATCCATAAAGACATTCACAACAATGTAACCAGTCCCCCAACAACTGTAATACATAGGTACTCACTTAAATGCCCAATGCAGAAAGCTTAAGCAAATTACAGTTCAAAAACAAGATGGCATGCTACACAGCCATTTAAAGTATTTATGAGGACAAAGTAAAAATGGGGAAATGTTTGAAATATACATGAAAAAAGCAGAATGCATAAAATACATATATCTACTGATTATTATAATGCAATGTCTACCAGGGCAGAGATTTTTGTCTGTTTTGTTTACAGTTATTTTTCCTGTTATGTGCCT…
49861_UXL276	ARIH2	TCTCTAGCAATTATATTAAATGGAAAAAATGGGACTGGAACCCAATCATCTGACCACTAGCCCAGACTCTGGACAAGGCTCAACAGACATAAAAGTCATATCCATAAAGACATTCACAACAATGTAACCAGTCCCCCAACAACTGTAATACATAGGTACTCACTTAAATGCCCAATGCAGAAAGCTTAAGCAAATTACAGTTCAAAAACAAGATGGCATGCTACACAGCCATTTAAAGTATTTATGAGGACAAAGTAAAAATGGGGAAATGTTTGAAATATACATGAAAAAAGCAGAATGCATAAAATACATATATCTACTGATTATTATAATGCAATGTCTACCAGGGCAGAGATTTTTGTCTGTTTTGTTTACAGTTATTTTTCCTGTTATGTGCCT…
49861_UXL277	ARIH2	TCTCTAGCAATTATATTAAATGGAAAAAATGGGACTGGAACCCAATCATCTGACCACTAGCCCAGACTCTGGACAAGGCCCAACAGACATAAAAGTCATATCCATAAAGACATTCACAACAATGTAACCAGTCCCCCAACAACTGTAATACATAGGTACTCACTTAAATGCCCAATGCAGAAAGCTTAAGCAAATTACAGTTCAAAAACAAGATGGCATGCTACACAGCCATTTAAAGTATTTATGAGGACAAAGTAAAAATGGGGAAATGTTTGAAATATACATGAAAAAA
49861_UXL281	ARIH2	TCTCTAGCAATTATATTAAATGGAAAAAATGGGACTGGAACCCAATCATCTGACCACTAGCCCAGACTCTGGACAAGGCCCAACAGACATAAAAGTCATATCCATAAAGACATTCACAACAATGTAACCAGTCCCCCAACAACTGTAATACATAGGTACTCACTTAAATGCCCAATGCA
49861_UXL282	ARIH2	TCTCTAGCAATTATATTAAATGGAAAAAATGGGACTGGAACCCAATCATCTGACCACTAGCCCAGACTCTGGACAAGGCCCAACAGACATAAAAGTCATATCCATAAAGACATTCACAACAATGTAACCAGTCCCCCAACAACTGTAATACATAGGTACTCACTTAAATGCCCAATGCAGAAAGCTTAAGCAAATTACAGTCCAAAAACAAGATGGCATGCTACACAGCCATTTAAAGTATTTATGAGGACAAAGTAAAAATGGGGAAATGTTTGAAATATACATGAAAAAAGCAGAATGCATAAAATACATATATCTACTGATTATTATAATGCAATGTCTACCAGGGCAGAGATTTTTGTCTATTTTGTTTACAGTTATTTTTCCTGTTATGTGCCT…
49861_UXL285	ARIH2	TCTCTAGCAATTATATTAAATGGAAAAAATGGGACTGGAACCCAATCATCTGACCACTAGCCCAGACTCTGGACAAGGCCCAACAGACATAAAAGTCATATCCATAAAGACATTCACAACAATGTAACCAGTCCCCCAACAACTGTAATACATAGGTACTCACTTAAATGCCCA
49861_UXP195	ARIH2	TCTCTAGCAATTATATTAAATGGAAAAAATGGGACTGGAACCCAATCATCTGACCACTAGCCCAGACTCTGGACAAGGCCCAACAGACATAAAAGTCATATCCATAAAGACATTCACAACAATGTAACCAGTCCCCCAACAACTGTAATACATAGGTACTCACTTAAATGCCCAATGCAGAAAGCTTAAGCAAATTACAGTTCAAAAACAAGATGGCATGCTACACAGCCATTTAAAGTATTTATGAGGACAAAGTAAAAATGGGGAAATGTTTGAAATATACATGAAAAAAGCAGAATGCATAAAATACATATATCTACTGATTATTATAATGCAATGTCTACCAGGGCAGAGATTTTTGTCTGTTTTGTTTACAGTTATTTTTCCTGTTATGTGCCT…
49861_UXP217	ARIH2	TCTCTAGCAATTATATTAAATGGAAAAAATGGGACTGGAACCCAATCATCTGACCACTAGCCCAGACTCTGGACAAGGCCCAACAGACATAAAAGTCATATCCATAAAGACATTCACAACAATGTAACCAGTCCCCCAACAACTGTAATACATAGGTACTCACTTAAATGCCCAATGCAGAAAGCTTAAGCAAATTACAGTTCAAAAACAAGATGGCATGCTACACAGCCATTTAAAGTATTTATGAGGACAAAGTAAAAATGGGGAAATGTTTGAAATATACATGAAAAAAGCAGAATGCATAAAATACATATATCTACTGATTATTATAATGCAATGTCTACCAGGGCAGAGATTTTTGTCTGTTTTGTTTACAGTTATTTTTCCTGTTATGTGCCT…
49861_UXP218	ARIH2	TCTCTAGCAATTATATTAAATGGAAAAAATGGGACTGGAACCCAATCATCTGACCACTAGCCCAGACTCTGGACAAGGCCCAACAGACATAAAAGTCATATCCATAAAGACATTCACAACAATGTAACCAGTCCCCCAACAACTGTAATACATAGGTACTCACTTAAATGCCCAATGCAGAAAGCTTAAGCAAATTACAGTTCAAAAACAAGATGGCATGCTACACAGCCATTTAAAGTATTTATGAGGACAAAGTAAAAATGGGGAAATGTTTGAAATATACATGAAAAAAGCAGAATGCATAAAATACATATATCTACTGATTATTATAATGCAATGTCTACCAGGGCAGAGATTTTTGTCTGTTTTGTTTACAGTTATTTTTCCTGTTATGTGCCT…
49861_UXP219	ARIH2	TCTCTAGCAATTATATTAAATGGAAAAAATGGGACTGGAACCCAATCATCTGACCACTAGCCCAGACTCTGGACAAGGCCCAACAGACATAAAAGTCATATCCATAAAGACATTCACAACAATGTAACCAGTCCCCCAACAACTGTAATACATAGGTACTCACTTAAATGCCCAATGCAGAAAGCTTAAGCAAATTACAGTTCAAAAACAAGATGGCATGCTACACAGCCATTTAAAGTATTTATGAGGACAAAGTAAAAATGGGGAAATGTTTGAAATATACATGAAAAAAGCAGAATGCATAAAATACATATATCTACTGATTATTATAATGCAATGTCTACCAGGGCAGAGATTTTTGTCTGTTTTGTTTACAGTTATTTTTCCTGTTATGTGCCT…
49861_UXP228	ARIH2	TCTCTAGCAATTATATTAAATGGAAAAAATGGGACTGGAACCCAATCATCTGACCACTAGCCCAGACTCTGGACAAGGCCCAACAGACATAAAAGTCATATCCATAAAGACATTCACAACAATGTAACCAGTCCCCCAACAACTGTAATACATAGGTA
49861_UXP231	ARIH2	TCTCTAGCAATTATATTAAATGGAAAAAATGGGACTGGAACCCAATCATCTGACCACTAGCCCAGACTCTGGACAAGGCCCAACAGACATAAAAGTCATATCCATAAAGACATTCACAACAATGTAACCAGTCCCCCAACAACTGTAATACATAGGTACTCACTTAAATGCCCAATGCAGAAAGCTTAAGCAAATTACAGTTCAAAAACAAGATGGCATGCTACACAGCCATTTAAAGTATTTATGAGGACAAAGTAAAAATGGGGAAATGTTTGAAATATACATGAAAAAAGCAGAATGCATAAAATACATATATCTACTGATTATTATAATGCAATGTCTACCAGGGCAGAGATTTTTGTCTGTTTTGTTTACAGTTATTTTTCCTGTTATGTGCCT…
49861_UXP238	ARIH2	TCTCTAGCAATTATATTAAATGGAAAAAATGGGACTGGAACCCAATCATCTGACCACTAGCCCAGACTCTGGACAAGGCCCAACAGACATAAAAGTCATATCCATAAAGACATTCACAACAATGTAACCAGTCCCCCAACAACTGTAATACATAGGTACTCACTTAAATGCCCAATGCAGAAAGCTTAAGCAAATTACAGTTCAAAAACAAGATGGCATGCTACACAGCCATTTAAAGTATTTATGAGGACAAAGTAAAAATGGGGAAATGTTTGAAATATACATGAAAAAAGCAGAATGCATAAAATACATATATCTACTGATTATTATAATGCAATGTCTACCAGGGCAGAGATTTTTGTCTGTTTTGTTTACAGTTATTTTTCCTGTTATGTGCCT…
49861_UXU194	ARIH2	TCTCTAGCAATTATATTAAATGGAAAAAATGGGACTGGAACCCAATCATCTGACCACTAGCCCAGACTCTGGACAAGGCCCAACAGACATAAAAGTCATATCCATAAAGACATTCACAACAATGTAACCAGTCCCCCAACAACTGTAATACATAGGTACTCACTTAAATGCCCAATGCAGAAAGCTTAAGCAAATTACAGTTCAAAAACAAGATGGCATGCTACACAGCCATTTAAAGTATTTATGAGGACAAAGTAAAAATGGGGAAATGTTTGAAATATACATGAAAAAAGCAGAATGCATAAAATACATATATCTACTGATTATTATAATGCAATGTCTACCAGGGCA
49861_UXU199	ARIH2	TCTCTAGCAATTATATTAAATGGAAAAAATGGGACTGGAACCCAATCATCTGACCACTAGCCCAGACTCTGGACAAGGCCCAACAGACATAAAAGTCATATCCATAAAGACATTCACAACAATGTAACCAGTCCCCCAACAACTGTAATACATAGGTACTCACTTAAATGCCCAATGCAGAAAGCTTAAGCAAATTACAGTTCAAAAACAAGATGGCATGCTACACAGCCATTTAAAGTATTTATGAGGACAAAGTAAAAATGGGGAAATGTTTGAAATATACATGAAAAAAGCAGAATGCATAAAATACATATATCTACTGATTATTATAATGCAATGTCTACCAGGGCA
49861_UXU204	ARIH2	TCTCTAGCAATTATATTAAATGGAAAAAATGGGACTGGAACCCAATCATCTGACCACTAGCCCAGACTCTGGACAAGGCCCAACAGACATAAAAGTCATATCCATAAAGACATTCACAACAATGTAACCAGTCCCCCAACAACTGTAATACATAGGTACTCACTTAAATGCCCAATGCAGAAAGCTTAAGCAAATTACAGTTCAAAAACAAGATGGCATGCTACACAGCCATTTAAAGTATTTATGAGGACAAAGTAAAAATGGGGAAATGTTTGAAATATACATGAAAAAAGCAGAATGCATAAAATACATATATCTACTGATTATTATAATGCAATGTCTACCAGGGCA
49861_UXU208	ARIH2	TCTCTAGCAATTATATTAAATGGAAAAAATGGGACTGGAACCCAATCATCTGACCACTAGCCCAGACTCTGGACAAGGCCCAA
49861_UXU211	ARIH2	TCTCTAGCAATTATATTAAATGGAAAAAATGGGACTGGAACCCAATCATCTGACCACTAGCCCAGACTCTGGACAAGGCCCAACAGACATAAAAGTCATATCCATAAAGACATTCACAACAATGTAACCAGTCCCCCAACAACTGTAATACATA
49861_UXU218	ARIH2	TCTCTAGCAATTATATTAAATGGAAAAAATGGGACTGGAACCCAATCATCTGACCACTAGCCCAGACTCTGGACAAGGCCCAACAGACATAAAAGTCATATCCATAAAGACATTCACAACAATGTAACCAGTCCCCCAACAACTGTAATACATAGGTACTCACTTAAATGCCCAATGCAGAAAGCTTAAGCAAATTACAGTTCAAAAACAAGATGGCATGCTACACAGCCATTTAAAGTATTTATGAGGACAAAGTAAAAATGGGGAAATGTTTGAAATATACATGAAAAAAGCAGAATGCATAAAATACATATATCTACTGATTATTATAATGCAATGTCTACCAGGGCA
49861_UXU220	ARIH2	TCTCTAGCAATTATATTAAATGGAAAAAATGGGACTGGAACCCAATCATCTGACCACTAGCCCAGACTCTGGACAAGGCCCAACAGACATAAAAGTCATATCCATAAAGACATTCACAACAATGTAACCAGTCCCCCAACAACTGTAATACATAGGTACTCACTTAAATGCCCAATGCAGAAAGCTTAAGCAAATTACAGTTCAAAAACAAGATGGCATGCTACACAGCCATTTAAAGTATTTATGAGGACAAAGTAAAAATGGGGAAATGTTTGAAATATACATGAAAAAAGCAGAATGCATAAAATACATATATCTACTGATTATTATAATGCAATGTCTACCAGGGCA
49861_UXU224	ARIH2	TCTCTAGCAATTATATTAAATGGAAAAAATGGGACTGGAACCCAATCATCTGACCACTAGCCCAGACTCTGGACAAGGCCCAACAGACATAAAAGTCATATCCATAAAGACATTCACAACAATGTAACCAGTCCCCCAACAACTGTAATACATAGGTACTCACTTAAATGCCCAATGCAGAAAGCTTAAGCAAATTACAGTTCAAAAACAAGATGGCATGCTACACAGCCATTTAAAGTATTTATGAGGACAAAGTAAAAATGGGGAAATGTTTGAAATATACATGAAAAAAGCAGAATGCATAAAATACATATATCTACTGATTATTATAATGCAATGTCTACCAGGGCA
49861_UXU225	ARIH2	TCTCTAGCAATTATATTAAATGGAAAAAATGGGACTGGAACCCAATCATCTGACCACTAGCCCAGACTCTGGACAAGGCCCAACAGACATAAAAGTCATATCCATAAAGACATTCACAACAATGTAACCAGTCCCCCAACAACTGTAATACATAGGTACTCACTTAAATGCCCAATGCAGAAAGCTTAAGCAAATTACAGTTCAAAAACAAGATGGCATGCTACACAGCCATTTAAAGTATTTATGAGGACAAAGTAAAAATGGGGAAATGTTTGAAATATACATGAAAAAAGCAGAATGCATAAAATACATATATCTACTGATTATTATAATGCAATGTCTACCAGGGCA
49861_UXU228	ARIH2	TCTCTAGCAATTATATTAAATGGAAAAAATGGGACTGGAACCCAATCATCTGACCACTAGCCCAGACTCTGGACAAGGCCCAACAGACATAAAAGTCATATCCATAAAGACATTCACAACAATGTAACCAGTCCCCCAACAACTGTAATACATAGGTACTCACTTAAATGCCCAATGCAGAAAGCTTAAGCAAATTACAGTTCAAAAACAAGATGGCATGCTACACAGCCATTTAAAGTATTTATGAGGACAAAGTAAAAATGGGGAAATGTTTGAAATATACATGAAAAAAGCAGAATGCATAAAATACATATATCTACTGATTATTATAATGCAATGTCTACCAGGGCA
49861_UXU238	ARIH2	TCTCTAGCAATTATATTAAATGGAAAAAATGGGACTGGAACCCAATCATCTGACCACTAGCCCAGACTCTGGACAAGGCCCAACAGACATAAAAGTCATATCCATAAAGACATTCACAACAATGTAACCAGTCCCCCAACAACTGTAATACATAGGTACTCACTTAAATGCCCAATGCAGAAAGCTTAAGCAAATTACAGTTCAAAAACAAGATGGCATGCTACACAGCCATTTAAAGTATTTATGAGGACAAAGTAAAAATGGGGAAATGTTTGAAATATACATGAAAAAAGCAGAATGCATAAAATACATATATCTACTGATTATTATAATGCAATGTCTACCAGGGCA
49861_UXU242	ARIH2	TCTCTAGCAATTATATTAAATGGAAAAAATGGGACTGGAACCCAATCATCTGACCACTAGCCCAGACTCTGGACAAGGCCCAACAGACATAAAAGTCATATCCATAAAGACATTCACAACAATGTAACCAGTCCCCCA
49861_UXU245	ARIH2	TCTCTAGCAATTATATTAAATGGAAAAAATGGGACTGGAACCCAATCATCTGACCACTAGCCCAGACTCTGGACAAGGCCCAACAG
49861_UXU245	ARIH2	TCTCTAGCAATTATATTAAATGGAAAAAATGGGACTGGAACCCAATCATCTGACCACTAGCCCAGACTCTGGACAAGGCCCAACAGACAT
49861_UXU248	ARIH2	TCTCTAGCAATTATATTAAATGGAAAAAATGGGACTGGAACCCAATCATCTGACCACTAGCCCAGACTCTGGACAAGGCCCAACAGACATAAAAGTCATATCCATAAAGACATTCACAACAATGTAACCAGTCCCCCAACAACTGTAATAC
49861_UXU249	ARIH2	TCTCTAGCAATTATATTAAATGGAAAAAATGGGACTGGAACCCAATCATCTGACCACTAGCCCAGACTCTGGACAAGGCCCAACAGACATAAAAGTCATATCCATAAAGACATTCACAACAATGTAACCAGTCCCCCAACAACTGTAATACATAGGTACTCACTTAAATGCCCAATGCAGAAAGCTTAAGCAAATTACAGTTCAAAAACAAGATGGCATGCTACACAGCCATTTAAAGTATTTATGAGGACAAAGTAAAAATGGGGAAATGTTTGAAATATACATGAAAAAAGCAGAATGCATAAAATACATATATCTACTGATTATTATAATGCAATGTCTACCGGGG
49861_UXU252	ARIH2	TCTCTAGCAATTATATTAAATGGAAAAAATGGGACTGGAACCCAATCATCTGACCACTAGCCCAGACTCTGGACAAGGCCCAACAGACATAAAAGTCATATCCATAAAGACATTCACAACAATGTAACCAGTCCCCCAACAACTGTAATACATAGGTACTCACTTAAATGCCCAATGCAGAAAGCTTAAGCAAATTACAGTTCAAAAACAAGATGGCATGCTACACAGCCATTTAAAGTATTTATGAGGACAAAGTAAAAATGGGGAAATGTTTGAAATATACATGAAAAAAGCAGAATGCATAAAATACATATATCTACTGATTATTATAATGCAATGTCTACCAGGGCA
49861_UXU256	ARIH2	TCTCTAGCAATTATATTAAATGGAAAAAATGGGACTGGAACCCAATCATCTGACCACTAGCCCAGACTCTGGACAAGGCCCAACAGACATAAAAGTCATATCCATAAAGACATTCACAACAATGTAACCAGTCCCCCAACAACTGTAATACATAGGTACTCACTTAAATGCCCAATGCAGAAAGCTTAAGCAAATTACAGTTCAAAAACAAGATGGCATGCTACACAGCCATTTAAAGTATTTATGAGGACAAAGTAAAAATGGGGAAATGTTTGAAATATACATGAAAAAAGCAGAATGCATAAAATACATATATCTACTGATTATTATAATGCAATGTCTACCAGGGCA
49861_UXU262	ARIH2	TCTCTAGCAATTATATTAAATGGAAAAAATGGGACTGGAACCCAATCATCTGACCACTAGCCCAGACTCTGGACAAGGCCCAACAGACATAAAAGTCATATCCATAAAGACATTCACAACAATGTAACCAGTCCCCCAACAACTGTAATACATAGGTACTCACTTAAATGCCCAATGCAGAAAGCTTAAGCAAATTACAGTTCAAAAACAAGATGGCATGCTACACAGCCATTTAAAGTATTTATGAGGACAAAGTAAAAATGGGGAAATGTTTGAAATATACATGAAAAAAGCAGAATGCATAAAATACATATATCTACTGATTATTATAATGCAATGTCTACCAGGGCA
49861_UXU285	ARIH2	TCTCTAGCAATTATATTAAATGGAAAAAATGGGACTGGAACCCAATCATCTGACCACTAGCCCAGACTCTGGACAAGGCCCAACAGAC
49861_UXV193	ARIH2	TCTCTAGCAATTATATTAAATGGAAAAAATGGGACTGGAACCCAATCATCTGACCACTAGCCCAGACTCTGGACAAGGCCCAACAGACATAA
49861_UXV205	ARIH2	TCTCTAGCAATTATATTAAATGGAAAAAATGGGACTGGAACCCAATCATCTGACCACTAGCCCAGACTCTGGACAAGGCCCAACAGACATAAAAGTCATATCCATAAAGACATTCACAACAATGTAACCAGTCCCCCAACAACTGTAATACATAGGTACTCACTTAAATGCCCAATGCAGAAAGCTTAAGCAAATTACAGTTCAAAAACAAGATGGCATGCTACACAGCCATTTAAAGTATTTATGAGGACAAAGTAAAAATGGGGAAATGTTTGAAATATACATGAAAAAAGCAGAATGCATAAAATACATATATCTACTGATTATTATAATGCAATGTCTACCAGGGCA
49861_UXV218	ARIH2	TCTCTAGCAATTATATTAAATGGAAAAAATGGGACTGGAACCCAATCATCTGACCACTAGCCCAGACTCTGGACAAGGCCCAACAGACATAAAAGTCATATCCATAAAGACATTCACAACAATGTAACCAGTCCCCCAACAACTGTAATACATAGGTACTCACTTAAATGCCCAATGCAGAAAGCTTAAGCAAATTACAGTTCAAAAACAAGATGGCATGCTACACAGCCATTTAAAGTATTTATGAGGACAAAGTAAAAATGGGGAAATGTTTGAAATATACATGAAAAAAGCAGAATGCATAAAATACATATATCTACTGATTATTATAATGCAATGTCTACCAGGGCA
49861_UXV223	ARIH2	TCTCTAGCAATTATATTAAATGGAAAAAATGGGACTGGAACCCAATCATCTGACCACTAGCCCAGACTCTGGACAAGGCCCAACAGACATAAAAGTCATATCCATAAAGACATTCACAACAATGTAACCAGTCCCCCAACAACTGTAATACATAGGTACTCACTTAAATGCCCAATGCAGAAAGCTTAAGCAAATTACAGTTCAAAAACAAGATGGCATGCTACACAGCCATTTAAAGTATTTATGAGGACAAAGTAAAAATGGGGAAATGTTTGAAATATACATGAAAAAAGCAGAATGCATAAAATACATATATCTACTGATTATTATAATGCAATGTCTACCAGGGCA
49861_UXV243	ARIH2	TCTCTAGCAATTATATTAAATGGAAAAAATGGGACTGGAACCCAATCATCTGACCACTAGCCCAGACTCTGGACAAGGCCCAACAGACATAAAAGTCATATCCATAAAGACATTCACAACAATGTAACCAGTCCCCCAACAACTGTAATACATAGGTACTCACTTAAATGCCCAATGCAGAAAGCTTAAGCAAATTACAGTTCAAAAACAAGATGGCATGCTACACAGCCATTTAAAGTATTTATGAGGACAAAGTAAAAATGGGGAAATGTTTGAAATATACATGAAAAAAGCAGAATGCATAAAATACATATATCTACTGATTATTATAATGCAATGTCTACCAGGGCA
49861_UXV247	ARIH2	TCTCTAGCAATTATATTAAATGGAAAAAATGGGACTGGAACCCAATCATCTGACCACTAGCCCAGACTCTGGACAAGGCCCAACAGACATAAAAGTCATATCCATAAAGACATTCACAACAATGTAACCAGTCCCCCAACAACTGTAATACATAGGTACTCACTTAAATGCCCAATGCAGAAAGCTTAAGCAAATTACAGTTCAAAAACAAGATGGCATGCTACACAGCCATTTAAAGTATTTATGAGGACAAAGTAAAAATGGGGAAATGTTTGAAATATACATGAAAAAAGCAGAATGCATAAAATACATATATCTACTGATTATTATAATGCAATGTCTACCAGGGCA
49861_UYC209	ARIH2	TCTCTAGCAATTATATTAAATGGAAAAAATGGGACTGGAACCCAATCATCTGACCACTAGCCCAGACTCTGGACAAGGCCCAACAGACATAAAAGTCATATCCATAAAGACATTCACAACAATGTAACCAGTCCCCCAACAACTGTAATACATAGGTACTCACTTAAATGCCCAATGCAGAAAGCTTAAGCAAATTACAGTTCAAAAACAAGATGGCATGCTACACAGCCATTTAAAGTATTTATGAGGACAAAGTAAAAATGGGGAAATGTTTGAAATATACATGAAAAAAGCAGAATGCATAAAATACATATATCTACTGATTATTATAATGCAATGTCTACCAGGGCAGAGATTTTTGTCTGTTTTGTTTACAGTTATTTTTCCTGTTATGTGCCT…
49861_UYC285	ARIH2	TCTCTAGCAATTATATTAAATGGAAAAAATGGGACTGGAACCCAATCATCTGACCACTAGCCCAGACTCTGGACAAGGCCCAACAGACATAAAAGTCATATCCATAAAGACATTCACAACAATGTAACCAGTCCCCCAACAACTGTAATACATAGGTACTCACTTAAATGCCCAATGCAGAAAGCTTAAGCAAATTACAGTTCAAAAACAAGATGGCATGCTACACAGCCATTTAAAGTATTTATGAGGACAAAGTAAAAATGGGGAAATGTTTGAAATATACATGAAAAAAGCAGAATGCATAAAATACATATATCTACTGATTATTATAATGCAATGTCTACCAGGGCAGAGATTTTTGTCTGTTTTGTTTACAGTTATTTTTCCTGTTATGTGCCT…
49861_UYE201	ARIH2	TCTCTAGCAATTATATTAAATGGAAAAAATGGGACTGGAACCCAATCATCTGACCACTAGCCCAGACTCTGGACAAGGCCCAACAGACATAAAAGTCATATCCATAAAGACATTCACAACAATGTAACCAGTCCCCCAACAACTGTAATACATAGGTACTCACTTAAATGCCCAATGCAGAAAGCTTAAGCAAATTACAGTTCAAAAACAAGATGGCATGCTACACAGCCATTTAAAGTATTTATGAGGACAAAGTAAAAATGGGGAAATGTTTGAAATATACATGAAAAAAGCAGAATGCATAAAATACATATATCTACTGATTATTATAATGCAATGTCTACCAGGGCAGAGATTTTTGTCTGTTTTGTTTACAGTTATTTTTCCTGTTATGTGCCT…
49861_UYE203	ARIH2	TCTCTAGCAATTATATTAAATGGAAAAAATGGGACTGGAACCCAATCATCTGACCACTAGCCCAGACTCTGGACAAGGCCCAACAGACATAAAAGTCATATCCATAAAGACATTCACAACAATGTAACCAGTCCCCCAACAACTGTAATACATAGGTACTCACTTAAATGCCCAATGCAGAAAGCTTAAGCAAATTACAGTTCAAAAACAAGATGGCATGCTACACAGCCATTTAAAGTATTTATGAGGACAAAGTAAAAATGGGGAAATGTTTGAAATATACATGAAAAAAGCAGAATGCATAAAATACATATATCTACTGATTATTATAATGCAATGTCTACCAGGGCAGAGATTTTTGTCTGTTTTGTTTACAGTTATTTTTCCTGTTATGTGCCT…
49861_UYE219	ARIH2	TCTCTAGCAATTATATTAAATGGAAAAAATGGGACTGGAACCCAATCATCTGACCACTAGCCCAGACTCTGGACAAGGCCCAACAGACATAAAAGTCATATCCATAAAGACATTCACAACAATGTAACCAGTCCCCCAACAACTGTAATACATAGGTACTCACTTAAATGCCCAATGCAGAAAGCTTAAGCAAATTACAGTTCAAAAACAAGATGGCATGCTACACAGCCATTTAAAGTATTTATGAGGACAAAGTAAAAATGGGGAAATGTTTGAAATATACATGAAAAAAGCAGAATGCATAAAATACATATATCTACTGATTATTATAATGCAATGTCTACCAGGGCAGAGATTTTTGTCTGTTTTGTTTACAGTTATTTTTCCTGTTATGTGCCT…
49861_UYE223	ARIH2	TCTCTAGCAATTATATTAAATGGAAAAAATGGGACTGGAACCCAATCATCTGACCACTAGCCCAGACTCTGGACAAGGCCCAACAGACATAAAAGTCATATCCATAAAGACATTCACAACAATGTAACCAGTCCCCCAACAACTGTAATACATAGGTACTCACTTAAATGCCCAATGCAGAAAGCTTAAGCAAATTACAGTTCAAAAACAAGATGGCATGCTACACAGCCATTTAAAGTATTTATGAGGACAAAGTAAAAATGGGGAAATGTTTGAAATATACATGAAAAAAGCAGAATGCATAAAATACATATATCTACTGATTATTATAATGCAATGTCTACCAGGGCAGAGATTTTTGTCTGTTTTGTTTACAGTTATTTTTCCTGTTATGTGCCT…
49861_UYE224	ARIH2	TCTCTAGCAATTATATTAAATGGAAAAAATGGGACTGGAACCCAATCATCTGACCACTAGCCCAGACTCTGGACAAGGCCCAACAGACATAAAAGTCATATCCATAAAGACATTCACAACAATGTAACCAGTCCCCCAACAACTGTAATACATAGGTACTCACTTAAATGCCCAATGCAGAAAGCTTAAGCAAATTACAGTTCAAAAACAAGATGGCATGCTACACAGCCATTTAAAGTATTTATGAGGACAAAGTAAAAATGGGGAAATGTTTGAAATATACATGAAAAAAGCAGAATGCATAAAATACATATATCTACTGATTATTATAATGCAATGTCTACCAGGGCAGAGATTTTTGTCTGTTTTGTTTACAGTTATTTTTCCTGTTATGTGCCT…
49861_UYE233	ARIH2	TCTCTAGCAATTATATTAAATGGAAAAAATGGGACTGGAACCCAATCATCTGACCACTAGCCCAGACTCTGGACAAGGCCCAACAGACATAAAAGTCATATCCATAAAGACATTCACAACAATGTAACCAGTCCCCCAACAACTGTAATACATAGGTACTCACTTAAATGCCCAATGCAGAAAGCTTAAGCAAATTACAGTTCAAAAACAAGATGGCATGCTACACAGCCATTTAAAGTATTTATGAGGACAAAGTAAAAATGGGGAAATGTTTGAAATATACATGAAAAAAGCAGAATGCATAAAATACATATATCTACTGATTATTATAATGCAATGTCTACCAGGGCAGAGATTTTTGTCTGTTTTGTTTACAGTTATTTTTCCTGTTATGTGCCT…
49861_UYE252	ARIH2	TCTCTAGCAATTATATTAAATGGAAAAAATGGGACTGGAACCCAATCATCTGACCACTAGCCCAGACTCTGGACAAGGCCCAACAGACATAAAAGTCATATCCATAAAGACATTCACAACAATGTAACCAGTCCCCCAACAACTGTAATACATAGGTACTCACTTAAATGCCCAATGCAGAAAGCTTAAGCAAATTACAGTTCAAAAACAAGATGGCATGCTACACAGCCATTTAAAGTATTTATGAGGACAAAGTAAAAATGGGGAAATGTTTGAAATATACATGAAAAAAGCAGAATGCATAAAATACATATATCTACTGATTATTATAATGCAATGTCTACCAGGGCAGAGATTTTTGTCTGTTTTGTTTACAGTTATTTTTCCTGTTATGTGCCT…
49861_UYE254	ARIH2	TCTCTAGCAATTATATTAAATGGAAAAAATGGGACTGGAACCCAATCATCTGACCACTAGCCCAGACTCTGGACAAGGCCCAACAGACATAAAAGTCATATCCATAAAGACATTCACAACAATGTAACCAGTCCCCCAACAACTGTAATACATAGGTACTCACTTAAATGCCCAATGCAGAAAGCTTAAGCAAATTACAGTTCAAAAACAAGATGGCATGCTACACAGCCATTTAAAGTATTTATGAGGACAAAGTAAAAATGGGGAAATGTTTGAAATATACATGAAAAAAGCAGAATGCATAAAATACATATATCTACTGATTATTATAATGCAATGTCTACCAGGGCAGAGATTTTTGTCTGTTTTGTTTACAGTTATTTTTCCTGTTATGTGCCT…
49861_UYE260	ARIH2	TCTCTAGCAATTATATTAAATGGAAAAAATGGGACTGGAACCCAATCATCTGACCACTAGCCCAGACTCTGGACAAGGCCCAACAGACATAAAAGTCATATCCATAAAGACATTCACAACAATGTAACCAGTCCCCCAACAACTGTAATACATAGGTACTCACTTAAATGCCCAATGCAGAAAGCTTAAGCAAATTACAGTTCAAAAACAAGATGGCATGCTACACAGCCATTTAAAGTATTTATGAGGACAAAGTAAAAATGGGGAAATGTTTGAAATATACATGAAAAAAGCAGAATGCATAAAATACATATATCTACTGATTATTATAATGCAATGTCTACCAGGGCAGAGATTTTTGTCTGTTTTGTTTACAGTTATTTTTCCTGTTATGTGCCT…
49861_UYE267	ARIH2	TCTCTAGCAATTATATTAAATGGAAAAAATGGGACTGGAACCCAATCATCTGACCACTAGCCCAGACTCTGGACAAGGCCCAACAGACATAAAAGTCATATCCATAAAGACATTCACAACAATGTAACCAGTCCCCCAACAACTGTAATACATAGGTACTCACTTAAATGCCCAATGCAGAAAGCTTAAGCAAATTACAGTTCAAAAACAAGATGGCATGCTACACAGCCATTTAAAGTATTTATGAGGACAAAGTAAAAATGGGGAAATGTTTGAAATATACATGAAAAAAGCAGAATGCATAAAATACATATATCTACTGATTATTATAATGCAATGTCTACCAGGGCAGAGATTTTTGTCTGTTTTGTTTACAGTTATTTTTCCTGTTATGTGCCT…
49861_UYE272	ARIH2	TCTCTAGCAATTATATTAAATGGAAAAAATGGGACTGGAACCCAATCATCTGACCACTAGCCCAGACTCTGGACAAGGCCCAACAGACATAAAAGTCATATCCATAAAGACATTCACAACAATGTAACCAGTCCCCCAACAACTGTAATACATAGGTACTCACTTAAATGCCCAATGCAGAAAGCTTAAGCAAATTACAGTTCAAAAACAAGATGGCATGCTACACAGCCATTTAAAGTATTTATGAGGACAAAGTAAAAATGGGGAAATGTTTGAAATATACATGAAAAAAGCAGAATGCATAAAATACATATATCTACTGATTATTATAATGCAATGTCTACCAGGGCAGAGATTTTTGTCTGTTTTGTTTACAGTTATTTTTCCTGTTATGTGCCT…
49861_UYE276	ARIH2	TCTCTAGCAATTATATTAAATGGAAAAAATGGGACTGGAACCCAATCATCTGACCACTAGCCCAGACTCTGGACAAGGCCCAACAGACATAAAAGTCATATCCATAAAGACATTCACAACAATGTAACCAGTCCCCCAACAACTGTAATACATAGGTACTCACTTAAATGCCCAATGCAGAAAGCTTAAGCAAATTACAGTTCAAAAACAAGATGGCATGCTACACAGCCATTTAAAGTATTTATGAGGACAAAGTAAAAATGGGGAAATGTTTGAAATATACATGAAAAAAGCAGAATGCATAAAATACATATATCTACTGATTATTATAATGCAATGTCTACCAGGGCAGAGATTTTTGTCTGTTTTGTTTACAGTTATTTTTCCTGTTATGTGCCT…
49861_UYG195	ARIH2	TCTCTAGCAATTATATTAAATGGAAAAAATGGGACTGGAACCCAATCATCTGACCACTAGCCCAGACTCTGGACAAGGCCCAACAGACATAAAAGTCATATCCATAAAGACATTCACAACAATGTAACCAGTCCCCCAACAACTGTAATACATAGGTACTCACTTAAATGCCCAATGCAGAAAGCTTAAGCAAATTACAGTTCAAAAACAAGATGGCATGCTACACAGCCATTTAAAGTATTTATGAGGACAAAGTAAAAATGGGGAAATGTTTGAAATATACATGAAAAAAGCAGAATGCATAAAATACATATATCTACTGATTATTATAATGCAATGTCTACCAGGGCAGAGATTTTTGTCTGTTTTGTTTACAGTTATTTTTCCTGTTATGTGCCT…
49861_UYG198	ARIH2	TCTCTAGCAATTATATTAAATGGAAAAAATGGGACTGGAACCCAATCATCTGACCACTAGCCCAGACTCTGGACAAGGCCCAACAGACATAAAAGTCATATCCATAAAGACATTCACAACAATGTAACCAGTCCCCCAACAACTGTAATACATAGGTACTCACTTAAATGCCCAATGCAGAAAGCTTAAGCAAATTACAGTTCAAAAACAAGATGGCATGCTACACAGCCATTTAAAGTATTTATGAGGACAAAGTAAAAATGGGGAAATGTTTGAAATATACATGAAAAAAGCAGAATGCATAAAATACATATATCTACTGATTATTATAATGCAATGTCTACCAGGGCAGAGATTTTTGTCTGTTTTGTTTACAGTTATTTTTCCTGTTATGTGCCT…
49861_UYG209	ARIH2	TCTCTAGCAATTATATTAAATGGAAAAAATGGGACTGGAACCCAATCATCTGACCACTAGCCCAGACTCTGGACAAGGCCCAACAGACATAAAAGTCATATCCATAAAGACATTCACAACAATGTAACCAGTCCCCCAACAACTGTAATACATAGGTACTCACTTAAATGCCCAATGCAGAAAGCTTAAGCAAATTACAGTTCAAAAACAAGATGGCATGCTACACAGCCATTTAAAGTATTTATGAGGACAAAGTAAAAATGGGGAAATGTTTGAAATATACATGAAAAAAGCAGAA
49861_UYG217	ARIH2	TCTCTAGCAATTATATTAAATGGAAAAAATGGGACTGGAACCCAATCATCTGACCACTAGCCCAGACTCTGGACAAGGCCCAACAGACATAAAAGTCATATCCATAAAGACATTCACAACAATGTAACCAGTCCCCCAACAACTGTAATACATAGGTACTCACTTAAATGCCCAATGCAGAAAGCTTAAGCAAATTACAGTTCAAAAACAAGATGGCATGCTACACAGCCATTTAAAGTATTTATGAGGACAAAGTAAAAATGGGGAAATGTTTGAAATATACATGAAAAAAGCAGAATGCATAAAATACATATATCTACTGATTATTATAATGCAATGTCTACCAGGGCAGAGATTTTTGTCTGTTTTGTTTACAGTTATTTTTCCTGTTATGTGCCT…
49861_UYG218	ARIH2	TCTCTAGCAATTATATTAAATGGAAAAAATGGGACTGGAACCCAATCATCTGACCACTAGCCCAGACTCTGGACAAGGCCCAACAGACATAAAAGTCATATCCATAAAGACATTCACAACAATGTAACCAGTCCCCCAACAACTGTAATACATAGGTACTCACTTAAATGCCCAATGCAGAAAGCTTAAGCAAATTACAGTTCAAAAACAAGATGGCATGCTACACAGCCATTTAAAGTATTTATGAGGACAAAGTAAAAATGGGGAAATGTTTGAAATATACATGAAAAAAGCAGAATGCATAAAATACATATATCTACTGATTATTATAATGCAATGTCTACCAGGGCAGAGATTTTTGTCTGTTTTGTTTACAGTTATTTTTCCTGTTATGTGCCT…
49861_UYG224	ARIH2	TCTCTAGCAATTATATTAAATGGAAAAAATGGGACTGGAACCCAATCATCTGACCACTAGCCCAGACTCTGGACAAGGCCCAACAGACATAAAAGTCATATCCATAAAGACATTCACAACAATGTAACCAGTCCCCCAACAACTGTAATACATAGGTACTCACTTAAATGCCCAATGCAGAAAGCTTAAGCAAATTACAGTTCAAAAACAAGATGGCATGCTACACAGCCATTTAAAGTATTTATGAGGACAAAGTAAAAATGGGGAAATGTTTGAAATATACATGAAAAAAGCAGAATGCATAAAATACATATATCTACTGATTATTATAATGCAATGTCTACCAGGGCAGAGATTTTTGTCTGTTTTGTTTACAGTTATTTTTCCTGTTATGTGCCT…
49861_UYG226	ARIH2	TCTCTAGCAATTATATTAAATGGAAAAAATGGGACTGGAACCCAATCATCTGACCACTAGCCCAGACTCTGGACAAGGCCCAACAGACATAAAAGTCATATCCATAAAGACATTCACAACAATGTAACCAGTCCCCCAACAACTGTAATACATAGGTACTCACTTAAATGCCCAATGCAGAAAGCTTAAGCAAATTACAGTTCAAAAACAAGATGGCATGCTACACAGCCATTTAAAGTATTTATGAGGACAAAGTAAAAATGGGGAAATGTTTGAAATATACATGAAAAAAGCAGAATGCATAAAATACATATATCTACTGATTATTATAATGCAATGTCTACCAGGGCAGAGATTTTTGTCTGTTTTGTTTACAGTTATTTTTCCTGTTATGTGCCT…
49861_UYG239	ARIH2	TCTCTAGCAATTATATTAAATGGAAAAAATGGGACTGGAACCCAATCATCTGACCACTAGCCCAGACTCTGGACAAGGCCCAACAGACATAAAAGTCATATCCATAAAGACATTCACAACAATGTAACCAGTCCCCCAACAACTGTAATACATAGGTACTCACTTAAATGCCCAATGCAGAAAGCTTAAGCAAATTACAGTTCAAAAACAAGATGGCATGCTACACAGCCATTTAAAGTATTTATGAGGACAAAGTAAAAATGGGGAAATGTTTGAAATATACATGAAAAAAGCAGAATGCATAAAATACATATATCTACTGATTATTATAATGCAATGTCTACCAGGGCAGAGATTTTTGTCTGTTTTGTTTACAGTTATTTTTCCTGTTATGTGCCT…
49861_UYG262	ARIH2	TCTCTAGCAATTATATTAAATGGAAAAAATGGGACTGGAACCCAATCATCTGACCACTAGCCCAGACTCTGGACAAGGCCCAACAGACATAAAAGTCATATCCATAAAGACATTCACAACAATGTAACCAGTCCCCCAACAACTGTAATACATAGGTACTCACTTAAATGCCCAATGCAGAAAGCTTAAGCAAATTACAGTTCAAAAACAAGATGGCATGCTACACAGCCATTTAAAGTATTTATGAGGACAAAGTAAAAATGGGGAAATGTTTGAAATATACATGAAAAAAGCAGAATGCATAAAATACATATATCTACTGATTATTATAATGCAATGTCTACCAGGGCAGAGATTTTTGTCTGTTTTGTTTACAGTTATTTTTCCTGTTATATGCCT…
49861_UYG264	ARIH2	TCTCTAGCAATTATATTAAATGGAAAAAATGGGACTGGAACCCAATCATCTGACCACTAGCCCAGACTCTGGACAAGGCCCAACAGACATAAAAGTCATATCCATAAAGACATTCACAACAATGTAACCAGTCCCCCAACAACTGTAATACATAGGTACTCACTTAAATGCCCAATGCAGAAAGCTTAAGCAAATTACAGTTCAAAAACAAGATGGCATGCTACACAGCCATTTAAAGTATTTATGAGGACAAAGTAAAAATGGGGAAATGTTTGAAATATACATGAAAAAAGCAGAATGCATAAAATACATATATCTACTGATTATTATAATGCAATGTCTACCAGGGCAGAGATTTTTGTCTGTTTTGTTTACAGTTATTTTTCCTGTTATGTGCCT…
49861_UYG273	ARIH2	TCTCTAGCAATTATATTAAATGGAAAAAATGGGACTGGAACCCAATCATCTGACCACTAGCCCAGACTCTGGACAAGGCCCAACAGACATAAAAGTCATATCCATAAAGACATTCACAACAATGTAACCAGTCCCCCAACAACTGTAATACATAGGTACTCACTTAAATGCCCAATGCAGAAAGCTTAAGCAAATTACAGTTCAAAAACAAGATGGCATGCTACACAGCCATTTAAAGTATTTATGAGGACAAAGTAAAAATGGGGAAATGTTTGAAATATACATGAAAAAAGCAGAATGCATAAAATACATATATCTACTGATTATTATAATGCAATGTCTACCAGGGCAGAGATTTTTGTCTGTTTTGTTTACAGTTATTTTTCCTGTTATGTGCCT…
49861_UYG279	ARIH2	TCTCTAGCAATTATATTAAATGGAAAAAATGGGACTGGAACCCAATCATCTGACCACTAGCCCAGACTCTGGACAAGGCCCAACAGACATAAAAGTCATATCCATAAAGACATTCACAACAATGTAACCAGTCCCCCAACAACTGTAATACATAGGTACTCACTTAAATGCCCAATGCAGAAAGCTTAAGCAAATTACAGTTCAAAAACAAGATGGCATGCTACACAGCCATTTAAAGTATTTATGAGGACAAAGTAAAAATGGGGAAATGTTTGAAATATACATGAAAAAAGCAGAATGCATAAAATACATATATCTACTGATTATTATAATGCAATGTCTACCAGGGCAGAGATTTTTGTCTGTTTTGTTTACAGTTATTTTTCCTGTTATGTGCCT…
49861_UYL245	ARIH2	TCTCTAGCAATTATATTAAATGGAAAAAATGGGACTGGAACCCAATCATCTGACCACTAGCCCAGACTCTGGACAAGGCCCAACAGACATAAAAGTCATATCCATAAAGACATTCACAACAATGTAACCAGTCCCCCAACAACTGTAATACATAGGTACTCACTTAAATGCCCAATGCAGAAAGCTTAAGCAAATTACAGTTCAAAAACAAGATGGCATGCTACACAGCCATTTAAAGTATTTATGAGGACAAAGTAAAAATGGGGAAATGTTTGAAATATACATGAAAAAAGCAGAATGCATAAAATACATATATCTACTGATTATTATAATGCAATGTCTACCAGGGCAGAGATTTTTGTCTGTTTTGTTTACAGTTATTTTTCCTGTTATGTGCCT…
49861_UYL263	ARIH2	TCTCTAGCAATTATATTAAATGGAAAAAATGGGACTGGAACCCAATCATCTGACCACTAGCCCAGACTCTGGACAAGGCCCAACAGACATAAAAGTCATATCCATAAAGACATTCACAACAATGTAACCAGTCCCCCAACAACTGTAATACATAGGTACTCACTTAAATGCCCAATGCAGAAAGCTTAAGCAAATTACAGTTCAAAAACAAGATGGCATGCTACACAGCCATTTAAAGTATTTATGAGGACAAAGTAAAAATGGGGAAATGTTTGAAATATACATGAAAAAAGCAGAATGCATAAAATACATATATCTACTGATTATTATAATGCAATGTCTACCAGGGCAGAGATTTTTGTCTGTTTTGTTTACAGTTATTTTTCCTGTTATGTGCCT…
49861_UYL275	ARIH2	TCTCTAGCAATTATATTAAATGGAAAAAATGGGACTGGAACCCAATCATCTGACCACTAGCCCAGACTCTGGACAAGGCCCAACAGACATAAAAGTCATATCCATAAAGACATTCACAACAATGTAACCAGTCCCCCAACAACTGTAATACATAGGTACTCACTTAAATGCCCAATGCAGAAAGCTTAAGCAAATTACAGTTCAAAAACAAGATGGCATGCTACACAGCCATTTAAAGTATTTATGAGGACAAAGTAAAAATGGGGAAATGTTTGAAATATACATGAAAAAAGCAGAATGCATAAAATACATATATCTACTGATTATTATAATGCAATGTCTACCAGGGCAGAGATTTTTGTCTGTTTTGTTTACAGTTATTTTTCCTGTTATGTGCCT…
49861_UYM193	ARIH2	TCTCTAGCAATTATATTAAATGGAAAAAATGGGACTGGAACCCAATCATCTGACCACTAGCCCAGACTCTGGACAAGGCCCAACAGACATAAAAGTCATATCCATAAAGACATTCACAACAATGTAACCAGTCCCCCAACAACTGTAATACATAGGTACTCACTTAAATGCCCAATGCAGAAAGCTTAAGCAAATTACAGTTCAAAAACAAGATGGCATGCTACACAGCCATTTAAAGTATTTATGAGGACAAAGTAAAAATGGGGAAATGTTTGAAATATACATGAAAAAAGCAGAATGCATAAAATACATATATCTACTGATTATTATAATGCAATGTCTACCAGGGCAGAGATTTTTGTCTGTTTTGTTTACAGTTATTTTTCCTGTTATGTGCCT…
49861_UYM209	ARIH2	TCTCTAGCAATTATATTAAATGGAAAAAATGGGACTGGAACCCAATCATCTGACCACTAGCCCAGACTCTGGACAAGGCCCAACAGACATAAAAGTCATATCCATAAAGACATTCACAACAATGTA
49861_UYM211	ARIH2	TCTCTAGCAATTATATTAAATGGAAAAAATGGGACTGGAACCCAATCATCTGACCACTAGCCCAGACTCTGGACAAGGCCCAACAGACATAAAAGTCATATCCATAAAGACATTCACAACAATGTAACCAGTCCCCCAACAACTGTAATACATAGGTACTCACTTAAATGCCCAATGCAGAAAGCTTAAGCAAATTACAGTTCAAAAACAAGATGGCATGCTACACAGCCATTTAAAGTATTTATGAGGACAAAGTAAAAATGGGGAAATGTTTGAAATATACATGAAAAAAGCAGAATGCATAAAATACATATATCTACTGATTATTATAATGCAATGTCTACCAGGGCAGAGATTTTTGTCTGTTTTGTTTACAGTTATTTTTCCTGTTATGTGCCT…
49861_UYM221	ARIH2	TCTCTAGCAATTATATTAAATGGAAAAAATGGGACTGGAACCCAATCATCTGACCACTAGCCCAGACTCTGGACAAGGCCCAACAGACATAAAAGTCATATCCATAAAGACATTCACAACAATGTAACCAGTCCCCCAACAACTGTAATACATAGGTACTCACTTAAATGCCCAATGCAGAAAGCTTAAGCAAATTACAGTTCAAAAACAAGATGGCATGCTACACAGCCATTTAAAGTATTTATGAGGACAAAGTAAAAATGGGGAAATGTTTGAAATATACATGAAAAAAGCAGAATGCATAAAATACATATATCTACTGATTATTATAATGCAATGTCTACCAGGGCAGAGATTTTTGTCTGTTTTGTTTACAGTTATTTTTCCTGTTATGTGCCT…
49861_UYM239	ARIH2	TCTCTAGCAATTATATTAAATGGAAAAAATGGGACTGGAACCCAATCATCTGACCACTAGCCCAGACTCTGGACAAGGCCCAACAGACATAAAAGTCATATCCATAAAGACATTCACAACAATGTAACCAGTCCCCCAACAACTGTAATACATAGGTACTCACTTAAATGCCCAATGCAGAAAGCTTAAGCAAATTACAGTTCAAAAACAAGATGGCATGCTACACAGCCATTTAAAGTATTTATGAGGACAAAGTAAAAATGGGGAAATGTTTGAAATATACATGAAAAAAGCAGAATGCATAAAATACATATATCTACTGATTATTATAATGCAATGTCTACCAGGGCAGAGATTTTTGTCTGTTTTGTTTACAGTTATTTTTCCTGTTATGTGCCT…
49861_UYM256	ARIH2	TCTCTAGCAATTATATTAAATGGAAAAAATGGGACTGGAACCCAATCATCTGACCACTAGCCCAGACTCTGGACAAGGCCCAACAGACATAAAAGTCATATCCATAAAGACATTCACAACAATGTAACCAGTCCCCCAACAACTGTAATACATAGGTACTCACTTAAATGCCCAATGCAGAAAGCTTAAGCAAATTACAGTTCAAAAACAAGATGGCATGCTACACAGCCATTTAAAGTATTTATGAGGACAAAGTAAAAATGGGGAAATGTTTGAAATATACATGAAAAAAGCAGAATGCATAAAATACATATATCTACTGATTATTATAATGCAATGTCTACCAGGGCAGAGATTTTTGTCTGTTTTGTTTACAGTTATTTTTCCTGTTATGTGCCT…
49861_UYM274	ARIH2	TCTCTAGCAATTATATTAAATGGAAAAAATGGGACTGGAACCCAATCATCTGACCACTAGCCCAGACTCTGGACAAGGCCCAACAGACATAAAAGTCATATCCATAAAGACATTCACAACAATGTAACCAGTCCCCCAACAACTGTAATACATAGGTACTCACTTAAATGCCCAATGCAGAAAGCTTAAGCAAATTACAGTTCAAAAACAAGATGGCATGCTACACAGCCATTTAAAGTATTTATGAGGACAAAGTAAAAATGGGGAAATGTTTGAAATATACATGAAAAAAGCAGAATGCATAAAATACATATATCTACTGATTATTATAATGCAATGTCTACCAGGGCAGAGATTTTTGTCTGTTTTGTTTACAGTTATTTTTCCTGTTATGTGCCT…
49861_UYM276	ARIH2	TCTCTAGCAATTATATTAAATGGAAAAAATGGGACTGGAACCCAATCATCTGACCACTAGCCCAGACTCTGGACAAGGCCCAACAGACATAAAAGTCATATCCATAAAGACATTCACAACAATGTAACCAGTCCCCCAACAACTGTAATACATAGGTACTCACTTAAATGCCCAATGCAGAAAGCTTAAGCAAATTACAGTTCAAAAACAAGATGGCATGCTACACAGCCATTTAAAGTATTTATGAGGACAAAGTAAAAATGGGGAAATGTTTGAAATATACATGAAAAAAGCAGAATGCATAAAATACATATATCTACTGATTATTATAATGCAATGTCTACCAGGGCAGAGATTTTTGTCTGTTTTGTTTACAGTTATTTTTCCTGTTATGTGCCT…
49861_UYM279	ARIH2	TCTCTAGCAATTATATTAAATGGAAAAAATGGGACTGGAACCCAATCATCTGACCACTAGCCCAGACTCTGGACAAGGCCCAACAGACATAAAAGTCATATCCATAAAGACATTCACAACAATGTAACCAGTCCCCCAACAACTGTAATACATAGGTACTCACTTAAATGCCCAATGCAGAAAGCTTAAGCAAATTACAGTTCAAAAACAAGATGGCATGCTACACAGCCATTTAAAGTATTTATGAGGACAAAGTAAAAATGGGGAAATGTTTGAAATATACATGAAAAAAGCAGAATGCATAAAATACATATATCTACTGATTATTATAATGCAATGTCTACCAGGGCAGAGATTTTTGTCTGTTTTGTTTACAGTTATTTTTCCTGTTATGTGCCT…
49861_UYM283	ARIH2	TCTCTAGCAATTATATTAAATGGAAAAAATGGGACTGGAACCCAATCATCTGACCACTAGCCCAGACTCTGGACAAGGCCCAACAGACATAAAAGTCATATCCATAAAGACATTCACAACAATGTAACCAGTCCCCCAACAACTGTAATACATAGGTACTCACTTAAATGCCCAATGCAGAAAGCTTAAGCAAATTACAGTTCAAAAACAAGATGGCATGCTACACAGCCATTTAAAGTATTTATGAGGACAAAGTAAAAATGGGGAAATGTTTGAAATATACATGAAAAAAGCAGAATGCATAAAATACATATATCTACTGATTATTATAATGCAATGTCTACCAGGGCAGAGATTTTTGTCTGTTTTGTTTACAGTTATTTTTCCTGTTATGTGCCT…
49861_UYN197	ARIH2	TCTCTAGCAATTATATTAAATGGAAAAAATGGGACTGGAACCCAATCATCTGACCACTAGCCCAGACTCTGGACAAGGCCCAACAGACATAAAAGTCATATCCATAAAGACATTCACAACAATGTAACCAGTCCCCCAACAACTGTAATACATAGGTACTCACTTAAATGCCCAATGCAGAAAGCTTAAGCAAATTACAGTTCAAAAACAAGATGGCATGCTACACAGCCATTTAAAGTATTTATGAGGACAAAGTAAAAATGGGGAAATGTTTGAAATATACATGAAAAAAGCAGAATGCATAAAATACATATATCTACTGATTATTATAATGCAATGTCTACCAGGGCAGAGATTTTTGTCTGTTTTGTTTACAGTTATTTTTCCTGTTATGTGCCT…
49861_UYN199	ARIH2	TCTCTAGCAATTATATTAAATGGAAAAAATGGGACTGGAACCCAATCATCTGACCACTAGCCCAGACTCTGGACAAGGCCCAACAGACATAAAAGTCATATCCATAAAGACATTCACAACAATGTAACCAGTCCCCCAACAACTGTAATACATAGGTACTCACTTAAATGCCCAATGCAGAAAGCTTAAGCAAATTACAGTTCAAAAACAAGATGGCATGCTACACAGCCATTTAAAGTATTTATGAGGACAAAGTAAAAATGGGGAAATGTTTGAAATATACATGAAAAAAGCAGAATGCATAAAATACATATATCTACTGATTATTATAATGCAATGTCTACCAGGGCAGAGATTTTTGTCTGTTTTGTTTACAGTTATTTTTCCTGTTATGTGCCT…
49861_UYN208	ARIH2	TCTCTAGCAATTATATTAAATGGAAAAAATGGGACTGGAACCCAATCATCTGACCACTAGCCCAGACTCTGGACAAGGCCCAACAGACATAAAAGTCATATCCATAAAGACATTCACAACAATGTAACCAGTCCCCCAACAACTGTAATACATAGGTACTCACTTAAATGCCCAATGCAGAAAGCTTAAGCAAATTACAGTTCAAAAACAAGATGGCATGCTACACAGCCATTTAAAGTATTTATGAGGACAAAGTAAAAATGGGGAAATGTTTGAAATATACATGAAAAAAGCAGAATGCATAAAATACATATATCTACTGATTATTATAATGCAATGTCTACCAGGGCAGAGATTTTTGTCTGTTTTGTTTACAGTTATTTTTCCTGTTATGTGCCT…
49861_UYX195	ARIH2	TCTCTAGCAATTATATTAAATGGAAAAAATGGGACTGGAACCCAATCATCTGACCACTAGCCCAGACTCTGGACAAGGCCCAACAGACATAAAAGTCATATCCATAAAGACATTCACAACAATGTAACCAGTCCCCCAACAACTGTAATACATAGGTACTCACTTAAATGCCCAATGCAGAAAGCTTAAGCAAATTACAGTTCAAAAACAAGATGGCATGCTACACAGCCATTTAAAGTATTTATGAGGACAAAGTAAAAATGGGGAAATGTTTGAAATATACATGAAAAAAGCAGAATGCATAAAATACATATATCTACTGATTATTATAATGCAATGTCTACCAGGGCAGAGATTTTTGTCTGTTTTGTTTACAGTTATTTTTCCTGTTATGTGCCT…
49861_UYX196	ARIH2	TCTCTAGCAATTATATTAAATGGAAAAAATGGGACTGGAACCCAATCATCTGACCACTAGCCCAGACTCTGGACAAGGCCCAACAGACATAAAAGTCATATCCATAAAGACATTCACAACAATGTAACCAGTCCCCCAAC
49861_UYX200	ARIH2	TCTCTAGCAATTATATTAAATGGAAAAAATGGGACTGGAACCCAATCATCTGACCACTAGCCCAGACTCTGGACAAGGCCCAACAGACATAAAAGTCATATCCATAAAGACATTCACAACAATGTAACCAGTCCCCCAACAACTGTAATACATAGGTACTCACTTAAATGCCCAATGCAGAAAGCTTAAGCAAATTACAGTTCAAAAACAAGATGGCATGCTACACAGCCATTTAAAGTATTTATGAGGACAAAGTAAAAATGGGGAAATGTTTGAAATATACATGAAAAAAGCAGAATGCATAAAATACATATATCTACTGATTATTATAATGCAATGTCTACCAGGGCAGAGATTTTTGTCTGTTTTGTTTACAGTTATTTTTCCTGTTATGTGCCT…
49861_UYX206	ARIH2	TCTCTAGCAATTATATTAAATGGAAAAAATGGGACTGGAACCCAATCATCTGACCACTAGCCCAGACTCTGGACAAGGCCCAACAGACATAAAAGTCATATCCATAAAGACATTCACAACAATGTAACCAGTCCCCCAACAACTGTAATACATAGGTACTCACT
49861_UYX212	ARIH2	TCTCTAGCAATTATATTAAATGGAAAAAATGGGACTGGAACCCAATCATCTGACCACTAGCCCAGACTCTGGACAAGGCCCAACAGACATAAAAGTCATATCCATAAAGACATTCACAACAATGTAACCAGTCCCCCAACAACTGTAATACATAGGTACTCACTTAAATGCCCAATGCAGAAAGCTTAAGCAAATTACAGTTCAAAAACAAGATGGCATGCTACACAGCCATTTAAAGTATTTATGAGGACAAAGTAAAAATGGGGAAATGTTTGAAATATACATGAAAAAAGCAGAATGCATAAAATACATATATCTACTGATTATTATAATGCAATGTCTACCAGGGCAGAGATTTTTGTCTGTTTTGTTTACAGTTATTTTTCCTGTTATGTGCCT…
49861_UYX214	ARIH2	TCTCTAGCAATTATATTAAATGGAAAAAATGGGACTGGAACCCAATCATCTGACCACTAGCCCAGACTCTGGACAAGGCCCAACAGACATAAAAGTCATATCCATAAAGACATTCACAACAATGTAACCAGTCCCCCAACAACTGTAATACATAGGTACTCACTTAAATGCCCAATGCAGAAAGCTTAAGCAAATTACAGTTCAAAAACAAGATGGCATGCTACACAGCCATTTAAAGTATTTATGAGGACAAAGTAAAAATGGGGAAATGTTTGAAATATACATGAAAAAAGCAGAATGCATAAAATACATATATCTACTGATTATTATAATGCAATGTCTACCAGGGCAGAGATTTTTGTCTGTTTTGTTTACAGTTATTTTTCCTGTTATGTGCCT…
49861_UYX217	ARIH2	TCTCTAGCAATTATATTAAATGGAAAAAATGGGACTGGAACCCAATCATCTGACCACTAGCCCAGACTCTGGACAAGGCCCAACAGACATAAAAGTCATATCCATAAAGACATTCACAACAATGTAACCAGTCCCCCAACAACTGTAATACATAGGTACTCACTTAAATGCCCAATGCAGAAAGCTTAAGCAAATTACAGTTCAAAAACAAGATGGCATGCTACACAGCCATTTAAAGTATTTATGAGGACAAAGTAAAAATGGGGAAATGTTTGAAATATACATGAAAAAAGCAGAATGCATAAAATACATATATCTACTGATTATTATAATGCAATGTCTACCAGGGCAGAGATTTTTGTCTGTTTTGTTTACAGTTATTTTTCCTGTTATGTGCCT…
49861_UYX221	ARIH2	TCTCTAGCAATTATATTAAATGGAAAAAATGGGACTGGAACCCAATCATCTGACCACTAGCCCAGACTCTGGACAAGGCCCAACAGACATAAAAGTCATATCCATAAAGACATTCACAACAATGTAACCAGTCCCCCAACAACTGTAATACATAGGTACTCACTTAAATGCCCAATGCAGAAAGCTTAAGCAAATTACAGTTCAAAAACAAGATGGCATGCTACACAGCCATTTAAAGTATTTATGAGGACAAAGTAAAAATGGGGAAATGTTTGAAATATACATGAAAAAAGCAGAATGCATAAAATACATATATCTACTGATTATTATAATGCAATGTCTACCAGGGCAGAGATTTTTGTCTGTTTTGTTTACAGTTATTTTTCCTGTTATGTGCCT…
49861_UYX223	ARIH2	TCTCTAGCAATTATATTAAATGGAAAAAATGGGACTGGAACCCAATCATCTGACCACTAGCCCAGACTCTGGACAAGGCCCAACAGACATAAAAGTCATATCCATAAAGACATTCACAACAATGTAACCAGTCCCCCAACAACTGTAATACATAGGTACTCACTTAAATGCCCAATGCAGAAAGCTTAAGCAAATTACAGTTCAAAAACAAGATGGCATGCTACACAGCCATTTAAAGTATTTATGAGGACAAAGTAAAAATGGGGAAATGTTTGAAATATACATGAAAAAAGCAGAATGCATAAAATACATATATCTACTGATTATTATAATGCAATGTCTACCAGGGCAGAGATTTTTGTCTGTTTTGTTTACAGTTATTTTTCCTGTTATGTGCCT…
49861_UYX225	ARIH2	TCTCTAGCAATTATATTAAATGGAAAAAATGGGACTGGAACCCAATCATCTGACCACTAGCCCAGACTCTGGACAAGGCCCAACAGACATAAAAGTCATATCCATAAAGACATTCACAACAATGTAACCAGTCCCCCAACAACTGTAATACATAGGTACTCACTTAAATGCCCAATGCAGAAAGCTTAAGCAAATTACAGTTCAAAAACAAGATGGCATGCTACACAGCCATTTAAAGTATTTATGAGGACAAAGTAAAAATGGGGAAATGTTTGAAATATACATGAAAAAAGCAGAATGCATAAAATACATATATCTACTGATTATTATAATGCAATGTCTACCAGGGCAGAGATTTTTGTCTGTTTTGTTTACAGTTATTTTTCCTGTTATGTGCCT…
49861_UYX232	ARIH2	TCTCTAGCAATTATATTAAATGGAAAAAATGGGACTGGAACCCAATCATCTGACCACTAGCCCAGACTCTGGACAAGGCCCAACAGACATAAAAGTCATATCCATAAAGACATTCACAACAATGTAACCAGTCCCCCAACAACTGTAATACATAGGTACTCACTTAAATGCCCAATGCAGAAAGCTTAAGCAAATTACAGTTCAAAAACAAGATGGCATGCTACACAGCCATTTAAAGTATTTATGAGGACAAAGTAAAAATGGGGAAATGTTTGAAATATACATGAAAAAAGCAGAATGCATAAAATACATATATCTACTGATTATTATAATGCAATGTCTACCAGGGCAGAGATTTTTGTCTGTTTTGTTTACAGTTATTTTTCCTGTTATGTGCCT…
49861_UYX234	ARIH2	TCTCTAGCGATTATATTAAATGGAAAAAATGGGACTGGAACCCAATCATCTGACCACTAGCCCAGACTCTGGACAAGGCCCAACAGACATAAAAGTCATATCCAGTCAGACCTCAGGTACCCTTAAGACCAATG	alternate LTR (TCTCTAGCG)
49861_UYX241	ARIH2	TCTCTAGCAATTATATTAAATGGAAAAAATGGGACTGGAACCCAATCATCTGACCACTAGCCCAGACTCTGGACAAGGCCCAACAGACATAAAAGTCATATCCATAAAGACATTCACAACAATGTAACCAGTCCCCCAACAACTGTAATACATAGGTACTCACTTAAATGCCCAATGCAGAAAGCTTAAGCAAATTACAGTTCAAAAACAAGATGGCATGCTACACAGCCATTTAAAGTATTTATGAGGACAAAGTAAAAATGGGGAAATGTTTGAAATATACATGAAAAAAGCAGAATGCATAAAATACATATATCTACTGATTATTATAATGCAATGTCTACCAGGGCAGAGATTTTTGTCTGTTTTGTTTACAGTTATTTTTCCTGTTATGTGCCT…
49861_UYX245	ARIH2	TCTCTAGCAATTATATTAAATGGAAAAAATGGGACTGGAACCCAATCATCTGACCACTAGCCCAGACTCTGGACAAGGCCCAACAGACATAAAAGTCATATCCATAAAGACATTCACAACAATGTAACCAGTCCCCCAACAACTGTAATACATAGGTACTCACTTAAATGCCCAATGCAGAAAGCTTAAGCAAATTACAGTTCAAAAACAAGATGGCATGCTACACAGCCATTTAAAGTATTTATGAGGACAAAGTAAAAATGGGGAAATGTTTGAAATATACATGAAAAAAGCAGAATGCATAAAATACATATATCTACTGATTATTATAATGCAATGTCTACCAGGGCAGAGATTTTTGTCTGTTTTGTTTACAGTTATTTTTCCTGTTATGTGCCT…
49861_UYX256	ARIH2	TCTCTAGCAATTATATTAAATGGAAAAAATGGGACTGGAACCCAATCATCTGACCACTAGCCCAGACTCTGGACAAGGCCCAACAGACATAAAAGTCATATCCATAAAGACATTCACAACAATGTAACCAGTCCCCCAACAACTGTAATACATAGGTACTCACTTAAATGCCCAATGCAGAAAGCTTAAGCAAATTACAGTTCAAAAACAAGATGGCATGCTACACAGCCATTTAAAGTATTTATGAGGACAAAGTAAAAATGGGGAAATGTTTGAAATATACATGAAAAAAGCAGAATGCATAAAATACATATATCTACTGATTATTATAATGCAATGTCTACCAGGGCAGAGATTTTTGTCTGTTTTGTTTACAGTTATTTTTCCTGTTATGTGCCT…
49861_UYX263	ARIH2	TCTCTAGCAATTATATTAAATGGAAAAAATGGGACTGGAACCCAATCATCTGACCACTAGCCCAGACTCTGGACAAGGCCCAACAGACATAAAAGTCATATCCATAAAGACATTCACAACAATGTAACCAGTCCCCCAACAACTGTAATACATAGGTACTCACTTAAATGCCCAATGCAGAAAGCTTAAGCAAATTACAGTTCAAAAACAAGATGGCATGCTACACAGCCATTTAAAGTATTTATGAGGACAAAGTAAAAATGGGGAAATGTTTGAAATATACATGAAAAAAGCAGAATGCATAAAATACATATATCTACTGATTATTATAATGCAATGTCTACCAGGGCAGAGATTTTTGTCTGTTTTGTTTACAGTTATTTTTCCTGTTATGTGCCT…
49861_UYX274	ARIH2	TCTCTAGCAATTATATTAAATGGAAAAAATGGGACTGGAACCCAATCATCTGACCACTAGCCCAGACTCTGGACAAGGCCCAACAGACATAAAAGTCATATCCATAAAGACATTCACAACAATGTAACCAGTCCCCCAACAACTGTAATACATAGGTACTCACTTAAATGCCCAATGCAGAAAGCTTAAGCAAATTACAGTTCAAAAACAAGATGGCATGCTACACAGCCATTTAAAGTATTTATGAGGACAAAGTAAAAATGGGGAAATGTTTGAAATATACATGAAAAAAGCAGAATGCATAAAATACATATATCTACTGATTATTATAATGCAATGTCTACCAGGGCAGAGATTTTTGTCTGTTTTGTTTACAGTTATTTTTCCTGTTATGTGCCT…
49861_UYX275	ARIH2	TCTCTAGCAATTATATTAAATGGAAAAAATGGGACTGGAACCCAATCATCTGACCACTAGCCCAGACTCTGGACAAGGCCCAACAGACATAAAAG
49861_UYY216	ARIH2	TCTCTAGCAATTATATTAAATGGAAAAAATGGGACTGGAACCCAATCATCTGACCACTAGCCCAGACTCTGGACAAGGCCCAACAGACATAAAAGTCATATCCATAAAGACATTCACAACAATGTAACCAGTCCCCCAACAACTGTAATACATAGGTACTCACTTAAATGCCCAATGCAGAAAGCTTAAGCAAATTACAGTTCAAAAACAAGATGGCATGCTACACAGCCATTTAAAGTATTTATGAGGACAAAGTAAAAATGGGGAAATGTTTGAAATATACATGAAAAAAGCAGAATGCATAAAATACATATATCTACTGATTATTATAATGCAATGTCTACCAGGGCAGAGATTTTTGTCTGTTTTGTTTACAGTTATTTTTCCTGTTATGTGCCT…
49861_UYY217	ARIH2	TCTCTAGCAATTATATTAAATGGAAAAAATGGGACTGGAACCCAATCATCTGACCACTAGCCCAGACTCTGGACAAGGCCCAACAGACATAAAAGTCATATCCATAAAGACATTCACAACAATGTAACCAGTCCCCCAACAACTGTAATACATAGGTACTCACTTAAATGCCCAATGCAGAAAGCTTAAGCAAATTACAGTTCAAAAACAAGATGGCATGCTACACAGCCATTTAAAGTATTTATGAGGACAAAGTAAAAATGGGGAAATGTTTGAAATATACATGAAAAAAGCAGAATGCATAAAATACATATATCTACTGATTATTATAATGCAATGTCTACCAGGGCAGAGATTTTTGTCTGTTTTGTTTACAGTTATTTTTCCTGTTATGTGCCT…
49861_UYY219	ARIH2	TCTCTAGCAATTATATTAAATGGAAAAAATGGGACTGGAACCCAATCATCTGACCACTAGCCCAGACTCTGGACAAGGCCCAACAGACATAAAAGTCATATCCATAAAGACATTCACAACAATGTAACCAGTCCCCCAACAACTGTAATACATAGGTACTCACTTAAATGCCCAATGCAGAAAGCTTAAGCAAATTACAGTTCAAAAACAAGATGGCATGCTACACAGCCATTTAAAGTATTTATGAGGACAAAGTAAAAATGGGGAAATGTTTGAAATATACATGAAAAAAGCAGAATGCATAAAATACATATATCTACTGATTATTATAATGCAATGTCTACCAGGGCAGAGATTTTTGTCTGTTTTGTTTACAGTTATTTTTCCTGTTATGTGCCT…
49861_UYY220	ARIH2	TCTCTAGCAATTATATTAAATGGAAAAAATGGGACTGGAACCCAATCATCTGACCACTAGCCCAGACTCTGGACAAGGCCCAACAGACATAAAAGTCATATCCATAAAGACATTCACAACAATGTAACCAGTCCCCCAACAACTGTAATACATAGGTACTCACTTAAATGCCCAATGCAGAAAGCTTAAGCAAATTACAGTTCAAAAACAAGATGGCATGCTACACAGCCATTTAAAGTATTTATGAGGACAAAGTAAAAATGGGGAAATGTTTGAAATATACATGAAAAAAGCAGAATGCATAAAATACATATATCTACTGATTATTATAATGCAATGTCTACCAGGGCAGAGATTTTTGTCTGTTTTGTTTACAGTTATTTTTCCTGTTATGTGCCT…
49861_UYY221	ARIH2	TCTCTAGCAATTATATTAAATGGAAAAAATGGGACTGGAACCCAATCATCTGACCACTAGCCCAGACTCTGGACAAGGCCCAACAGACATAAAAGTCATATCCATAAAGACATTCACAACAATGTAACCAGTCCCCCAACAACTGTAATACATAGGTACTCACTTAAATGCCCAATGCAGAAAGCTTAAGCAAATTACAGTTCAAAAACAAGATGGCATGCTACACAGCCATTTAAAGTATTTATGAGGACAAAGTAAAAATGGGGAAATGTTTGAAATATACATGAAAAAAGCAGAATGCATAAAATACATATATCTACTGATTATTATAATGCAATGTCTACCAGGGCAGAGATTTTTGTCTGTTTTGTTTACAGTTATTTTTCCTGTTATGTGCCT…
49861_UYY223	ARIH2	TCTCTAGCAATTATATTAAATGGAAAAAATGGGACTGGAACCCAATCATCTGACCACTAGCCCAGACTCTGGACAAGGCCCAACAGACATAAAAGTCATATCCATAAAGACATTCACAACAATGTAACCAGTCCCCCAACAACTGTAATACATAGGTACTCACTTAAATGCCCAATGCAGAAAGCTTAAGCAAATTACAGTTCAAAAACAAGATGGCATGCTACACAGCCATTTAAAGTATTTATGAGGACAAAGTAAAAATGGGGAAATGTTTGAAATATACATGAAAAAAGCAGAATGCATAAAATACATATATCTACTGATTATTATAATGCAATGTCTACCAGGGCAGAGATTTTTGTCTGTTTTGTTTACAGTTATTTTTCCTGTTATGTGCCT…
49861_UYY226	ARIH2	TCTCTAGCAATTATATTAAATGGAAAAAATGGGACTGGAACCCAATCATCTGACCACTAGCCCAGACTCTGGACAAGGCCCAACAGACATAAAAGTCATATCCATAAAGACATTCACAACAATGTAACCAGTCCCCCAACAACTGTAATACATAGGTACTCACTTAAATGCCCAATGCAGAAAGCTTAAGCAAATTACAGTTCAAAAACAAGATGGCATGCTACACAGCCATTTAAAGTATTTATGAGGACAAAGTAAAAATGGGGAAATGTTTGAAATATACATGAAAAAAGCAGAATGCATAAAATACATATATCTACTGATTATTATAATGCAATGTCTACCAGGGCAGAGATTTTTGTCTGTTTTGTTTACAGTTATTTTTCCTGTTATGTGCCT…
49861_UYY227	ARIH2	TCTCTAGCAATTATATTAAATGGAAAAAATGGGACTGGAACCCAATCATCTGACCACTAGCCCAGACTCTGGACAAGGCCCAACAGACATAAAAGTCATATCCATAAAGACATTCACAACAATGTAACCAGTCCCCCAACAACTGTAATACATAGGTACTCACTTAAATGCCCAATGCAGAAAGCTTAAGCAAATTACAGTTCAAAAACAAGATGGCATGCTACACAGCCATTTAAAGTATTTATGAGGACAAAGTAAAAATGGGGAAATGTTTGAAATATACATGAAAAAAGCAGAATGCATAAAATACATATATCTACTGATTATTATAATGCAATGTCTACCAGGGCAGAGATTTTTGTCTGTTTTGTTTACAGTTATTTTTCCTGTTATGTGCCT…
49861_UYY232	ARIH2	TCTCTAGCAATTATATTAAATGGAAAAAATGGGACTGGAACCCAATCATCTGACCACTAGCCCAGACTCTGGACAAGGCCCAACAGACATAAAAGTCATATCCATAAAGACATTCACAACAATGTAACCAGTCCCCCAACAACTGTAATACATAGGTACTC
49861_UYY235	ARIH2	TCTCTAGCAATTATATTAAATGGAAAAAATGGGACTGGAACCCAATCATCTGACCACTAGCCCAGACTCTGGACAAGGCCCAACAGACATAAAAGTCATATCCATAAAGACATTCACAACAATGTAACCAGTCCCCCAACAACTGTAATACATAGGTACTCACTTAAATGCCCAATGCAGAAAGCTTAAGCAAATTACAGTTCAAAAACAAGATGGCATGCTACACAGCCATTTAAAGTATTTATGAGGACAAAGTAAAAATGGGGAAATGTTTGAAATATACATGAAAAAAGCAGAATGCATAAAATACATATATCTACTGATTATTATAATGCAATGTCTACCAGGGCAGAGATTTTTGTCTGTTTTGTTTACAGTTATTTTTCCTGTTATGTGCCT…
49861_UYY255	ARIH2	TCTCTAGCAATTATATTAAATGGAAAAAATGGGACTGGAACCCAATCATCTGACCACTAGCCCAGACTCTGGACAAGGCCCAACAGACATAAAAGTC
49861_UYY265	ARIH2	TCTCTAGCAATTATATTAAATGGAAAAAATGGGACTGGAACCCAATCATCTGACCACTAGCCCAGACTCTGGACAAGGCCCAACAGACATAAAAGTCATATCCATAAAGACATTCACAACAATGTAACCAGTCCCCCAACAACTGTAATACATAGGTACTCACTTAAATGCCCAATGCAGAAAGCTTAAGCAAATTACAGTTCAAAAACAAGATGGCATGCTACACAGCCATTTAAAGTATTTATGAGGACAAAGTAAAAATGGGGAAATGTTTGAAATATACATGAAAAAAGCAGAATGCATAAAATACATATATCTACTGATTATTATAATGCAATGTCTACCAGGGCAGAGATTTTTGTCTGTTTTGTTTACAGTTATTTTTCCTGTTATGTGCCT…
49861_UYY267	ARIH2	TCTCTAGCAATTATATTAAATGGAAAAAATGGGACTGGAACCCAATCATCTGACCACTAGCCCAGACTCTGGACAAGGCCCAACAGACATAAAAGTCATATCCATAAAGACATTCACAACAATGTAACCAGTCCCCCAACAACTGTAATACATAGGTACTCACTTAAATGCCCAATGCAGAAAGCTTAAGCAAATTACAGTTCAAAAACAAGATGGCATGCTACACAGCCATTTAAAGTATTTATGAGGACAAAGTAAAAATGGGGAAATGTTTGAAATATACATGAAAAAAGCAGAATGCATAAAATACATATATCTACTGATTATTATAATGCAATGTCTACCAGGGCAGAGATTTTTGTCTGTTTTGTTTACAGTTATTTTTCCTGTTATGTGCCT…
49861_UYY269	ARIH2	TCTCTAGCAATTATATTAAATGGAAAAAATGGGACTGGAACCCAATCATCTGACCACTAGCCCAGACTCTGGACAAGGCCCAACAGACATAAAAGTCATATCCATAAAGACATTCACAACAATGTAACCAGTCCCCCAACAACTGTAATACATAGGTACTCACTTAAATGCCCAATGCAGAAAGCTTAAGCAAATTACAGTTCAAAAACAAGATGGCATGCTACACAGCCATTTAAAGTATTTATGAGGACAAAGTAAAAATGGGGAAATGTTTGAAATATACATGAAAAAAGCAGAATGCATAAAATACATATATCTACTGATTATTATAATGCAATGTCTACCAGGGCAGAGATTTTTGTCTGTTTTGTTTACAGTTATTTTTCCTGTTATGTGCCT…
49861_UYY273	ARIH2	TCTCTAGCAATTATATTAAATGGAAAAAATGGGACTGGAACCCAATCATCTGACCACTAGCCCAGACTCTGGACAAGGCCCAACAGACATAAAAGTCATATCCATAAAGACATTCACAACAATGTAACCAGTCCCCCAACAACTGTAATACATAGGTACTCACTTAAATGCCCAATGCAGAAAGCTTAAGCAAATTACAGTTCAAAAACAAGATGGCATGCTACACAGCCATTTAAAGTATTTATGAGGACAAAGTAAAAATGGGGAAATGTTTGAAATATACATGAAAAAAGCAGAATGCATAAAATACATATATCTACTGATTATTATAATGCAATGTCTACCAGGGCAGAGATTTTTGTCTGTTTTGTTTACAGTTATTTTTCCTGTTATGTGCCT…
49861_UYY274	ARIH2	TCTCTAGCAATTATATTAAATGGAAAAAATGGGACTGGAACCCAATCATCTGACCACTAGCCCAGACTCTGGACAAGGCCCAACAGACATAAAAGTCATATCCATAAAGACATTCACAACAATGTAACCAGTCCCCCAACAACTGTAATACATAGGTACTCACTTAAATGCCCAATGCAGAAAGCTTAAGCAAATTACAGTTCAAAAACAAGATGGCATGCTACACAGCCATTTAAAGTATTTATGAGGACAAAGTAAAAATGGGGAAATGTTTGAAATATACATGAAAAAAGCAGAATGCATAAAATACATATATCTACTGATTATTATAATGCAATGTCTACCAGGGCAGAGATTTTTGTCTGTTTTGTTTACAGTTATTTTTCCTGTTATGTGCCT…
49861_UYY278	ARIH2	TCTCTAGCAATTATATTAAATGGAAAAAATGGGACTGGAACCCAATCATCTGACCACTAGCCCAGACTCTGGACAAGGCCCAACAGACATAAAAGTCATATCCATAAAGACATTCACAACAATGTA
49861_UYY281	ARIH2	TCTCTAGCAATTATATTAAATGGAAAAAATGGGACTGGAACCCAATCATCTGACCACTAGCCCAGACTCTGGACAAGGCCCAACAGACATAAAAGTCATATCCATAAAGACATTCACAACAATGTAACCAGTCCCCCAACAACTGTAATACATAGGTACTCACTTAAATGCCCAATGCAGAAAGCTTAAGCAAATTACAGTTCAAAAACAAGATGGCATGCTACACAGCCATTTAAAGTATTTATGAGGACAAAGTAAAAATGGGGAAATGTTTGAAATATACATGAAAAAAGCAGAATGCATAAAATACATATATCTACTGATTATTATAATGCAATGTCTACCAGGGCAGAGATTTTTGTCTGTTTTGTTTACAGTTATTTTTCCTGTTATGTGCCT…
49861_UYY282	ARIH2	TCTCTAGCAATTATATTAAATGGAAAAAATGGGACTGGAACCCAATCATCTGACCACTAGCCCAGACTCTGGACAAGGCCCAACAGACATAAAAGTCATATCCATAAAGACATTCACAACAATGTAACCAGTCCCCCAACAAC
49861_UYY286	ARIH2	TCTCTAGCAATTATATTAAATGGAAAAAATGGGACTGGAACCCAATCATCTGACCACTAGCCCAGACTCTGGACAAGGCCCAACAGACATAAAAGTCATATCCATAAAGACATTCACAACAATGTAACCAGTCCCCC
49861_UYZ197	ARIH2	TCTCTAGCAATTATATTAAATGGAAAAAATGGGACTGGAACCCAATCATCTGACCACTAGCCCAGACTCTGGACAAGGCCCAACAGACATAAAAGTCATATCCATAAAGACATTCACAACAATGTAACCAGTCCCCCAACAACTGTAATACATAGGTACTCACTTAAATGCCCAATGCAGAAAGCTTAAGCAAATTACAGTTCAAAAACAAGATGGCATGCTACACAGCCATTTAAAGTATTTATGAGGACAAAGTAAAAATGGGGAAATGTTTGAAATATACATGAAAAAAGCAGAATGCATAAAATACATATATCTACTGATTATTATAATGCAATGTCTACCAGGGCAGAGATTTTTGTCTGTTTTGTTTACAGTTATTTTTCCTGTTATGTGCCT…
49861_UYZ204	ARIH2	TCTCTAGCAATTATATTAAATGGAAAAAATGGGACTGGAACCCAATCATCTGACCACTAGCCCAGACTCTGGACAAGGCCCAACAGACATAAAAGTCATATCCATAAAGACATTCACAACAATGTAACCAGTCCCCCAACAACTGTAATACATAGGTACTCACTTAAATGCCCAATGCAGAAAGCTTAAGCAAATTACAGTTCAAAAACAAGATGGCATGCTACACAGCCATTTAAAGTATTTATGAGGACAAAGTAAAAATGGGGAAATGTTTGAAATATACATGAAAAAAGCAGAATGCATAAAATACATATATCTACTGATTATTATAATGCAATGTCTACCAGGGCAGAGATTTTTGTCTGTTTTGTTTACAGTTATTTTTCCTGTTATGTGCCT…
49861_UYZ227	ARIH2	TCTCTAGCAATTATATTAAATGGAAAAAATGGGACTGGAACCCAATCATCTGACCACTAGCCCAGACTCTGGACAAGGCCCAACAGACATAAAAGTCATATCCATAAAGACATTCACAACAATGTAACCAGTCCCCCAACAACTGTAATACATAGGTACTCACTTAAATGCCCAATGCAGAAAGCTTAAGCAAATTACAGTTCAAAAACAAGATGGCATGCTACACAGCCATTTAAAGTATTTATGAGGACAAAGTAAAAATGGGGAAATGTTTGAAATATACATGAAAAAAGCAGAATGCATAAAATACATATATCTACTGATTATTATAATGCAATGTCTACCAGGGCAGAGATTTTTGTCTGTTTTGTTTACAGTTATTTTTCCTGTTATGTGCCT…
49861_UYZ254	ARIH2	TCTCTAGCAATTATATTAAATGGAAAAAATGGGACTGGAACCCAATCATCTGACCACTAGCCCAGACTCTGGACAAGGCCCAACAGACATAAAAGTCATATCCATAAAGACATTCACAACAATGTAACCAGTCCCCCAACAACTGTAATACATAGGTACTCACTTAAATGCCCAATGCAGAAAGCTTAAGCAAATTACAGTTCAAAAACAAGATGGCATGCTACACAGCCATTTAAAGTATTTATGAGGACAAAGTAAAAATGGGGAAATGTTTGAAATATACATGAAAAAAGCAGAATGCATAAAATACATATATCTACTGATTATTATAATGCAATGTCTACCAGGGCAGAGATTTTTGTCTGTTTTGTTTACAGTTATTTTTCCTGTTATGTGCCT…
49861_UXU242	WDR45	TCTCTAGCAGGTATCACACAACACAGGATGGCCGTGAGGGGGTGGCGGGATGCCCAGGGAGGACTATCCCTCTCACTTACTGTGGGGACCTCCTACCTCCCACCCCGGTCCTCCTCAGGCTCACTTGTCATGGCGCATGCGCACAGAAAGCACTGGCTTGGTGAAGGTGAACTCCAGCACCAGCTTCTCCTTGGAGTCCTTGCCCTCCCGGGCATCGTCCCAGATCAGCACTGCTGGGCAGGTGGGTGGGTTGT
49861_UYL255	CSE1L	TCTCTAGCAAAATTCAGGCAATTTTAGAAAACCATGTTAAAATGGAGATGAACACTTCAAAATACAAATTGCTTATGTACAAAATGAGACTGTACTGGCTGTGTACAGGAGCTCACGGCTGTAATCCCAGCACTTTGGGAGGCCGAGGCGGGTAGATCACTTGAAGTCAGGAGTTCAAGACTAGCCTGGCCAACATGGCAAAACCCCGTCTCTACTAATAACACAAAAAATTAGCCAGGTGTAGTTGCATGCACCTGTAATTCTAGCTACTCGGGAGGCTGAGGCATGAGAATTGCTTGAACCTGGGAGGCAGAGGTTGCAGTAATCTGAGATGTTGCCATTGCATTCCAGCCTGGATGACAGAGCAAGACAACG
49861_UXV245	TSKS	TCTCTAGCAGTCTTCAGGTTAGAAAGACACTTTGTGTAATGCTTTCTATTGCTGTGAAACCAATTACACCAAAACTTCAAACAACAAACTTGGAGGGGCTCAGCTGGGTGGGCCTGGCTCAGGGCGTCTCACGAGGTTGCAAACAAGATTTTGGCTGGGGCTGCAGTCACCTGAAGGTTGGACTGGGGCCAGAGGTTGTGTTACCAAAATGGGGCACTCACCTGCCCTTGGCTGGAGGCCTCAATTCCTTGCTACATGGGCCTCTTCATAGGTGGCTGCTTATGACATTGAGGCTATCGTTCCCTAGATGAAGAGAGAGCAAATAAGAAACAGTTCCTCTTATGAAGTAGTCTCTTACCTCACATATCATCAATTCTACTTTATTCTATTTTTTTATTT…
49861_UXV245	LOC105372434	TCTCTAGCAGTCTTCAGGTTAGAAAGACACTTTGTGTAATGCTTTCTATTGCTGTGAAACCAATTACACCAAAACTTCAAACAACAAACTTGGAGGGGCTCAGCTGGGTGGGCCTGGCTCAGGGCGTCTCACGAGGTTGCAAACAAGATTTTGGCTGGGGCTGCAGTCACCTGAAGGTTGGACTGGGGCCAGAGGTTGTGTTACCAAAATGGGGCACTCACCTGCCCTTGGCTGGAGGCCTCAATTCCTTGCTACATGGGCCTCTTCATAGGTGGCTGCTTATGACATTGAGGCTATCGTTCCCTAGATGAAGAGAGAGCAAATAAGAAACAGTTCCTCTTATGAAGTAGTCTCTTACCTCACATATCATCAATTCTACTTTATTCTATTTTTTTATTT…
49861_UYL281	RBM6	TCTCTAGCAGAATATATTCCACCCACTTCACTACCACTCCTTGCAGGTCTTACATGCATTTTAAAGTAAGATTCAGGTTCTAGAAAATGCCTCCTATCATGATGAAAGAAAACCAGGGATCCATAGTCTTGGAGGTAATTCCATGAACTTGGCTCCAGGAACATAGAAAGAACAGTGCCTACCAGGGGATCCACACGTCTCTCCTATTCTAAGGTTCCATTACATTTGTATTTGCGGCAAAAACAAAGAGGCAAAATATATAAATAAGCAAGTAAGTAAGTAATCAAAAGAGCCTCAAATCTTTTCTCTCCTCGTGAGAAGACAAGACTCTATCATAAAGACTGAGATCGTGAACAGACGGGCACACACTACTTGAAGCACTCAAGGCAACATACAGAC…
49861_UWM199	FAF1	TCTCTAGCAATACTAGGTACCAGTGCATGTTAATAGCAGGTAGGTACTATTATTATCCCCATTTTATTTAAGAGGAAATTGGAAACTGGCAATAGGTCAGAGGCCCAGGAATGTATTTTAAACAA
49861_UXV281	FAF1	TCTCTAGCAATACTAGGTACCAGTGCATGTTAATAGCAGGTAGGTACTATTATTATCCCCATTTTATTTAAGAGGAAATTGGAAACTGGCAATAGGTCAGAGGCCCAGGAATGTATTTTAAACAAGCTCCCCAGGTGATTGTGATACTAGTAGTCACTGTACTATATTTTGAGAACTCCCACACCAATGGCTGCAGTCTATATTAGGAAAGATTGTGCAATCCCAACTGTTGTCTGTCAAATAAGATATTTTTCCAATTAGCATATGACTTGGGAAAGTCATTAAATGCTCTGTGTTACAGTTTCCTTTTCTATAAAATGGGTATAATAAAACCTGCCTTACAGATTTTGCAAATGGCCTAGTCTTATGCCTATAATGGTCACCATTATCAAAGGCATC…
49861_UYG244	FAF1	TCTCTAGCAATACTAGGTACCAGTGCATGTTAATAGCAGGTAGGTACTATTATTATCCCCATTTTATTTAAGAGGAAATTGGAAACTGGCAATAGGTCAGAGGCCCAGGAATGTATTTTAAACAAGCTCCCCAGGTGATTGTGATACTAGTAGTCACTGTACTATATTTTGAGAACTCCCACACCAATGGCTGCAGTCTATATTAGGAAAGATTGTGCAATCCCAACTGTTGTCTGTCAAATAAGATATTTTTCCAATTAGCATATGACTTGGGAAAGTCATTAAATGCTCTGTGTTACAGTTTCCTTTTCTATAAAATGGGTATAATAAAACCTGCCTTACAGATTTTGCAAATGGCCTAGTCTTATGCCTATAATGGTCACCATTATCAAAGGCATC…
49861_UYZ246	FAF1	TCTCTAGCAATACTAGGTACCAGTGCATGTTAATAGCAGGTAGGTACTATTATTATCCCCATTTTATTTAAGAGGAAATTGGAAACTGGCAATAGGTCAGAGGCCCAGGAATGTATTTTAAACAAGCTCCCCAGGTGATTGTGATACTAGTAGTCACTGTACTATATTTTGAGAACTCCCACACCAATGGCTGCACTCTATATTAGGAAAGATTGTGCAATCCCAACTGTTGTCTGTCAAATAAGATATTTTTCCAATTAGCATATGACTTGGGAAAGTCATTAAATGCTCTGTGTTACAGTTTCCTTTTCTATAAAATGGGTATAATAAAACCTGCCTTACAGATTTTGCAAATGGCCTAGTCTTATGCCTATAA
49861_UYZ281	FAF1	TCTCTAGCAATACAAGGTACCAGTGCATGTTAATAGCAGGTAGGTACTATTATTATCCCCATTTTATTTAAGAGGAAATTGGAAACTGGCAATAGGTCAGAGGCCCAGGAATGTATTTTAAACAAGCTCCCCAGGTGATTGTGATACTAGTAGTCACTGTACTATATTTTGAGAACTCCCACACCAATGGCTGCAGTCTATATTAGGAAAGATTGTGCAATCCCAACTGTTGTCTGTCAAATAAGATATTTTTCCAATTAGCATATGACTTGGGAAAGTCATTAAATGCTCTGTGTTACAGTTTCCTTTTCTATAAAATGGGTATAATAAAACCTGCCTTACAGATTTTGCAAATGGCCTAGTCTTATGCCTATAA
49861_UVX195	Upstream: LOC100128676 (2.679 kb); Downstream: TIMELESS (30.844 kb)	TCTCTAGCAGTCAGGAGTTCGAGAACAGCCTGGCTAACATGGAGAAACCCCGTCTCTACTAGAAATATAAAATTAGCCGGGCATGGTGGCACACACCTGTAATCCCAGCTACTTGGGAGGCTGAGGCAGGAGAATCACTTGGACCCGGGAGGCAGAGGTTGCGGTGAGCCGAGATGGCACCATTGCACTCCAGCCTGGGCAGCAAGAGGGAAACTCTGTCTCAAAAAAAAAAA
49861_UYE205	NUP93	TCTCTAGCAGGAAGGAAGAAGGGAGGGAAGGCTATTATGGAAGCAAGCACCCATACACAGATTTTTTT
49861_UYL214	Upstream: ZNF552 (8.554 kb); Downstream: FKBP1AP1 (1.538 kb)	TCTCTAGCATTAACAGCATCTCAAGGCAGAATAATTTTTCTTAGTACAGGTCAAAATGGAGTTTCTTATGTCTTCCTTTTTCTACATAGACACAGTAACAGTCTGATCTCTCTTTCTTTCCCCCAGAGGAACCCTGCCTCATTGCCTTGATAAAAAGGGTTGTTAGGCTAGGATACATTATTCAAGAGAGCAGAGTGGGAATGAGATGAGATTTGTGCTCACACCTTTTAAGGTTGTCCCACTATCACAAGATGTCAAAGTGACACATCATATTGGGCCTTCAATTCTGGCCTTATACCAAAATGTGGATAAACATCCAGACTATGCTTGACAAATACAAATAGCATCCAATATTAACACAGAATTTCCATGGTTTACAATAGCAGTGGTAATCCCAAA…
49861_UYM194	Upstream: ZNF552 (8.554 kb); Downstream: FKBP1AP1 (1.538 kb)	TCTCTAGCATTAACAGCATCTCAAGGCAGAATAATTTTTCTTAGTACAGGTCAAAATGGAGTTTCTTATGTCTTCCTTTTTCTACATAGACACAGTAACAGTCTGATCTCTCTTTCTTTCCCCCAGAGGAACCCTGCCTCATTGCCTTGATAAAAAGGGTTGTTAGGCTAGGATACATTATTCAAGAGAGCAGAGTGGGAATGAGATGAGATTTGTGCTCACACCTTTTAAGGTTGTCCCACTATCACAAGATGTCAAAGTGACACATCATATTGGGCCTTCAATTCTGGCCTTATACCAAAATGTGGATAAACATCCAGACTATGCTTGACAAATACAAATAGCATCCAATATTAACACAGAATTTCCATGGTTTACAATAGCAGTGGTAATCCCAAA…
49861_UWV208	RPL9P31	TCTCTAGCAAAGCCCCGTGCAGCACCCTGGATCATGTTCTGTTTGTGACTACAAATAGTGCCAATGGTATCCAGGTCCTTTCTATTTCCCCACACTTTGTCAACCTGGAGCCTCTTCTTTTCCTTTCTAAGGAGACTGAATTCTCCACTGATGTAAGTGAAGTCCCTCCACAGGGTTCCTCTGGGGCCCTTCACAATAACTGTGTCCCTTCGGAGTGATGTTGACATCTTTGGGAATGTCAAGAGTCTGATTGCGAAGAATGGTCTTCAATCTTGCAGTAGATGTGATAAAGAGAGTCATGTATTTTTTGATGCTATTAGCAGGGCACAGATACATGCCTTTCTTTTTCTCTTCAACGTCTTACTTCTTCCATCCCTCCTTTGATATTCACAGAAAATT…
49861_UXP223	PATL1	TCTCTAGCACTCTGTAATTTGAGAGTTTTTATATCCAAGTTTATACTGCATTTCTGCTGAGTTTCCTTATTATGATGTACCCCCTGTTTTATAGCATATTCTTTTTTTTTTTTTTTT
49861_UXP215	VMP1	TCTCTAGCACAAACATAATGCTAACAGCCATCTGTAAGGGACTGTTATTTTTATCCTTGCTTTTAGCAAATGAGAAACTGAGTGCTCCAAGGGCCCCAAATAGCAAGTCGGCAGCATATAAATGTCAAAGCAGGAGTTCAACCTCGCTTTTCCAAGTCCAAATTCAATAGTTCTTCTACTATACAAAACAGTCCAGTGAGAGGATTTTCAGTGGTCACTGAGGAATTCCAGAGTCACATATACACACAAGATGAAAAAACAGTCCCAGAAGTTTAGCTTGTCCTAGTATTTTCAAATGTTCCCCATTACTAGAATTAACAGAACACTCATCCCTATTGATTCTTAGTACTTAAAGTATCTACGAAACTCACGTAGTATCTATGAAACTATCTGAAACTC…
49861_UYZ240	Upstream: LOC105378998 (342.435 kb); Downstream: KIF2A (47.452 kb)	TCTCTAGCAGTTTTCCAGGCTGAGATTCTCCCTTTTAAACAGCTTGAGTCATTCCACTTCTTTCTTTCCACTGTCTCTTATCCCTTCTTCCATTAGTGGCTTGAAGTTTTTGATATCGTCATATTACCTTCCTCCTTAAACACATCATTTTTTACCATCTGATCATGCTATGTCACTGCTTAAAATCTTTCCGTGGTTTCCAACTTGGCATGCAAAGTCCCTAATGATATGAGGCCTTGTCTATCTAGTCTCATTGTCAATCATTCTTCAGTGTCTACTTTACCAGTGCCTTGGACATAAACGCATTAGGCAGAGCCATGTTTCAGTGCCTGAGAAAGATGCAGTTCCCTCTGCCCTTAGCATGAAGCTCCTTCCCCTTCCTACTCATCCTCCCTTCAT…
49861_UYM253	USP15	TCTCTAGCAATAACCCATAATTTTCTTTGTAACTCATTAACTACCATTCCTTAAATATGTTCCTAAAATACTCATATGTACCTTAAGCAAATTATCTTTTTGTCTCATCAGAAGAAACCACCATGTATCTGAAAATTGTTTTTAATTCATCCTAAGCGATACAATTCTAGTTCATTTATCTCTTTCCTATAGTTCCTAAACTCTAAATTTTGTTCGTGTTTTTCTGATCTCTTGTTGAAATTGAAACACAGATCAACAAATATCATTTTGAGACTGCTTTATTCCTTATACAAATCAGTGCTACCTTCTTCTTGCTTTTTAAAAAGGTATTACTCTCGTATTAATTTTGATTTACTTCTCAATATAAAGTCTAGAACTAAATACATCATAAAGTATGTT…
49861_UYX213	DIDO1	TCTCTAGCAAGGGCCCACTTGCGTGTGGCACTGGGCAGAGCCCTCCCTGCAGGGTGTGACCTAACTCCCCAAACGGCCTTATGAGAGTGCGCCCCAGGATATCCCTGCTGTGAGCAAATGGGAGCCCAGAGAGCACAGGTAATAAGGTTCAACAGTGGGTTTCACGGCCTGTGCTGCACTGGCTCTGCTAAAAAAAAAACAACACACAACACCTCAGGAAAAACAATTATGTACACAAGGTGGACACAAGTCAAAAAGGTAGCGTCAGGAACAAAGGAAGG
49861_UXP198	ERN1	TCTCTAGCAGTTACCATATGACCCAACAGATCTCTTTCCTAGATATATGCCCAAGAAGAGTGAAAATAAATGTCCACGCAAAAATTTGTACACAAATGTTCATGGCAGAATTATTAATAGTCCCAAAGCAGAAACAATCCAAATGTCCCTCAATGGATGGATGATATGGTTTGGCTCTGTGTCCCCACCCAAATCTCATCTTGTAGCTCCCACTATTCCCATGTGCTGTTGGAGGGACCCCGTGGGAGACAACTGAATCATGGGGATGGGTCTTTCCCGTGCTGTTCTTGTGATAGTGAATAAGTCTCACGAGATTTGATGGTATTAAAAATGGGAAGCTCCCTGCACAAGCTCTCTCTTTCCCTGCTGCCATCAACGTAA
49861_UYG263	ZNF609	TCTCTAGCACATGCCCAGCTAATTTTTTGTATTTTTAGTAGAGATGGGGTTTCACCATGTTGGCCAGGCTGGTCTCGAACTCCTGACCTCAAGTGATCCGCCCGTCTTGGCCTCCCAAAGTGCTAGGATTACAGGCGTGAGCCACCGTGCCCAGTTTTTTTTTTTTTTTTTTT
49861_UXL273	RASSF3	TCTCTAGCAGGACAGTGGCTCATGCCTGTAACCCCAGCACTTTGGGAGGCTGAGATGGGAGGACTGCTTGAGCCCAGGAGTTGGAGACCA
49861_UYY286	RASSF3	TCTCTAGCAGGACAGTGGCTCATGCCTGTAACCCCAGCACTTTGGGAGGCTGAGATGGGAGGACTGCTTGAGCCCAGGAGTTGGAGACCATCCTGGGCAACAGGGCAAAACCCTGTCTCTATAAAAAAAAATACAAGGCCGGGGCCGGGCGCGGTGGTTCATGCCTG
49861_UYL218	RELA	TCTCTAGCAGAAAGTAAGGGGGAGAAGTGGGACTTGCTCTCCTCAGGTGGGTCCCCGACGCTCTCAAAGGTCCCTCAGGAGGAAGGGGAGGAGCCAGGCTTTCCCAAGACCCATTCTCCCAACCTTCTCTGCCAATGAGAAGGGATGTGTGACACTCAGCAGTTCTGAGAATCCCACAGCTTTTGGAGGCCTCTGTTGGCTGAATCTGCCCCTCTAAGACCACATGGTGAGGCCGAGTACAGGGGCCATGCTCTGGGCAAAGAGGAGACCTGGGGGGCCCCAGCCTCCAGCTCACACCTTCCTGCACTGCTCACATCCTGGCTCATTGTCAGCCTCCACCCAGGCCTGGCGAGAATTTCTTGGCACTCTGGGGCAGCTGAGGCACAACTGCCTTAAGAC…
49861_UXP202	CSPP1	TCTCTAGCACCTCTAAATCCTTAAAATTTTCCAGACAATGGGAATGTCTTTATTATTCACAGTGGACACCTTGGACCACACCTAATAGTTTACACGAACAACGTAAATCATTGTGAGCCCCTAGTGGGTTTGACCTTAAAATTTACCAGATGATGGGAATGTCTTTATTATTCACAGTGGGTACCTTGGACCATACCTAACAGTTTATACTAACGAAGTGAATCATTGTGAACCCCTAGAGAGTTTATGCTACAGAGAAGACAAAAACGGGAGCTGGTCATGCCAGAAAAACCAACCATGTGATTTGAGGGTTGGGCCTTTGCGCCATGTGACATCAGCCAGGCCTAAGGGGAATGAATACAGCAGGGCTGGAGATCAAGCCAAGGAGCAACAATTCAA…
49861_UVB57	HELZ	TCTCTAGCAATACCTCAATAAACTTGAATAAAAAATACAGTAATTTTTCCTTGTAATTCTAGCAGACTTGTAGTAAAAATAACCTTTATATCAACAATCCCACAAGATTAATGCTTA
49861_UYM257	KDM2A	TCTCTAGCAGGCACAAACTGTCTTCATAGAAATTTCAAGCCAGGATACAAAATATAATTTTTTCACAGGGAGAGCTGTATTTAAAATTAGCTTGGTAAAGCATTCTCAAAAACACATTTGAATGAATGGATCAAAAACCCTTGTCTCAGATAAAGGAAGAAAGTTAATCTAAATAACAGCATTCCAGGCCGGGTGCGGTGGCTCACGCCTGTAATCCCAGTACTTTGGGAAGCAGAGGCAGGCGGATCACCTGAGGTCGGGAGTTCGAGATTAGAGACCAGCCTGACCAACACGGAGAAACCATGTCTCTACTAAAAATACAAAATAAGCTGGGCGTAGTGGCACATGCCTGTAATCCCAGCTACTCAGGAGGCTGACGCAGGAGAATCGCTTGAACCT…
49861_UYZ257	KDM2A	TCTCTAGCAGTATAATACTATAAACCTCGGGTATTAATTCTAGATTTCCTTTCTCATATAGCATTCAGAAGCATTTTCACAAGCTGGAATATAACTGAATGAATAAAGATAATCCTTCAAAACCTGTTTACATCCTCAAAAAGGACTTAAAGGCTTCCTTTGGCCATATTTCAGACCAATGGCTACGTAGAGGGAAAGTTGGTTTAGATCTTAATTTGCTGATTTCACAGTGAATCTATCCAAAATTCGTGTTCCCTTCCACTATTTATTATACTTCCAAGTACAGAAATTATCTTGTCCTTCTAAAATCACTTCTTTGGCTTCATTTGGAGAACTCTGATTCAGGAATCTAGAAACAGGACTATTGAGATTTACTAAGTGCTGTGCCAATGGTGTAAT…
49861_UYZ236	Upstream: RPS3AP40 (1.701 kb); Downstream: LOC105369359 (7.06 kb)	TCTCTAGCAACTTTCCTGTACTTGCTTTTGACTCTAAGTAAATTTCCAATTCCTCATAGTCCAAAGATGATGTTTTGAGAAATCTCTCAAAGGAAAAATGCTAATACAGGAAGAGTTATGCGGCAAATTTTGCAGAATTTACACAAACTGTACTTGTAGGTACGAAGCACAAAACATTTTCATGAGTAAAGAAAAAAGTGCTGTTCATTCTAGTAGAGGCTGCAGGATGAAGCCGATCAAGGTGCTTGCCCAGCCAGACCT
49861_UYZ272	Upstream: RPS3AP40 (1.701 kb); Downstream: LOC105369359 (7.06 kb)	TCTCTAGCAACTTTCCTGTACTTGCTTTTGACTCTAAGTAAATTTCCAATTCCTCATAGTCCAAAGATGATGTTTTGAGAAATCTCTCAAAGGAAAAATGCTAATACAGGAAGAGTTATGCGGCAAATTTTGCAGAATTTACACAAACTGTACTTGTAGGTACGAAGCACAAAACATTTTCATGAGTAAAGAAAAAAGTGCTGTTCATTCTAGTAGAGGCTGCAGGATGAAGCCGATCAAGGTGCTTGCCCAGCCAGACCT
49861_UYY242	MCU	TCTCTAGCATTATTATGCTTATTAAAATGGTGACAATAATTTATCTGTAGTCCTGCCATTTTAATTCATTTTTTTCCCCCTTAGTAAGTGCTAAGGGAAAAATATATAGTATTTCAAATGTGCAAATACAAAGGCATAAGTAAAAATGCCATCATCCTAATAATCTTTTTTTTTTTTTTTTTT
49861_UXL281	TERF1	TCTCTAGCACCACACACATTAGGACCCACCTAAATATTAATTTTGAGTAAAAGGGAAATGAGAGGAGGTAGATGATGTTTGTGATGATTAGGATACATAAAATTTGCTAGTCAGATCCCTGGAAAATATCTAATACACACCTAAGAAGCTAGATGTTTTTTAATGATCATTTTTTTCATGCATTGGCATTTTTGGTAACGTGGTAAGTAAGACAGGACCACTTACCATTTGGGTAGCTATGTAAACTTGGTAAGCTACTTAACCTCTTGGTGTCCCAGTTACCTTATA
49861_UYZ228	KLF12	TCTCTAGCACCTTCACACTACCACAGATTATTGGCTGAATTCAGTTCCTTGTGGCTGTAGGACAGATGCCTTTCGGCTTTTAGCTGGGACTGTTTTCAGCTTTTAGTGGCTACTCTCAGGTCCTTGCAATGTGGCAATCTCTCAGACCTCCCTTTCTAGGACCAGCTTGAGAAAACTCTCTTCCCTTAAAAGACTCCTGTGATAAGATCAGGTCCATTGGGACAATCTCCCTTTCTTAAAGACAATTGT
49861_UYX229	OSTF1	TCTCTAGCAAATGCAAAAGCCAAAACTATTAGAAAAAGTATATTTTCCTAAATAATTCCACTTTTTAGATTCTTAAGTTTTTCTATTTTATAAATTTTACAAAATGTGTTAACATTTTCTTGAAGGTTCTTCTGAAGAATCTCTCTTTTATAAAATTATTGTACCTAGATTTGTCAGGCTTCTAATTTTCGTTCTTAAAAGGTATCTTTTCTCTTTGAATTTCAGATATAGTGGAAATGCTATTTACTCAACCAAATATTGAACTGAACCAGCAGGTAAGACTGCTTATTTGAAAATTATTTAACACATACCTGCTTGTTGTCTTTAGTACAGAGCAACTCATGGGCATGTGAAGTATTGTAGTCAAAATCCCACAAGCACATAATTTAAAAATTATAA…
49861_UYX228	Upstream: ARRB1 (5.253 kb); Downstream: RPS3 (42.407 kb)	TCTCTAGCACCACCTAGTGATAAATACCAACAATCCCATCTTAGGAAAATGGGGACTGGAGATCTTGTTAGACAAACCTAAAACAGGCCCTGAGCCATACTGGGGAGATGCCTTGTCTGAGCCTGCTTCCTCAGGATACGGCCCCATCTTCCTTTCCAATCCTTCCCCACTACTCTGCTTTCGCCACAGATCCATCTGAATTCCCCCAAGCATTGTGCCCTTTCCTTCCTTCCTGGCTTTGCAGCTGTTGTGTGTCCTCTCTCTGGAATGCAGTTATCATTCCTCCCTCTGAATTGCTGACACCATGTCCTAATTGGTCTTCCTGTCTGCATCCCTTTTGGTGCATGTCCAATCCATTCTTCACACATCCACCAGAGCATCTTCTCCAAATGCATGTCT…
49861_UYG285	UNK	TCTCTAGCAAGCTGCTAAAAATCTTTCCTTATTTTTGCAAATCTGATAGGTAAACTATTATCAGTTCTACATTCCATATTTATAAGGATATACATACACATTCTGATACCAAACATGACCCAGAAACCATACAACTTTGTAACAGTAACCACATTGGTGGGAGTTACTAAAAATGGCTTTTAGTTTAGGCTGGTTGTGGTGTCTCAGGCCCAGCACTTTGG
49861_UYX264	Upstream: LOC105371909 (68.714 kb); Downstream: TNRC6C (0.108 kb)	TCTCTAGCATATACCATATGCGAAATTCTGACTTAAGATTTGGAGCAGCTAGTGCTTTTTCATTGTTTGACTTAACATGATCATCAAACTTATACTAGTTTTCTTTGAATTTAATAGGGAGAAAGAGCAAGAAACACAAGAAGAGGAACGTTTGATGGAAGAAAAGAAAAAGAAAAAGCAGGAAGAAAAGAAAAAGAAGGAAGGTGCTCAGAAAAAGGTTTGGCTGAAGTTCCTGCTTCATTGTCTTTGTATCATTGTGTGTCTCATTTGCATCATCATAGCCATTATATGACAAGGTTTCATTCTGTTACTTTTTAAATCAATATGCCAAGTCTATAATTAGCGAATAATAGATATCCTACTGGTGAAAT
49861_UYE244	TNRC6C	TCTCTAGCAGTGATCCTGCTGGTCTCAGCTTCCCAAAGTGCTGTGATTACAGGCATGAGCCATCACACCTGGCCTAATATGTAAAGTTCTTAAATAGTGCCTAGCACATAGCAAACACTTTGTAAAATGTCAGCTACTTATGTAAGTGCTTCTGTTTTAGAAACAAATTTCATCCCACCTATTATCCTAAAATGCATTAGCTTCAGCTTTCTATTATTCACCTGTCTTCTTAACCTATATTTGGAGGATAAAGTACACTTATCGTTACTTTTTTTTTTTTTTTTTTTTTTT
49861_UYM250	Upstream: CYSLTR1 (37.469 kb); Downstream: HMGN1P34 (154.433 kb)	TCTCTAGCACGTACTTAATGAGTTTGTCCAAAATTTTGATAAGTCACATTAAGATGTTTTCTTGTGAAAGTCACTCACAAGGGTCAAGAGTTATGTAATTATTTATTATTGTAAAACACGTGCTTAAGTTAGTGTGGTAAACTTTAAGCTTCTAAACAATTCTTCAATCTTCAAAAACAAGAAAGTTTTTTGGGCAACAGACGGGCACACACTACTT
49861_UXP234	USP36	TCTCTAGCACCTATGAACTCAGGAATGACACAAAGACAATTTGTGATGGCAACCATCACATATAAGGGCTTACGTGGCGTGTGAATAAGAAACAGCAGCCAGGCACAGTCAGATCCTAAAGTTATAAACCTCCTCATGTTAAAGCTCCCTGTTTGTACATATACATGTACATATAAATTATACTGCAGAGACCTCATTCCTACCACCCCAACCTCTTTTCAAAAACGACATGATTTTTAAGAGACTGAAAAAGTCCGTGGTAAGAACTGAATGCCCCTAAGAAGGTCTGCTAACATATTTCCCCCTGACTGAGCTGCTCAAACACAGCTGCCGCCACCACAGCCACCCGATCCTACCAAGCCGCCCCGGACCAGCAGGACGTCTCCGGAGACAGCCCTT…
49861_UWV198	Upstream: GPR174 (19.353 kb); Downstream: KIF4CP (131.717 kb)	TCTCTAGCAAACACCTTACAGCAAAAGAAAGCCCTGGATCATATAGCTTCACTGGCAAATTTTACCAAAAATTTAAAGAAAAATTAACACAAATTTTTATGAAACTCTTCCAAAAGTAGAAGAGGAGGGAATATTCCCTAACTAATTATATGAGGCCAGCATTAACTTGATACCAAAGTTAGACAAAGTGACTATAAGACTTAAAACTACTGAAAAATAATCTTTGTGAATATAGGTGTAAAATTCTGCAACAAAATACTAGCAAAACATACTCAGCAACATATTAAAAAGGTTATACACCATAAAGAAATAGGATTTATTCTGGGACTGCAAAAGCAGTTCGACACACAAAATTCAATTGTTTTAACCAAAATGATCTACAGGTTCAATTCAATCTCT…
49861_UYM236	Upstream: GPR174 (19.353 kb); Downstream: KIF4CP (131.717 kb)	TCTCTAGCAAACACCTTACAGCAAAAGAAAGCCCTGGATCATATAGCTTCACTGGCAAATTTTACCAAAAATTTAAAGAAAAATTAACACAAATTTTTATGAAACTCTTCCAAAAGTAGAAGAGGAGGGAATATTCCCTAACTAATTATATGAGGCCAGCATTAACTTGATACCAAAGTTAGACAAAGTGACTATAAGACTTAAAACTACTGAAAAATAATCTTTGTGAATATAGGTGTAAAATTCAGGAGTTTTAAGTATATTCACATTGCTGAGCAACAATCTCCAGAATATTTTCATTTTGTAGAACTAAAACTCTATATCCAATGAACAGCAGCTCTCTATTTCTCCCTCCCCCACAGACGGGCACACACTACTTGAAGCACTCAAGGCCATAAC…
49861_UYM197	TSPAN14	TCTCTAGCAAAAAGTGAACTGGCTGGCTGGGCAAAGTGGCTCACGCCTATAATCCCAGCACTTTGGGAGGCTGAGACAGGTGGATCACCTGAGGTCAGGAGTTTGAGACCAGCCTGACCAACATGGTGAAACCCCATCTCTACTAAAAATACAAAATTAGCCAGGCGTGGTGGCTCACGCCTGTAATACCAGCTACTCGGGAAGCTGAGGCAGGAGAATCACTTGAACCAGAGAGGCGGGGGTTGCAGTGAGCCGAGATCGTGCCATTGCACTCCAGCCTGGGCAACAAGAGCGAAACTCCGTCTCAAAAAAAAAAAAAAAA
49861_UYG216	MSH3	TCTCTAGCAATCATAACAAGACTTGTTGGTAGTATATAATGCATGTCTTAGTCTGTTCAGGCTGCTGTAACAAAATATCATAGACTGAGTAGCTCATAAACAACAGAAATTTATTCCTCAGAGTTCTAGAGGCTGGAAAGTCCAAGATCAAGGTACCAGCAGATTCAGTTTCTGGTGAGGGCCTGTTTCCTGGTTCCTAGATGACACCTCACATGGTGGAATGGGTAAAGGGTCTCTTACTCATGTATTCACACAGTGGAAGGGATAAGGGGTCTCTCTCAGGCCCTCATGAACTTGTCATCTCCTGAAGGCCCCATCTTCTAATACCATTGCCTTGAGGGTTAGGATTTCAACATACAAATTTGGGAGAGAGACAAATATTCATACCATAGCAACCTA…
49861_UVM237	RPTOR	TCTCTAGCACCACCTTCATAGCATCACTTGGCACAGGAGAAGGGGAGATGGAAGAAAGACGAGAACACTGCCCTAACCTCCAGCTGTCTGATCGCACTGGCTGAGAAGGGCCTTTGGTGCTGGGGAGGGAGGGGATGCACTGGTTCTGGGAAGAACACGAGTGGCTGCAAACGCTAACATCGTGATTTAGGGAAAGGGCGTCTGATGAAAATGACTAACATCCCACGGTGGATGGGGAAGGGTGTTTGCTTCTCTTTTTCAATCCTCACTCAATCCCATTTTAATAATAAGAGTGAAGGTATCTTCCCAGAAACAACAGAGCATGCTGCTGTAGAATCCACTTCCTTTCCCAAATCCAGGTCTCTGTTTCCCTGCACCCCNCACTCCC
49861_UXL231	RPTOR	TCTCTAGCACCACCTTCATAGCATCACTTGGCACAGGAGAAGGGGAGATGGAAGAAAGACGAGAACACTGCCCTAACCTCCAGCTGTCTGATCGCACTGGCTGAGAAGGGCCTTTGGTGCTGGGGAGGGAGGGGATGCACTGGTTCTGGGAAGAACACGAGTGGCTGCAAACGCTAACATCGTGATTTAGGGAAAGGGCGTCTGATGAAAATGACTAACATCCCACGGTGGATGGGGAAGGGTGTTTGCTTCTCTTTTTCAATCCTCACTCAATCCCATTTTAATAATAAGAGTGAAGGTATCTTCCCAGAAACAACAGAGCATGCTGCTGTAGAATCCACTTCCTTTCCCAAATCCAGGTCTCTGTTTCCCTGCACCCCTCGCTCCCCAGGCCCATGG…
49861_UXL251	RPTOR	TCTCTAGCACCACCTTCATAGCATCTCTTGGCACAGGAGAAGGGGAGATGGAAGAAAGACGAGAACACTGCCCTAACCTCCAGCTGTCTGATCGCACTGGCTGAGAAGGGCCTTTGGTGCTGGGGAGGGAGGGGATGCACTGGTTCTGGGAAGAACACGAGTGGCTGCAAACGCTAACATCGTGATTTAGGGAAAGGGCGTCTGATGAAAATGACTAACATCCCACGGTGGATGGGGAAGGGTGTTTGCTTCTCTTTTTCAATCCTCACTCAATCCCATTTTAATAATAAGAGTGAAGGTATCTTCCCAGAAACAACAGAGCATGCTGCTGTAGAATCCACTTCCTTTCCCAAATCCAGGTCTCTGTTTCCCTGCACCCCTCGCTCCCCAGGCCCATGG…
49861_UXL253	RPTOR	TCTCTAGCACCACCTTCATAGCATCACTTGGCACAGGAGAAGGGGAGATGGAAGAAAGACGAGAACACTGCCCTAACCTCCAGCTGTCTGATCGCACTGGCTGAGAAGGGCCTTTGGTGCTGGGGAGGGAGGGGATGCACTGGTTCTGGGAAGAACACGAGTGGCTGCAAACGCTAACATCGTGATTTAGGGAAAGGGCGTCTGATGAAAATGACTAACATCCCACGGTGGATGGGGAAGGGTGTTTGCTTCTCTTTTTCAATCCTCACTCAATCCCATTTTAATAATAAGAGTGAAGGTATCTTCCCAGAAACAACAGAGCATGCTGCTGTAGAATCCACTTCCTTTCCCAAATCCAGGTCTCTGTTTCCCTGCACCCCTCGCTCCCCAGGCCCATGG…
49861_UXL275	RPTOR	TCTCTAGCACCACCTTCATTAGCATTCACTTGGCACAGGAGAAGGGGAGATGGAAGAAAGACGAGAACACTGCCCTAACCTCCAGCTGTCTGATCGCACTGGCTGAGAAGGGCCTTTGGTGCTGGGGAGGGAGGGGATGCACTGGTTCTGGGAAGAACACGAGTGGCTGCAAACGCTAACATCGTGATTTAGGGAAAGGGCGTCTGATGAAAATGACTAACATCCCACGGTGGATGGGGAAGGGTG
49861_UXL278	RPTOR	TCTCTAGCACCACCTTCTAGCATCACTTGGCACAGGAGAAGGGGAGATGGAAGAAAGACGAGAACACTGCCCTAACCTCCAGCTGTCTGATCGCACTGGCTGAGAAGGGCCTTTGGTGCTGGGGAGGGAGGGGATGCACTGGTTCTGGGAAGAACACGAGTGGCTGCAAACGCTAACATCGTGATTTAGGGAAAGGGCGTCTGATGAAAATGACTAACATCCCACGGTGGATGGGGAAGGGTGTTTGCTTCTCTTTTTCAATCCTCACTCAATCCCATTTTAATAATAAGAGTGAAGGTATCTTCCCAGAAACAACAGAGCATGCTGCTGTAGAATCCACTTCCTTTCCCAAATCCAGGTCTCTGTTTCCCTGCACCCCTCGCTCCCCAGGCCCATGGC…
49861_UXL280	RPTOR	TCTCTAGCACCACCTTCATAGCATCACTTGGCACAGGAGAAGGGGAGATGGAAGAAAGACGAGAACACTGCCCTAACCTCCAGCTGTCTGATCGCACTGGCTGAGAAGGGCCTTTGGTGCTGGGGAGGGAGGGGATGCACTGGTTCTGGGAAGAACACGAGTGGCTGCAAACGCTAACATCGTGATTTAGGGAAAGGGCGTCTGATGAAAATGACTAACATCCCACGGTGGATGGGGAAGGGTGTTTGCTTCTCTTTTTCAATCCTCACTCAATCCCATTTTAATAATAAGAGTGAAGGTATCTTCCCAGAAACAACAGAGCAT
49861_UXP199	RPTOR	TCTCTAGCACCACCTTCATAGCATCACTTGGCACAGGAGAAGGGGAGATGGAAGAAAGACGAGAACACTGCCCTAACCTCCAGCTGTCTGATCGCACTGGCTGAGAAGGGCCTTTGGTGCTGGGGAGGGAGGGGATGCTCTGGTTCTGGGAAGAACACGAGTGGCTGCAAACGCTAACATCGTGATTTAGGGAAAGGGCGTCT
49861_UXP208	RPTOR	TCTCTAGCACCACCTTCATAGCATCACTTGGCACAGGAGAAGGGGAGATGGAAGAAAGACGAGAACACTGCCCTAACCTCCAGCTGTCTGATCGCACTGGCTGAGAAGGGCCTTTGGTGCTGGGGAGGGAGGGGATGCACTGGTTCTGGGAAGAACACGAGTGGCTGCAAACGCTAACATCGTGATTTAGGGAAAGGGCGTCTGATGAAAATGACTAACATCCCACGGTGGATGGGGAAGGGTGTTTGCTTCTCTTTTTCAATCCTCACTCAATCCCATTTTAATAATAAGAGTGAAGGTATCTTCCCAGAAACAACAGAGCATGCTGCTGTAGAATCCACTTCCTTTCCCAAATCCAGGTCTCTGTTTCCCTGCACCCCTCGCTCCCCAGGCCCATGG…
49861_UXU212	RPTOR	TCTCTAGCACCACCTTCATAGCATCACTTGGCACAGGAGAAGGGGAGATGGAAGAAAGACGAGAACACTGCCCTAACCTCCAGCTGTCTGATCGCACTGGCTG
49861_UXU214	RPTOR	TCTCTAGCACCACCTTCATAGCATCACTTGGCACAGGAGAAGGGGAGATGGAAGAAAGACGAGAACACTGCCCTAACCTCCAGCTGTCTGATCGCACTGGCTGAGAAGGGCCTTTGGTGCTGGGGAGGGAGGGGATGCACTGGTTCTGGGAAGAACACGAGTGGCTGCAAACGCTAACATCGTGATTTAGGGAAAGGGCGTCTGATGAAAATGACTAACATCCCACGGTGGATGGGGAAGGGTGTTTGCTTCTCTTTTTCAATCCTCACTCAATCCCATTTTAATAATAAGAGTGAAGGTATCTTCCCAGAAACAACAGAGCATGCTGCTGTAGAATCCACTTCCTTTCCCAAATCCAGGTCTCTGTTTCCCTGCACCCCTCGCTCCCCAGGCCCATGG…
49861_UXU240	RPTOR	TCTCTAGCACCACCTTCATAGCATCACTTGGCACAGGAGAAGGGGAGATGGAAGAAAGACGAGAACACTGCCCTAACCTCCAGCTGTCTGATCGCACTGGCTGAGAAGGGCCTTTGGTGCTGG
49861_UXU253	RPTOR	TCTCTAGCACCACCTTCATAGCATCACTTGGCACAGGAGAAGGGGAGATGGAAGAAAGACGAGAACACTGCCCTAACCTCCAGCTGTCTGATCGCACTGGCTGAGAAGGGCCTTTGGTGCTGGGGAGGGAGGGGATGCACTGGTTCTGGGAAGAACACGAGTGGCTGCAAACGCTAACATCGTGATTTAGGGAAAGGGCGTCTGATGAAAATGACTAACATCCCACGGTGGATGGGGAAGGGTGTTTGCTTCTCTTTTTCAATCCTCACTCAATCCCATTTTAATAATAAGAGTGAAGGTATCTTCCCAGAAACAACAGAGCATGCTGCTGTAGAATCCACTTCCTTTCCCAAATCCAGGTCTCTGTTTCCCTGCACCCCTCGCTCCCCAGGCCCATGG…
49861_UXU270	RPTOR	TCTCTAGCACCACCTTCATAGCATCACTTGGCACAGGAGAAGGGGAGATGGAAGAAAGACGAGAACACTGCCCTAACCTCCAGCTGTCTGATCGCACTGGCTGAGAAGGGCCTTTGGTGCTGGGGAGGGAGGGGATGCACTGGTTCTGGGAAGAACACGAGTGGCTGCAAACGCTAACATCGTGATTTAGGGAAAGGGCGTCTGATGAAAATGACTAACATCCCACGGTGGATGGGGAAGGGTGTTTGCTTCTCTTTTTCAATCCTCACTCAATCCCATTTTAATAATAAGAGTGAAGGTATCTTCCCAGAAACAACAGAGCATGCTGCTGTAGAATCCACTTCCTTTCCCAAATCCAGGTCTCTGTTTCCCTGCACCCCTCGCTCCCCAGGCCCATGG…
49861_UXU283	RPTOR	TCTCTAGCACCACCTTCATAGCATCACTTGGCACAGGAGAAGGGGAGATGGAAGAAAGACGAGAACACTGCCCTAACCTCCAGCTGTCTGATCGCACTGGCTGAGAAGGGCCTTTGGTGCTGGGGAGGGAGGGGATGCACTGGTTCTGGGAAGAACACGAGTGGCTGCAAACGCTAA
49861_UXV234	RPTOR	TCTCTAGCACCACCTTCATAGCATCACTTGGCACAGGAGAAGGGGAGATGGAAGAAAGACGAGAACACTGCCCTAACCTCCAGCTGTCTGATCGCACTGGCTGAGAAGGGCCTTTGGTGCTGGGGAGGGAGGGGATGCACTGGTTCTGGGAAGAACACGAGTGGCTGCAAACGCTAACATCGTGATTTAGGGAAAGGGCGTCTGATGAAAATGACTAACATCCCACGGTGGATGGGGA
49861_UXV250	RPTOR	TCTCTAGCACCACCTTCATAGCATCACTTGGCACAGGAGAAGGGGAGATGGAAGAAAGACGAGAACACTGCCCTAACCTCCAGCTGTCTGATCGCACTGGCTGAGAAGGGCCTTTGGTGCTGGGGAGGGAGGGGATGCACTGGTTCTGGGAAGAACACGAGTGGCTGCAAACGCTAACATCGTGATTTAGGGAAAGGGCGTCTGATGAAAATGACTAACATCCCACGGTGGATGGGGAAGGGTGTTTGCTTCTCTTTTTCAATCCTCACTCAATCCCATTTTAATAATAAGAGTGAAGGTATCTTCCCAGAAACAACAGAGCATGCTGCTGTAGAATCCACTTCCTTTCCCAAATCCAGGTCTCTGTTTCCCTGCACCCCTCGCTCCCCAGGCCCATGG…
49861_UXV262	RPTOR	TCTCTAGCACCACCTTCATAGCATCACTTGGCACAGGAGAAGGGGAGATGGAAGAAAGACGAGAACACTGCCCTAACCTCCAGCTGTCTGATCGCACTGGCTGAGAAGGGCCTTTGGTGCTGGGGAGGGAGGGGATGCACTGGTTCTGGGAAGAACACGAGTGGCTGCAAACGCTAACATCGTGATTTAGGGAAAGGGCGTCTGATGAAAATGACTAACATCCCACGGTGGATGGGGAAGGGTGTTTGCTTCTCTTTTTCAATCCTCACTCAATCCCATTTTAATAATAAGAGTGAAGGTATCTTCCCAGAAACAACAGAGCATGCTGCTGTAGAATCCACTTCCTTTCCCAAATCCAGGTCTCTGTTTCCCTGCACCCCTCGCTCCCCAGGCCCATGG…
49861_UXV285	RPTOR	TCTCTAGCACCACCTTCATAGCATCACTTGGCACAGGAGAAGGGGAGATGGAAGAAAGACGAGAACACTGCCCTAACCTCCAGCTGTCTGATCGCACTGGCTGAGAAGGGCCTTTGGTGCTGGGGAGGGAGGGGATGCACTGGTTCTGGGAAGAACACGAGTGGCTGCAAACGCTAACATCGTGATTTAGGGAAAGGGCGTCTGATGAAAATGACTAACATCCCACGGTGGATGGGGAAGGGTGTTTGCTTCTCTTTTTCAATCCTCACTCAATCCCATTTTAATAATAAGAGTGAAGGTATCTTCCCAGAAACAACAGAGCATGCTGCTGTAGAATCCACTTCCTTTCCCAAATCCAGGTCTCTGTTTCCCTGCACCCCTCGCTCCCCAGGCCCATGG…
49861_UYE207	RPTOR	TCTCTAGCACCACCTTCATAGCATCACTTGGCACAGGAGAAGGGGAGATGGAAGAAAGACGAGAACACTGCCCTAACCTCCAGCTGTCTGATCGCACTGGCTGAGAAGGGCCTTTGGTGCTGGGGAGGGAGGGGATGCACTGGTTCTGGGAAGAACACGAGTGGCTGCAAACGCTAACATCGTGATTTAGGGAAAGGGCGTCTGATGAAAATGACTAACATCCCACGGTGGATGGGGAAGGGTGTTTGCTTCTCTTTTTCAATCCTCACTCAATCCCATTTTAATAATAAGAGTGAAGGTATCTTCCCAGAAACAACAGAGCATGCTGCTGTAGAATCCACTTCCTTTCCCAAATCCAGGTCTCTGTTTCCCTGCACCCCTCGCTCCCCAGGCCCATGG…
49861_UYE221	RPTOR	TCTCTAGCACCACCTTCATAGCATCACTTGGCACAGGAGAAGGGGAGATGGAAGAAAGACGAGAACACTGCCCTAACCTCCAGCTGTCTGATCGCACTGGCTGAGAAGGGCCTTTGGTGCTGGGGAGGGAGGGGATGCACTGGTTCTGGGAAGAACACGAGTGGCTGCAAACGCTAACATCGTGATTTAGGGAAAGGGCGTCTGATGAAAATGACTAACATCCCACGGTGGATGGGGAAGGGTGTTTGCTTCTCTTTTTCAATCCTCACTCAATCCCATTTTAATAATAAGAGTGAAGGTATCTTCCCAGAAACAACAGAGCATGCTGCTGTAGAATCCACTTCCTTTCCCAAATCCAGGTCTCTGTTTCCCTGCACCCCTCGCTCCCCAGGCCCATGG…
49861_UYE238	RPTOR	TCTCTAGCACCACCTTCATAGCATCACTTGGCACAGGAGAAGGGGAGATGGAAGAAAGACGAGAACACTGCCCTAACCTCCAGCTGTCTGATCGCACTGGCTGAGAAGGGCCTTTGGTGCTGGGGAGGGAGGGGATGCACTGGTTCTGGGAAGAACACGAGTGGCTGCAAACGCTAACATCGTGATTTAGGGAAAGGGCGTCTGATGAAAATGACTAACATCCCACGGTGGATGGGGAAGGGTGTTTGCTTCTCTTTTTCAATCCTCGCTCAATCCCATTTTAATAATAAGAGTGAAGGTATCTTCCCAGAAACAACAGAGCATGCTGCTGTAGAATCCACTTCCTTTCCCAAATCCAGGTCTCTGTTTCCCTGCACCCCTCGCTCCCCAGGCCCATGG…
49861_UYE242	RPTOR	TCTCTAGCACCACCTTCATAGCATCACTTGGCACAGGAGAAGGGGAGATGGAAGAAAGACGAGAACACTGCCCTAACCTCCAGCTGTCTGATCGCACTGGCTGAGAAGGGCCTTTGGTGCTGGGGAGGGAGGGGATGCACTGGTTCTGGGAAGAACACGAGTGGCTGCAAACGCTAACATCGTGATTTAGGGAAAGGGCGTCTGATGAAAATGACTAACATCCCACGGTGGATGGGGAAGGGTGTTTGCTTCTCTTTTTCAATCCTCACTCAATCCCATTTTAATAATAAGAGTGAAGGTATCTTCCCAGAAACAACAGAGCATGCTGCTGTAGAATCCACTTCCTTTCCCAAATCCAGGTCTCTGTTTCCCTGCACCCCTCGCTCCCCAGGCCCATGG…
49861_UYE249	RPTOR	TCTCTAGCACCACCTTCATAGCATCACTTGGCACAGGAGAAGGGGAGATGGAAGAAAGACGAGAACACTGCCCTAACCTCCAGCTGTCTGATCGCACTGGCTGAGAAGGGCCTTTGGTGCTGGGGAGGGAGGGGATGCACTGGTTCTGGGAAGAACACGAGTGGCTGCAAACGCTAACATCGTGATTTAGGGAAAGGGCGTCTGATGAAAATGACTAACATCCCACGGTGGATGGGGAAGGGTGTTTGCTTCTCTTTTTCAATCCTCACTCAATCCCATTTTAATAATAAGAGTGAAGGTATCTTCCCAGAAACAACAGAGCATGCTGCTGTAGAATCCACTTCCTTTCCCAAATCCAGGTCTCTGTTTCCCTGCACCCCTCGCTCCCCAGGCCCATGG…
49861_UYG205	RPTOR	TCTCTAGCACCACCTTCATAGCATCACTTGGCACAGGAGAAGGGGAGATGGAAGAAAGACGAGAACACTGCCCTAACCTCCAGCTGTCTGATCGCACTGGCTGAGAAGGGCCTTTGGTGCTGGGGAGGGAGGGGATGCACTGGTTCTGGGAAGAACACGAGTGGCTGCAAACGCTAACATCGTGATTTAGGGAAAGGGCGTCTGATGAAAATGACTAACATCCCACGGTGGATGGGGAAGGGTGTTTGCTTCTCTTTTTCAATCCTCACTCAATCCCATTTTAATAATAAGAGTGAAGGTATCTTCCCAGAAACAACAGAGCATGCTGCTGTAGAATCCACTTCCTTTCCCAAATCCAGGTCTCTGTTTCCCTGCACCCCTCGCTCCCCAGGCCCATGG…
49861_UYG209	RPTOR	TCTCTAGCACCACCTTCATAGCATCACTTGGCACAGGAGAAGGGGAGATGGAAGAAAGACGAGAACACTGCCCTAACCTCCAGCTGTCTGATCGCACTGGCTGAGAAGGGCCTTTGGTGCTGGGGAGGGAGGGGATGCACTGGTTCT
49861_UYG223	RPTOR	TCTCTAGCACCACCTTCATAGCATCACTTGGCACAGGAGAAGGGGAGATGGAAGAAAGACGAGAACACTGCCCTAACCTCCAGCTGTCTGATCGCACTGGCTGAGAAGGGCCTTTGGTGCTGGGGAGGGAGGGGATGCACTGGTTCTGGGAAGAACACGAGTGGCTGCAAACGCTAACATCGTGATTTAGGGAAAGGGCGTCTGATGAAAATGACTAACATCCCACGGTGGATGGGGAAGGGTGTTTGCTTCTCTTTTTCAATCCTCACTCAATCCCATTTTAATAATAAGAGTGAAGGTATCTTCCCAGAAACAACAGAGCATGCTGCTGTAGAATCCACTTCCTTTCCCAAATCCAGGTCTCTGTTTCCCTGCACCCCTCGCTCCCCAGGCCCATG
49861_UYG282	RPTOR	TCTCTAGCACCACCTTCATAGCATCACTTGGCACAGGAGAAGGGGAGATGGAAGAAAGACGAGAACACTGCCCTAACCTCCAGCTGTCTGATCGCACTGGCTGAGAAGGGCCTTTGGTGCTGGGGAGGGAGGGGATGCACTGGTTCTGGGAAGAACACGAGTGGCTGCAAACGCTAACATCGTGATTTAGGGAAAGGGCGTCTGATGAAAATGACTAACATCCCACGGTGGATGGGGAAGGGTGTTTGCTTCTCTTTTTCAATCCTCACTCAATCCCATTTTAATAATAAGAGTGAAGGTATCTTCCCAGAAACAACAGAGCATGCTGCTGTAGAATCCACTTCCTTTCCCAAATCCAGGTCTCTGTTTCCCTGCACCCCTCGCTCCCCAGGCCCATGG…
49861_UYL212	RPTOR	TCTCTAGCACCACCTTCATAGCATCACTTGGCACAGGAGAAGGGGAGATGGAAGAAAGACGAGAACACTGCCCTAACCTCCAGCTGTCTGATCGCACTGGCTGAGAAGGGCCTTTGGTGCTGGGGAGGGAGGGGATGCACTGGTTCTGGGAAGAACACGAGTGGCTGCAAACGCTAACATCGTGATTTAGGGAAAGGGCGTCTGATGAAAATGACTAACATCCCACATTAACACTTCTCTCTCTGGGTCGTCCATTCCAGTCAGACCTCAGGTACCCTTAAGACCAATG
49861_UYL249	RPTOR	TCTCTAGCACCACCTTCATAGCATCACTTGGCACAGGAGAAGGGGAGATGGAAGAAAGACGAGAACACTGCCCTAACCTCCAGCTGTCTGATCGCACTGGCTGAGAAGGGCCTTTGGTGCTGGGGAGGGAGGGGATGCACTGGTTCTGGGAAGAACACGAGTGGCTGCAAACGCTAACATCGTGATTTAGGGAAAGGGCGTCTGATGAAAATGACTAACATCCCACGGTGGATGGGGAAGGGTGTTTGCTTCTCTTTTTCAATCCTCACTCAATCCCATTTTAATAATAAGAGTGAAGGTATCTTCCCAGAAACAACAGAGCATGCTGCTGTAGAATCCACTTCCTTTCCCAAATCCAGGTCTCTGTTTCCCTGCACCCCTCGCTCCCCAGGCCCATGG…
49861_UYL254	RPTOR	TCTCTAGCACCACCTTCATAGCATCACTTGGCACAGGAGAAGGGGAGATGGAAGAAAGACGAGAACACTGCCCTAACCTCCAGCTGTCTGATCGCACTGGCTGAGAAGGGCCTTTGGTGCTGGGGAGGGAGGGGATGCACTGGTTCTGGGAAGAACACGAGTGGCTGCAAACGCTAACATCGTGATTTAGGGAAAGGGCGTCTGATGAAAATGACTAACATCCCACGGTGGATGGGGAAGGGTGTTTGCTTCTCTTTTTCAATCCTCACTCAATCCCATTTTAATAATAAGAGTGAAGGTATCTTCCCAGAAACAACAGAGCATGCTGCTGTAGAATCCACTTCCTTTCCCAAATCCAGGTCTCTGTTTCCCTGCACCCCTCGCTCCCCAGGCCCATGG…
49861_UYL266	RPTOR	TCTCTAGCACCACCTTCATAGCATCACTTGGCACAGGAGAAGGGGAGATGGAAGAAAGACGAGAACACTGCCCTAACCTCCAGCTGTCTGATCGCACTGGCTGAGAAGGGCCTTTGGTGCTGGGGAGGGAGGGGATGCACTGGTTCTGGGAAGAACACGAGTGGCTGCAAACGCTAACATCGTGATTTAGGGAAAGGGCGTCTGATGAAAATGACTAACATCCCACGGTGGATGGGGAAGGGTGTTTGCTTCTCTTTTTCAATCCTCACTCAATCCCATTTTAATAATAAGAGTGAAGGTATCTTCCCAGAAACAACAGAGCATGCTGCTGTAGAATCCACTTCCTTTCCCAAATCCAGGTCTCTGTTTCCCTGCACCCCTCGCTCCCCAGGCCCATGG…
49861_UYL269	RPTOR	TCTCTAGCACCACCTTCATAGCATCACTTGGCACAGGAGAAGGGGAGATGGAAGAAAGACGAGAACACTGCCCTAACCTCCAGCTGTCTGATCGCACTGGCTGAGAAGGGCCTTTGGTGCTGGGGAGGGAGGGGATGCACTGGTTCTGGGAAGAACACGAGTGGCTGCAAACGCTAACATCGTGATTTAGGGAAAGGGCGTCTGATGAAAATGACTAACATCCCACGGTGGATGGGGAAGGGTGTTTGCTTCTCTTTTTCAATCCTCACTCAATCCCATTTTAATAATAAGAGTGAAGGTATCTTCCCAGAAACAACAGAGCATGCTGCTGTAGAATCCACTTCCTTTCCCAAATCCAGGTCTCTGTTTCCCTGCACCCCTCGCTCCCCAGGCCCATGG…
49861_UYL276	RPTOR	TCTCTAGCACCACCTTCATAGCATCACTTGGCACAGGAGAAGGGGAGATGGAAGAAAGACGAGAACACTGCCCTAACCTCCAGCTGTCTGATCGCACTGGCTGAGAAGGGCCTTTGGTGCTGGGGAGGGAGGGGATGCACTGGTTCTGGGAAGAACACGAGTGGCTGCAAACGCTAACATCGTGATTTAGGGAAAGGGCGTCTGATGAAAATGACTAACATCCCACGGTGGATGGGGAAGGGTGTTTGCTTCTCTTCTTCAATCCTCACTCAATCCCATTTTAATAATAAGAGTGAAGGTATCTTCCCAGAAACAACAGAGCATGCTGCTGTAGAATCCACTTCCTTTCCCAAATCCAGGTCTCTGTTTCCCTGCACCCCTCGCTTCCCAGGCCCATGG…
49861_UYL284	RPTOR	TCTCTAGCACCACCTTCATAGCATCACTTGGCACAGGAGAAGGGGAGATGGAAGAAAGACGAGAACACTGCCCTAACCTCCAGCTGTCTGATCGCACTGGCTGAGAAGGGCCTTTGGTGCTGGGGAGGGAGGGGATGCACTGGTTCTGGGAAGAACACGAGTGGCTGCAAACGCTAACATCGTGATTTAGGGAAAGGGCGTCTGATGAAAATGACTAACATCCCACGGTGGATGGGGAAGGGTGTTTGCTTCTCTTTTTCAATCCTCACTCAATCCCATTTTAATAATAAGAGTGAAGGTATCTTCCCAGAAACAACAGAGCATGCTGCTGTAGAATCCACTTCCTTTCCCAAATCCAGGTCTCTGTTTCCCTGCACCCCTCGCTCCCCAGGCCCATGG…
49861_UYM234	RPTOR	TCTCTAGCACCACCTTCATAGCATCACTTGGCACAGGAGAAGGGGAGATGGAAGAAAGACGAGAACACTGCCCTAACCTCCAGCTGTCTGATCGCACTGGCTGAGAAGGGCCTTTGGTGCTGGGGAGGGAGGGGATGCACTGGTTCTGGGAAGAACACGAGTGGCTGCAAACGCTAACATCGTGATTTAGGGAAAGGGCGTCTGATGAAAATGACTAACATCCCACGGTGGATGGGGAAGGGTGTTTGCTTCTCTTTTTCAATCCTCACTCAATCCCATTTTAATAATAAGAGTGAAGGTATCTTCCCAGAAACAACAGAGCATGCTGCTGTAGAATCCACTTCCTTTCCCAAATCCAGGTCTCTGTTTCCCTGCACCCCTCGCTCCCCAGGCCCATGG…
49861_UYN201	RPTOR	TCTCTAGCACCACCTTCATAGCATCACTTGGCACAGGAGAAGGGGAGATGGAAGAAAGACGAGAACACTGCCCTAACCTCCAGCTGTCTGATCGCACTGGCTGAGAAGGGCCTTTGGTGCTGGGGAGGGAGGGGATGCACTGGTTCTGGGAAGAACACGAGTGGCTGCAAACGCTAACATCGTGATTTAGGGAAAGGGCGTCTGATGAAAATGACTAACATCCCACGGTGGATGGGGAAGGGTGTTTGCTTCTCTTTTTCAATCCTCACTCAATCCCATTTTAATAATAAGAGTGAAGGTATCTTCCCAGAAACAACAGAGCATGCTGCTGTAGAATCCACTTCCTTTCCCAAATCCAGGTCTCTGTTTCCCTGCACCCCTCGCTCCCCAGGCCCATGG…
49861_UYN209	RPTOR	TCTCTAGCACCACCTTCATAGCATCACTTGGCACAGGAGAAGGGGAGATGGAAGAAAGACGAGAACACTGCCCTAACCTCCAGCTGTCTGATCGCACTGGCTGAGAAGGGCCTTTGGTGCTGGGGAGGGAGGGGATGCACTGGTTCTGGGAAGAACACGAGTGGCTGCAAACGCTAACATCGTGATTTAGGGAAAGGGCGTCTGATGAAAATGACTAACATCCCACGGTGGATGGGGAAGGGTGTTTGCTTCTCTTTTTCAATCCTCACTCAATCCCATTTTAATAATAAGAGTGAAGGTATCTTCCCAGAAACAACAGAGCATGCTGCTGTAGAATCCACTTCCTTTCCCAAATCCAGGTCTCTGTTTCCCTGCACCCCTCGCTCCCCAGGCCCATGG…
49861_UYN267	RPTOR	TCTCTAGCACCACCTTCATAGCATCACTTGGCACAGGAGAAGGGGAGATGGAAGAAAGACGAGAACACTGCCCTAACCTCCAGCTGTCTGATCGCACTGGCTGAGAAGGGCCTTTGGTGCTGGGGAGGGAGGGGATGCACTGGTTCTGGGAAGAACACGAGTGGCTGCAAACGCTAACATCGTGATTTAGGGAAAGGGCGTCTGATGAAAATGACTAACATCCCACGGTGGATGGGGAAGGGTGTTTGCTTCTCTTTTTCAATCCTCACTCAATCCCATTTTAATAATAAGAGTGAAGGTATCTTCCCAGAAACAACAGAGCATGCTGCTGTAGAATCCACTTCCTTTCCCAAATCCAGGTCTCTGTTTCCCTGCACCCCTCGCTCCCCAGGCCCATGG…
49861_UYX193	RPTOR	TCTCTAGCACCACCTTCATAGCATCACTTGGCACAGGAGAAGGGGAGATGGAAGAAAGACGAGAACACTGCCCTAACCTCCAGCTGTCTGATCGCACTGGCTGAGAAGGGCCTTTGGTGCTGGGGAGGGAGGGGATGCACTGGTTCTGGGAAGAACACGAGTGGCTGCAAACGCTAACATCGTGATTTAGGGAAAGGGCGTCTGATGAAAATGACTAACATCCCACGGTGGATGGGGAAGGGTGTTTGCTTCTCTTTTTCAATCCTCACTCAATCCCATTTTAATGATAAGAGTGAAGGTATCTTCCCAGAAACAACAGAGCATGCTGCTGTAGAATCCACTTCCTTTCCCAAATCCAGGTCTCTGTTTCCCTGCACCCCTCGCTCCCCAGGCCCATGG…
49861_UYX196	RPTOR	TCTCTAGCACCACCTTCATAGCATCACTTGGCACAGGAGAAGGGGAGATGGAAGAAAGACGAGAACACTGCCCTAACCTCCAGCTGTCTGATCGCACTGGCTGAGAAGGGCCTTTGGTGCTGGGGAGGGAGGGGATGCACTGGTTCTGGGAAGAACACGAGTGGCTGCAAACGCTAACATCGTGATTTAGGGAAAGGGCGTCTGATGAAAATGACTAACATCCCACGGTGGATGGGGAAGGGTGTTTGCTTCTCTTTTTCAATCCTCACTCAATCCCATTTTAATAATAAGAGTGAAGGTATCTTCCCAGAAACAACAGAGCATGCTGCTGTAGAATCCACTTCCTTTCCCAAATCCAGGTCTCTGTTTCCCTGCACCCCTCGCTCCCCAGGCCCATGG…
49861_UYX200	RPTOR	TCTCTAGCACCACCTTCATAGCATCACTTGGCACAGGAGAAGGGGAGATGGAAGAAAGACGAGAACACTGCCCTAACCTTCAGCTGTCTGATCGCACTGGCTGAGAAGGGCCTT
49861_UYX206	RPTOR	TCTCTAGCACCACCTTCATAGCATCACTTGGCACAGGAGAAGGGGAGATGGAAGAAAGACGAGAACACTGCCCTAACCTCCAGCTGTCTGATCGCACTGGCTGAGAAGGGCCTTT
49861_UYX218	RPTOR	TCTCTAGCACCACCTTCATAGCATCACTTGGCACAGGAGAAGGGGAGATGGAAGAAAGACGAGAACACTGCCCTAACCTCCAGCTGTCTGATCGCACTGGCTGAGAAGGGCCTTTGGTGCTGGGGAGGGAGGGGATGCACTGGTTCTGGGAAGAACACGAGTGGCTGCAAACGCTAACATCGTGATTTAGGGAAAGGGCGTCTGATGAAAATGACTAACATCCCACGGTGGATGGGGAAGGGTGTTTGCTTCTCTTTTTCAATCCTCACTCAATCCCATTTTAATAATAAGAGTGAAGGTATCTTCCCAGAAACAACAGAGCATGCTGCTGTAGAATCCACTTCCTTTCCCAAATCCAGGTCTCTGTTTCCCTGCACCCCTCGCTCCCCAGGCCCNATG…
49861_UYX226	RPTOR	TCTCTAGCACCACCTTCATAGCATCACTTGGCACAGGAGAAGGGGAGATGGAAGAAAGACGAGAACACTGCCCTAACCTCCAGCTGTCTGATCGCACTGGCTGAGAAGGGCCTTTGGTGCTGGGGAGGGAGGGGATGCACTGGTTCTGGGAAGAACACGAGTGGCTGCAAACGCTAACATC
49861_UYX231	RPTOR	TCTCTAGCACCACCTTCATAGCATCACTTGGCACAGGAGAAGGGGAGATGGAAGAAAGACGAGAACACTGCCCTAACCTCCAGCTGTCTGATCGCACTGGCTGAGAAGGGCCTTTGGTGCTGGGGAGGGAGGGGATGCACTGGTTCTGGGAAGAACACGTGTGGCTGCAAACGCTAACATCGTGATTTAGGGAAAGGGCGTCTGATGAAAATGACTAACATCCCACGGTGGATGGGGAAGGGTGTTTGCTTCTCTTTTTCAATCCTCACTCAATCCCATTTTAATAATAAGAGTGAAGGTATCTTCCCAGAAACAACAGAGCATGCTGCTGTAGAATCCAC
49861_UYY234	RPTOR	TCTCTAGCACCACCTTCATAGCATCACTTGGCACAGGAGAAGGGGAGATGGAAGAAAGACGAGAACACTGCCCTAACCTCCAGCTGTCTGATCGCACTGGCTGAGAAGGGCCTTTGGTGCTGGGGAGGGAGGGGATGCACTGGTTCTGGGAAGAACACGAGTGGCTGCAAACGCTAACATCGTGATTTAGGGAAAGGGCGTCTGATGAAAATGACTAACATCCCACGGTGGATGGGGAAGGGTGTTTGCTTCTCTTTTTCAATCCTCACTCAATCCCATTTTAATAATAAGAGTGAAGGTATCTTCCCAGAAACAACAGAGCATGCTGCTGTAGAATCCACTTCCTTTCCCAAATCCAGGTCTCTGTTTCCCTGCACCCCTCGCTCCCCAGGCCCATGG…
49861_UYY244	RPTOR	TCTCTAGCACCACCTTCATAGCATCACTTGGCACAGGAGAAGGGGAGATGGAAGAAAGACGAGAACACTGCCCTAACCTCCAGCTGTCTGATCGCACTGGCTGAGAAGG
49861_UYY251	RPTOR	TCTCTAGCACCACCTTCATAGCATCACTTGGCACAGGAGAAGGGGAGATGGAAGAAAGACGAGAACACTGCCCTAACCTCCAGCTGTCTGATCGCACTGGCTGAGAAGGGCCTTTGGTGCTGGGGAGGGAGGGGATGCACTGGTTCTGGGAAGAACACGAGTGGCTGCAAACGCTAACATCGTGATTTAGGGAAAGGGCGTCTGATGAAAATGACTAACATCCCACGGTGGATGGGGAAGGGTGTTTGCTTCTCTTTTTCAATCCTCACTCAATCCCATTTTAATAATAAGAGTGAAGGTATCTTCCCAGAAACAACAGAGCATGCTGCTGTAGAATCCACTTCCTTTCCCAAATCCAGGTCTCTGTTTCCCTGCACCCCTCGCTCCCCAGGCCCATGG…
49861_UYY274	RPTOR	TCTCTAGCACCACCTTCATAGCATCACTTGGCACAGGAGAAGGGGAGATGGAAGAAAGACGAGAACACTGCCCTAACCTCCAGCTGTCTGATCGCACTGGCTGAGAAGG
49861_UYZ252	RPTOR	TCTCTAGCACCACCTTCATAGCATCACTTGGCACAGGAGAAGGGGAGATGGAAGAAAGACGAGAACACTGCCCTAACCTCCAGCTGTCTGATCGCACTGGCTGAGAAGG
49861_UYZ210	LOC100421401	TCTCTAGCAAAATCAAAAGCATAGATTCAAAACAATGTATAAGAATTCAGCACAAAATAAGCAGGTAAAGAAATTTCTAAAATGAAGTAGAGAAAATGTGGTAATGACTCTAGTGTATAACGATCACCAACAGAATAGAAAGTCCAAAAAATAGACTTTATAGGAATAATACAGGGTAAAGATAGACTTCTTAGTAGGTTGGGACTACTGGATGGCCATATAGGAAAAGATCAAGTTGTAACCAGACCTCACACACAATACACTAAAATAAGAAAAAGGAACCACACCCAAATTGATAAAATATAAAATGTAAAACTATGAAAATGCATTTGAAGAAATCAAGGTTATGTTCTTCATAAACCTGTAGAGGAGAGGGCCTTTCTAAATGTGACTCAAAAC…
49861_UYE280	FOXN3	TCTCTAGCAATCCTTATATCTTTTGGCCAGGCACTGTGGCTCACACCTGTAATCCCAGCACTTTGGGAGGCCGAGGCAGGCAGATCACCTGAGTTCAGGAGTTTGAGACAAGCCTGACCAATATGGAGAAACCCCATCTCTACTAAAAATACAAAATTAGCCGGGCGTGGCAGAGCACACCTGTAATCTCAGCTACTCAGGAGGCTGAGGCAGAAGAATCACTTGAACCCGGGAGGCAGAGGTTGTGGTGAGCCAAGATCGCGCCATTGCATTCCAGCCTGGGCAACAATCGCGAAACTCCGTCTAAAAAAAAAAAAAAA
49861_UXU203	SPG7	TCTCTAGCACCACCCTCTCACCTCAGCCTCTCGAGTAGCTGGGAATATACAGGCATGTGGCACCACGCCCAGCTACTTTTAAAAACTTCTTGCAGGCCAGGTGCGGTGGCTCACACCTGGAATTCCAACATTTTGGGAGGCTGAGGCAGGCGCGTAGCTTGAGATCAGGAGTTTGAGACCAGCCTGGCCAACATGGAAAAACCCCGTCTCTACTAAAAATACAAAAATTAGCCGTGCATGGTGGTGGGCGCCTGTGATCCCTGCTACTCGGGAGGCTGAGGCAGGA
49861_UYL257	RPS6KA5	TCTCTAGCACTGGAGTGCAGAGGTGTGATCTCAGCTCACTGTAAGCTCTGCCTCCCAGGTTCACACCATTCTCCTGCCTCAGCCTTCCAAGCAACTGGGACTACAGGTGCCCACCACCGCGCCCTGCTAATTTTTTGTATTTTTAGTAGAGATAGGGTTTCATCATGTTATCCAGGATGGTCTCGATCTCCTGACCTCGTGATCTGCCCGCCTCTGCCTCCCAAAGTGCTGGGATTACAGGCATGAGCCACTGCGCCCAGCCTATTTTTAATAAAGAGAATCACTAATATACACGCACATGGGTTTACTTTATATACATAGAGGTATTTATCTTCATATAGGCCTAGA
49861_UXV254	AKAP9	TCTCTAGCACATATTCTAATACTGTAACCAGTTTTTGTAGCTTAACTATAGTAAATACCTCTTCAAGTTAAGAAATAGAAATACATTTCTATGTAATTTCCAATGGGTTCAAAGTTTCATATTACATA
49861_UXV210	ANKRD36C	TCTCTAGCAGTGAGTTCACTCAGGTTTTCTCAGCAGAAACCCCAAAATTATATAAATGACTTCCTCTTTTCACACCTTCCTGCCTCACAATCCGTCTCCCTTAGGAAAATAGTTGCTACACCAGGGGTCTCCTTAGTTCTCCTAACAGTGTCTACGGGTTGTTACAACAAGCTTTCTATCTTTTCTTGGCAGTACGATCTGAAGTGTGTAAATTCTATACTTCCTCTCTTTCTCCTTCCACCCTTACTGAAAACAAGCTGGAGAATTAAAGCAAAATTATGTTGTTCCCCAGAGCCCCTTATGCCTTGAACTGCTCTCCATATTTCTTCTTCCCAATTTCAATATGGGGAAGTGTATAATCTTACTGCGAAGATCATGTTCCAGACCAGCATCATCATC…
49861_UVB55	Upstream: C14orf177 (10.209 kb); Downstream: LOC105370658 (92.578 kb)	TCTCTAGCATGGCCTTCTCGTTTCATTTTATTGTTTTATTACTTTATTTTTTGACAGCTCCATGAGGAATTTCTCCTGCATGTTGAACTAAAACCTGACTCACTTAAGTTCTGTGTATGAATCCTCTTGGCAGGATAGAGTAACTGGTAGGTTGCATTCACTCTGTCTGACCTAGCACAGCCTTTTCAATCAGAAGCCTGTGATCTTAGGCCCTTTGAGCAGCTTATTAGGCTGAAATTTGGTCCTTCTTTCAACTGTCCTTCCTAAGACTTGAGTTTGAA
49861_UVB63	Upstream: C14orf177 (10.209 kb); Downstream: LOC105370658 (92.578 kb)	TCTCTAGCATGGCCTTCTCGTTTCATTTTATTGTTTTATTACTTTATTTTTTGACAGCTCCATGAGGAATTTCTCCTGCATGTTGAACTAAAACCTGACTCACTTAAGTTCTGTGTATGAATCCTCTTGGCAGGATAGAGTAACTGGTAGGTTGCATTCACTCTGTCTGACCTAGCACAGCCTTTTCAATCAGAAGCCTGTGATCTTAGGCCCTTTGAGCAGCTTATTAGGCTGAAATTTGGTCCTTCTTTCAACTGTCCTTCCTAAGACTTGAGTTTGAATTCTCTCTCTAATGANTNCGATAACACCTCTCTGAAGCAGAAACTTTTTTTTCAGTATCCATATTGAAGATCAGTGCCCAGGTATAGACACAACCATTCTTGAATGTCATTTGTTCTGC
49861_UWV197	Upstream: C14orf177 (10.209 kb); Downstream: LOC105370658 (92.578 kb)	TCTCTAGCATGGCCTTCTCGTTTCATTTTATTGTTTTATTACTTTATTTTTTGACAGCTCCATGAGGAATTTCTCCTGCATGTTGAACTAAAACCTGACTCACTTAAGTTCTGTGTATGAATCCTCTTGGCAGGATAGAGTAACTGGTAGGTTGCATTCACTCTGTCTGACCTAGCACAGCCTTTTCAATCAGAAGCCTGTGATCTTAGGCCCTTTGAGCAGCTTATTAGGCTGAAATTTGGTCCTTCTTTCAGCTGTCCTTCCTAAGACTTGAGTTTGAATTCTCTCTCTAATGGTTTCGATAACACCTCTCTGAAGCAGAAACTTTTTTTTCAGTATCCATATTGAAGATCAGTGCCCAGGTATAGACACAACCATTCTTGAATGTCATTTGTTCTG…
49861_UWV203	Upstream: C14orf177 (10.209 kb); Downstream: LOC105370658 (92.578 kb)	TCTCTAGCATGGCCTTCTCGTTTCATTTTATTGTTTTATTACTTTATTTTTTGACAGCTCCATGAGGAATTTCTCCTGCATGTTGAACTAAAACCTGACTCACTTAAGTTCTGTGTATGAATCCTCTTGGCAGGATAGAGTAACTGGTAGGTTGCATTCACTCTGTCTGACCTAGCACAGCCTTTTCAATCAGAAGCCTGTGATCTTAGGCCCTTTGAGCAGCTTATTAGGCTGAAATTTGGTCCTTCTTTCAACTGTCCTTCCTAAGACTTGAGTTTGAATTCTCTCTCTAATGGTTTCGATAACACCTCTCTGAAGCAGAAACTTTTTTTTCAGTATCCATATTGAAGATCAGTGCCCAGGTATAGACACAACCATTCTTGAATGTCATTTGTTCTG…
49861_UXL224	Upstream: C14orf177 (10.209 kb); Downstream: LOC105370658 (92.578 kb)	TCTCTAGCATGGCCTTCTCGTTTCATTTTATTGTTTTATTACTTTATTTTTTGACAGCTCCATGAGGAATTTCTCCTGCATGTTGAACTAAAACCTGACTCACTTAAGTTCTGTGTATGAATCCTCTTGGCAGGATAGAGTAACTGG
49861_UYG225	Upstream: C14orf177 (10.209 kb); Downstream: LOC105370658 (92.578 kb)	TCTCTAGCATGGCCTTCTCGTTTCATTTTATTGTTTTATTACTTTATTTTTTGACAGCTCCATGAGGAATTTCTCCTGCATGTTGAACTAAAACCTGACTCACTTAAGTTCTGTGTATGAATCCTCTTGGCAGGATAGAGTAACTGGTAGGTTGCATTCACTCTGTCTGACCTAGCACAGCCTTTTCAATCAGAAGCCTGTGATCTTAGGCCCTTTGAGCAGCTTATTAGGCTGAAATTTGGTCCTTCTTTCAACTGTCCTTCCTAAGACTTGAGTTTGAATTCTCTCTCTAATGGTTTCGATAACACCTCTC
49861_UYX204	Upstream: C14orf177 (10.209 kb); Downstream: LOC105370658 (92.578 kb)	TCTCTAGCATGGCCTTCTCGTTTCATTTTATTGTTTTATTACTTTATTTTTTGACAGCTCCATGAGGAATTTCTCCTGCATGTTGAACTAAAACCTGACTCACTTAAGTTCTGTGTATGAATCCTCTTGGCAGGATAGAGTAACTGGTAGGTTGCATTCACTCTGTCTGACCTAGCACAGCCTATTCAATCAGAAGCCTGTGATCTTAGGCCCTTTGAGCAGCTTATTAGGCTGAAATTTGGTCC
49861_UXL237	YWHAZ	TCTCTAGCACCCAGGAGGCAGAGGTTGTGCCATCTGCACTCCAACCTGGGCGATAGGGCGAGACTGTCTCCAAAAAACAAAAGAGTAAGGAGGTACCTGTCAAAATGAAACATAAGATATACATCAAGGTGTGTAGTTTTGTACAATTTACCAAACTAAGTATATGATCCTTATTCTTCAAGGACAGAATTGTTTACTTTGCACATAAATTCCCAGGATACACAAAGGACTAACAGAGATTACCTCCAAGAAGGCAGGATGAGGTTACAGCAGCTTTATTTTTTCCTTCTACATGCTATGCTCTTAACACCTAAATTCTTAGGAGCAAGTACAATTTAAAATAAAGATTACCAGCCTGGGTGACACCCCGT
49861_UXP210	YWHAZ	TCTCTAGCACCCAGGAGGCAGAGGTTGTGCCATCTGCACTCCAACCTGGGCGATAGGGCGAGACTGTCTCCAAAAAACAAAAGAGTAAGGAGGTACCTGTCAAAATGAAACATAAGATATACATCAAGGTGTGTAGTTTTGTACAATTTACCAAACTAAGTATATGATCCTTATTCTTCAAGGACAGAATTGTTTACTTTGCACATAAATTCCCAGGATACACAAAGGACTAACAGAGATTACCTCCAAGAAGGCAGGATGAGGTTACAGCAGCTTTATTTTTTCCTTCTACATGCTATGCTCTTAACACCTAAATTCTTAGGAGCAAGTACAATTTAAAATAAAGATTACCAGCCTGGGTGACACCCCGTCTCTACTGGGAAAAAAAAAAAATTGGGGG
49861_UXP233	YWHAZ	TCTCTAGCACCCAGGAGGCAGAGGTTGTGCCATCTGCACTCCAACCTGGGCGATAGGGCGAGACTGTCTCCAAAAAACAAAAGAGTAAGGAGGTACCTGTCAAAATGAAACATAAGATATACATCAAGGTGTGTAGTTTTGTACAATTTACCAAACTAGTATATGATCCTTATTCTTCAAGGACAGAATTGTTTACTTTGCACATAAATTCCCAGGATACACAAAGGACTAACAGAGATTACCTCCAAGAAGGCAGGATGAGGTTACAGCAGCTTTATTTTTTCCTTCTACATGCTATGCTCTTAACACCTAAATTCTTAGGAGCAAGTACAATTTAAAATAAAGATTACCAGCCTGGGTGACACCCCG
49861_UXU284	YWHAZ	TCTCTAGCACCCAGGAGGCAGAGGTTGTGCCATCTGCACTCCAACCTGGGCGATAGGGCGAGACTGTCTCCAAAAAACAAAAGAGTAAGGAGGTACCTGTCAAAATGAAACATAAGATATACATCAAGGTGTGTAGTTTTGTACAATTTACCAAACTAAGTATATGATCCTTATTCTTCAAGGACAGAATTGTTTACTTTGCACATAAATTCCCAGGATACACAAAGGACTAACAGAGATTACCTCCAAGAAGGCAGGATGAGGTTACAGCAGCTTTATTTTTTCCTTCTACATGCTATGCTCTTAACACCTAAATTCTTAGGAGCAAGTACAATTTAAAATAAAGATTACCAGCCTGGGTGA
49861_UXV215	YWHAZ	TCTCTAGCACCCAGGAGGCAGAGGTTGTGCCATCTGCACTCCAACCTGGGCGATAGGGCGAGACTGTCTCCAAAAAACAAAAGAGTAAGGAGGTACCTGTCAAAATGAAACATAAGATATACATCAAGGTGTGTAGTTTTGTACAATTTACCAAACTAAGTATATGATCCTTATTCTTCAAGGACAGAATTGTTTACTTTGCACATAAATTCCCAGGATACACAAAGGACTAACAGAGATTACCTCCAAGAAGGCAGGATGAGGTTACAGCAGCTTTATTTTTTCCTTCTACATGCTATGCTCTTAACACCTAAATTCTTAGGAGCAAGTACAATTTAAAATAAAGATTACCAGCCTGGGTGA
49861_UYE241	YWHAZ	TCTCTAGCACCCAGGAGGCAGAGGTTGTGCCATCTGCACTCCAACCTGGGCGATAGGGCGAGACTGTCTCCAAAAAACAAAAGAGTAAGGAGGTACCTGTCAAAATGAAACATAAGATATACATCAAGGTGTGTAGTTTTGTACAATTTACCAAACTAAGTATATGATCCTTATTCTTCAAGGACAGAATTGTTTACTTTGCACATAAATTCCCAGGATACACAAAGGACTAACAGAGATTACCTCCAAGAAGGCAGGATGAGGTTACAGCAGCTTTATTTTTTCCTTCTACATGCTATGCTCTTAACACCTAAATTCTTAGGAGCAAGTACAATTTAAAATAAAGATTACCAGCCTGGGTGACACCCCGTCTCTACTGGGAAAAAAAAAAAA
49861_UYE263	YWHAZ	TCTCTAGCACCCAGGAGGCAGAGGTTGTGCCATCTGCACTCCAACCTGGGCGATAGGGCGAGACTGTCTCCAAAAAACAAAAGAGTAAGGAGGTACCTGTCAAAATGAAACATAAGATATACATCAAGGTGTGTAGTTTTGTACAATTTACCAAACTAAGTATATGATCCTTATTCTTCAAGGACAGAATTGTTTACTTTGCACATAAATTCCCAGGATACACAAAGGACTAACAGAGATTACCTCCAAGAAGGCAGGATGAGGTTACAGCAGCTTTATTTTTTCCTTCTACATGCTATGCTCTTAACACCTAAATTCTTAGGAGCAAGTACAATTTAAAATAAAGATTACCAGCCTGGGTGACACCCCGTCTCTACTGGGAAAAAAAAAAAA
49861_UYG202	YWHAZ	TCTCTAGCACCCAGGAGGCAGAGGTTGTGCCATCTGCACTCCAACCTGGGCGATAGGGCGAGACTGTCTCCAAAAAACAAAAGAGTAAGGAGGTACCTGTCAAAATGAAACATAAGATATACATCAAAGTGTGTAGTTTTGTACAATTTACCAAACTAAGTATATGATCCTTATTCTTCAAGGACAGAATTGTTTACTTTGCACATAAATT
49861_UYL200	YWHAZ	TCTCTAGCACCCAGGAGGCAGAGGTTGTGCCATCTGCACTCCAACCTGGGCGATAGGGCGAGACTGTCTCCAAAAAACAAAAGAGTAAGGAGGTACCTGTCAAAATGAAACATAAGATATACATCAAGGTGTGTAGTTTTGTACAATTTACCAAACTAAGTATATGATCCTTATTCTTCAAGGACAGAATTGTTTACTTTGCACATAAATTCCCAGGATACACAAAGGACTAACAGAGATTACCTCCAAGAAGGCAGGATGAGGTTACAGCAGCTTTATTTTTTCCTTCTACATGCTATGCTCTTAACACCTAAATTCTTAGGAGCAAGTACAATTTAAAATAAAGATTACCAGCCTGGGTGACACCCCGTCTCTACTGGGAAAAAAAAAAA
49861_UYL261	YWHAZ	TCTCTAGCACCCAGGAGGCAGAGGTTGTGCCATCTGCACTCCAACCTGGGCGATAGGGCGAGACTGTCTCCAAAAAACAAAAGAGTAAGGAGGTACCTGTCAAAATGAAACATAAGATATACATCA
49861_UYL265	YWHAZ	TCTCTAGCACCCAGGAGGCAGAGGTTGTGCCATCTGCACTCCAACCTGGGCGATAGGGCGAGACTGTCTCCAAAAAACAAAAGAGTAAGGAGGTACCTGTCAAAATGAAACATAAGATATACATCAAGGTGTGTAGTTTTGTACAATTTACCAAACTAAGTATATGATCCTTATTCTTCAAGGACAGAATTGTTTACTTTGCACATAAATTCCCAGGATACACAAAGGACTAACAGAGATTACCTCCAAGAAGGCAGGATGAGGTTACAGCAGCTTTATTTTTTCCTTCTACATGCTATGCTCTTAACACCTAAATTCTTAGGAGCAAGTACAATTTAAAATAAAGATTACCAGCCTGGGTGACACCCCGTCTCTACTGGGAAAAAAAAAAA
49861_UYL274	YWHAZ	TCTCTAGCACCCAGGAGGCAGAGGTTGTGCCATCTGCACTCCAACCTGGGCGATAGGGCGAGACTGTCTCCAAAAAACAAAAGAGTAAGGAGGTACCTGTCAAAATGAAACATAAGATATACATCAAGGTGTGTAGTTTTGTACAATTTACCAAACTAAGTATATGATCCTTATTCTTCAAGGACAGAATTGTTTACTTTGCACATAAATTCCCAGGATACACAAAGGACTAACAGAGATTACCTCCAAGAAGGCAGGATGAGGTTACAGCAGCTTTATTTTTTCCTTCTACATGCTATGCTCTTAACACCTAAATTCTTAGGAGCAAGTACAATTTAAAATAAAGATTACCAGCCTGGGTGACACCCCGTCTCTACTGGGAAAAAAAAAAA
49861_UYL286	YWHAZ	TCTCTAGCACCCAGGAGGCAGAGGTTGTGCCATCTGCACTCCAACCTGGGCGATAGGGCGAGACTGTCTCCAAAAAACAAAAGAGTAAGGAGGTACCTGTCAAAATGAAACATAAGATATACATCAAGGTGTGTAGTTTTGTACAATTTACCAAACTAAGTATATGATCCTTATTCTTCAAGGACAGAATTGTTTACTTTGCACATAAATTCCCAGGATACACAAAGGACTAACAGAGATTACCTCCAAGAAGGCAGGATGAGGTTACAGCAGCTTTATTTTTTCCTTCTACATGCTATGCTCTTAACACCTAAATTCTTAGGAGCAAGTACAATTTAAAATAAAGATTACCAGCCTG
49861_UYM228	YWHAZ	TCTCTAGCACCCAGGAGGCAGAGGTTGTGCCATCTGCACTCCAACCTGGGCGATAGGGCGAGACTGTCTCCAAAAAACAAAAGAGTAAGGAGGTACCTGTCAAAATGAAACATAAGATATACATCAAGGTGTGTAGTTTTGTACAATTTACCAAACTAAGTATATGATCCTTATTCTTCAAGGACAGAATTGTTTACTTTGCACATAAATTCCCAGGATACACAAAGGACTAACAGAGATTACCTCCAAGAAGGCAGGATGAGGTTACAGCAGCTTTATTTTTTCCTTCTACATGCTATGCTCTTAACACCTAAATTCTTAGGAGCAAGTACAATTTAAAATAAAGATTACCAGCCTGGGTGACACCCCGTCTCTACTGGGAAAAAAAAAAA
49861_UYN251	YWHAZ	TCTCTAGCACCCAGGAGGCAGAGGTTGTGCCATCTGCACTCCAACCTGGGCGATAGGGCGAGACTGTCTCCAAAAAACAAAAGAGTAAGGAGGTACCTGTCAAAATGAAACATAAGATATACATCAAGGTGTGTAGTTTTGTACAATTTACCAAACTAAGTATATGATCCTTATTCTTCAAGGACAGAATTGTTTACTTTGCACATAAATTCCCAGGATACACAAAGGACTAACAGAGATTACCTCCAAGAAGGCAGGATGAGGTTACAGCAGCTTTATTTTTTCCTTCTACATGCTATGCTCTTAACACCTAAATTCTTAGGAGCAAGTACAATTTAAAATAAAGATTACCAGCCTG
49861_UYX205	YWHAZ	TCTCTAGCACCCAGGAGGCAGAGGTTGTGCCATCTGCACTCCAACCTGGGCGATAGGGCGAGACTGTCTCCAAAAAACAAAAGAGTAAGGAGGTACCTGTCAAAATGAAACATAAGATATACATCAAGGTGTGTAGTTTTGTACAATTTACCAAACTAAGTATATGATCCTTATTCTTCAAGGACAGAATTGTTTACTTTGCACATAAATTCCCAGGATACACAAAGGACTAACAGAGATTACCTCCAAGAAGGCAGGATGAGGTTACAGCAGCTTTATTTTTTCCTTCTACATGCTATGCTCTTAACACCTAAATTCTTAGGAGCAAGTACAATTTAAAATAAAGATTACCAGCCTGGGTGACACCCCGTCTCTACTGGGAAAAAAAAAAA
49861_UYX210	YWHAZ	TCTCTAGCACCCAGGAGGCAGAGGTTGTGCCATCTGCACTCCAACCTGGGCGATAGGGCGAGACTGTCTCCAAAAAACAAAAGAGTAAGGAGGTACCTGTCAAAATGAAACATAAGATATACATCAAGGTGTGTAGTTTTGTACAATTTACCAAACTAAGTATATGATCCTTATTCTTCAAGGACAGAATTGTTTACTTTGCACATAAATTCCCAGGATACACAAAGGACTAACAGAGATTACCTCCAAGAAGGCAGGATGAGGTTACAGCAGCTTTATTTTTTCCTTCTACATGCTATGCTCTTAACACCTAAATTCTTAGGAGCAAGTACAATTTAAAATAAAGATTACCAGCCTGGGTGACACCCCGTCTCTACTGGGAAAAAAAAAAA
49861_UYX219	YWHAZ	TCTCTAGCACCCAGGAGGCAGAGGTTGTGCCATCTGCACTCCAACCTGGGCGATAGGGCGAGACTGTCTCCAAAAAACAAAAGAGTAAGGAGGTACCTGTCAAAATGAAACATAAGATATACATCAAGGTGTGTAGTTTTGTACAATTTACCAAACTAAGTATATGATCCTTATTCTTCAAGGACAGAATTGTTTACTTTGCACATAAATTCCCAGGATACACAAAGGACTAACAGAGATTACCTCCAAGAAGGCAGGATGAGGTTACAGCAGCTTTATTTTTTCCTTCTACATGCTATGCTCTTAACACCTAAATTCTTAGGAGCAAGTACAATTTAAAATAAAGATTACCAGCCTGGGTGACACC
49861_UYX223	YWHAZ	TCTCTAGCACCCAGGAGGCAGAGGTTGTGCCATCTGCACTCCAACCTGGGCGATAGGGCGAGACTGTCTCCAAAAAACAAAAGAGTAAGGAGGTACCTGTCAAAATGAAACAT
49861_UYX254	YWHAZ	TCTCTAGCACCCAGGAGGCAGAGGTTGTGCCATCTGCACTCCAACCTGGGCGATAGGGCGAGACTGTCTCCAAAAAACAAAAGAGTAAGGAGGTACCTGTCAAAATGAAACATAAGATATACATCAAGGTGTGTAGTTTTGTACAATTTACCAAACTAAGTATATGATCCTTATTCTTCAAGGACAGAATTGTTTACTTTGCACATAAATTCCCAGGATACACAAAGGACTAACAGAGATTACCTCCAAGAAGGCAGGATGAGGTTACAGCAGCTTTATTTTTTCCTTCTACATGCTATGCTCTTAACACCTAAATTCTTAGGAGCAAGTACAATTTAAAATAAAGATTACCAGCCTGGGTGACACCCCGTCTCTACTGGGAAAAAAAAAAA
49861_UYX257	YWHAZ	TCTCTAGCACCCAGGAGGCAGAGGTTGTGCCATCTGCACTCCAACCTGGGCGATAGGGCGAGACTGTCTCCAAAAAACAAAAGAGTAAGGAGGTACCTGTCAAAATGAAACATAAGATATACATCAAGGTGTGTAGTTTTGTACAATTTACCAAACTAAGTATATGATCCTTATTCTTCAAGGACAGAATTGTTTACTTTGCACATAAATTCCCAGGATACACAAAGGACTAACAGAGATTACCTCCAAGAAGGCAGGATGAGGTTACAGCAGCTTTATTTTTTCCTTCTACATGCTATGCTCTTAACACCTAAATTCTTAGGAGCAAGTACAATTTAAAATAAAGATTACCAGCCTGGGTGACACCCCGTCTCTACTGGGAAAAAAAAAAA
49861_UYX259	YWHAZ	TCTCTAGCACCCAGGAGGCAGAGGTTGTGCCATCTGCACTCCAACCTGGGCGATAGGGCGAGACTGTCTCCAAAAAACAAAAGAGTAAGGAGGTACCTGTCAAAATGAAACATAAGATATACATCAAGGTGTGTAGTTTTGTACAATTTACCAAACTAAGTATATGATCCTTATTCTTCAAGGACAGAATTGTTTACTTTGCACATAAATTCCCAGGATACACAAAGGACTAACAGAGATTACCTCCAAGAAGGCAGGATGAGGTTACAGCAGCTTTATTTTTTCCTTCTACATGCTATGCTCTTAACACCTAAATTCTTAGGAGCAAGTACAATTTAAAATAAAGATTACCAGCCTGGGTGACACCCCGTCTCTACTGGGAAAAAAAAAAA
49861_UYX279	YWHAZ	TCTCTAGCACCCAGGAGGCAGAGGTTGTGCCATCTGCACTCCAACCTGGGCGATAGGGCGAGACTGTCTCCAAAAAACAAAAGAGTAAGGAGGTACCTGTCAAAATGAAACATAAGATATACATCAAGGTGTGTAGTTTTGTACAATTTACCAAACTAAGTATATGATCCTTATTCTTCAAGGACAGAATTGTTTACTTTGCACATAAATTCCCAGGATACACAAAGGACTAACAGAGATTACCTCCAAGAAGGCAGGATGAGGTTACAGCAGCTTTATTTTTTCCTTCTACATGCTATGCTCTTAACACCTAAATTCTTAGGAGCAAGTACAATTTAAAATAAAGATTACCAGCCTGGGTGACACCCCGTCTCTACTGGGAAAAAAAAAAA
49861_UYY203	YWHAZ	TCTCTAGCACCCAGGAGGCAGAGGTTGTGCCATCTGCACTCCAACCTGGGCGATAGGGCGAGACTGTCTCCAAAAAACAAAAGAGTAAGGAGGTACCTGTCAAAATGAAACATAAGATATACATCAAGGTGTGTAGTTTTGTACAATTTACCAAACTAAGTATATGATCCTTATTCTTCAAGGACAGAATTGTTTACTTTGCACATAAATTCCCAGGATACACAAAGGACTAACAGAGATTACCTCCAAGAAGGCAGGATGAGGTTACAGCAGCTTTATTTTTTCCTTCTACATGCTATGCTCTTAACACCTAAATTCTTAGGAGCAAGTACAATTTAAAATAAAGATTACCAGCCTGGGTGACACCCCGTCTCTACTGGGAAAAAAAAAAA
49861_UYY247	YWHAZ	TCTCTAGCACCCAGGAGGCAGAGGTTGTGCCATCTGCACTCCAACCTGGGCGATAGGGCGAGACTGTCTCCAAAAAACAAAAGAGTAAGGAGGTACCTGTCAAAATGAAACATAAGATATACATCAAGGTGTGTAGTTTTGTACAATTTACCAAACTAAGTATATGATCCT
49861_UYY255	YWHAZ	TCTCTAGCACCCAGGAGGCAGAGGTTGTGCCATCTGCACTCCAACCTGGGCGATAGGGCGAGACTGTCTCCAAAAAACAAAAGAGTAAGGAGGTACCTGTCAAAATGAAACATAAGATATACATCAAGGTGTGTAGTTTTGTACAATTTACCAAACTAAGTATATGATCCTTATTCTTCAAGGACAGAATTGTTTACTTTGCACATAAATTCCCAGGATACACAAAGGACTAACAGAGATTACCTCCAAGAAGGCAGGATGAGGTTACAGCAGCTTTATTTTTTCCTTCTACATGCTATGCTCTTAACACCTAAATTCTTAGGAGCAAGTACAATTTAAAATAAAGATTACCAGCCTGGGTGACACCCCGTCTCTACTGGGAAAAAAAAAAAA
49861_UYZ201	YWHAZ	TCTCTAGCACCCAGGAGGCAGAGGTTGTGCCATCTGCACTCCAACCTGGGCGATAGGGCGAGACTGTCTCCAAAAAACAAAAGAGTAAGGAGGTACCTGTCAAAATGAAACATAAGATATACATCAAGGTGTGTAGTTTTGTACAATTTACCAAACTAAGTATATGATCCTTATTCTTCAAGGACAGAATTGTTTACTTTGCACATAAATTCCCAGGATACACAAAGGACTAACAGAGATTACCTCCAAGAAGGCAGGATGAGGTTACAGCAGCTTTATTTTTTCCTTCTACATGCTATGCTCTTAACACCTAAATTCTTAGGAGCAAGTACAATTTAAAATAAAGATTACCAGCCTGG
49861_UYZ206	YWHAZ	TCTCTAGCACCCAGGAGGCAGAGGTTGTGCCATCTGCACTCCAACCTGGGCGATAGGGCGAGACTGTCTCCAAAAAACAAAAGAGTAAGGAGGTACCTGTCAAAATGAAACATAAGATATACATCAAGGTGTGTAGTTTTGTACAATTTACCAAACTAAGTATATGATCCTTATTCTTCAAGGACAGAATTGTTTACTTTGCACATAAATTCCCAGGATACACAAAGGACTAACAGAGATTACCTCCAAGAAGGCAGGATGAGGTTACAGCAGCTTTATTTTTTCCTTCTACATGCTATGCTCTTAACACCTAAATTCTTAGGAGCAAGTACAATTTAAAATAAAGATTACCAGCCTGGGTGACACCCCGTCTCTACTGGGAAAAAAAAAAAA
49861_UYZ236	YWHAZ	TCTCTAGCACCCAGGAGGCAGAGGTTGTGCCATCTGCACTCCAACCTGGGCGATAGGGCGAGACTGTCTCCAAAAAACAAAAGAGTAAGGAGGTACCTGTCAAAATGAAACATAAGATATACATCAAGGTGTGTAGTTTTGTACAATTTACCAAACTAAGTATATGATCCT
49861_UYZ253	YWHAZ	TCTCTAGCACCCAGGAGGCAGAGGTTGTGCCATCTGCACTCCAACCTGGGCGATAGGGCGAGACTGTCTCCAAAAAACAAAAGAGTAAGGAGGTACCTGTCAAAATGAAACATAAGATATACATCAAGGTGTGTAGTTTTGTACAATTTACCAAACTAAGTATATGATCCTTATTCTTCAAGGACAGAATTGTTTACTTTGCACATAAATTCCCAGGATACACAAAGGACTAACAGAGATTACCTCCAAGAAGGCAGGATGAGGTTACAGCAGCTTTATTTTTTCCTTCTACATGCTATGCTCTTAACACCTAAATTCTTAGGAGCAAGTACAATTTAAAATAAAGATTACCAGCCTGG
49861_UYX278	Upstream: S1PR1 (0.673 kb); Downstream: RPS20P6 (14.083 kb)	TCTCTAGCAAAAAATTAATGACTGAGAATATTAATGCTTTCAGATACTATGAATTGAAGGTTTTCAGATAAAAGTGTTATGCTACTCAGCCCACATTTTACAGCTAGCTGCTTCACTGATACTGTATACTTCTATGTGGTTCAGAAGATAGGCTGGGAGAAGCCAAGACAGTGTCCTGAAAAAAAAAAAAAA
49861_UXL203	PPRC1	TCTCTAGCAAAGCCCCAGAACTGGCCAACGTGGCAGGTGGGTTCAGGGTGGGGAATTCTGCCTGTGATTAGTCTATGCAGCAACACTTGCTGAGCCTACTCCAAATCCATTGTGTGTAGGCGTTAAGGACATAGAGATCTGATCTCCAGCCTTGAGATACTCACAGTCTAGGGGG
49861_UYZ264	MARK3	TCTCTAGCACATGGTGAAACCCCACCTCTACTAAAAATACAAAAAAAAAAAAAATAATTAGCCAGGCGTGGTGGTGTGCGCCTGTAATCTCA
49861_UXV283	CHST11	TCTCTAGCAATTTTCAATGCTGATTTGATTTTCATTTTGATTCTATGGTGAGCTGTCACTTAAGAGAGCCAAGAACAACCCCTTTTATACCATGGCTAAATGTGAACAGCCAAAAAGTGAACAACTGTCAAAGTTGTAGGAATTGCATCACTGTAACCACAAAGGTAATTAAATGTGTCCCAGAAAGGGATCTGCTAATTTGGTTTGCAACGGGAGGGTCTGAGACAAGACTTCTGTAGAGCAACACTGTCCAGTGGAAATACACTGCTGCTGCACACAGAACTAAATCTTCCGGTAGCCATTTTTACATTGAAAAAAGTGAAAAGAAACAGGTGAGATTAATACCTGAAATATTGCAACAGGTACTCAATATTAAAACTCACTGCAATATTTTACATA…
49861_UYX271	Upstream: PRDM1 (19.632 kb); Downstream: ATG5 (54.905 kb)	TCTCTAGCACAGACTCATGAAGCTAAGGCTAATTATTGTTTCATAATCTAAGAAACCTGTCACTTGATGATCTAAAATTATGGTCATCGGAGACTAGTTTAATAGATGGCAGTGTGCCTTATCTCTAGGATAACTTGCATGCAAATACACAAAGCAAAACTAGGCTATCCTGAAATCTTAGGGAATGAGTCACTTTTTGCTCTTGATGTTACTGATATCCTTCAGGAAATAAAACTTGAACCATTACATATAGAGATTCCTTAAAAAAGTTATGAACCTCTTCATCATGCTGCAGTTGATCGTGGTCTGTCCCTGTCTTGGTGGCTTCAGAACGTGCTGATGAGCACGGCTACTGTCTTTCTCGATGTCAGGGAGCTGTGGATGGGGCTGTCATCTCTG…
49861_UXP235	HENMT1	TCTCTAGCACTTTTCAAATGAACAGTTATACAGTGTATCAGTTTAAAACTTACAATTCAATACACGTTATCAAGTCAAATCCAAGCAAACGAGAGTCTCTCTCCACAACGGAGCCATGATACAATGTGATGGTCAAATTCAGATCCCGAGGTTTCAGAAAATCCCCCAGGAAAGGAGCTACGAATCCCTGCAAAATAATTATTGAAGAAACTTTCTGAACATTATCTATTTAAAAATTCTCACCAGCTACAGAACTCAGATCCTCTGATAATTATCTTCTACCTCTATTGATATAAGTCTGACACAGCCTGTTTTCCTTGTCTTGACATATTAAAGACCAGGTCATGGGGAAACTTCCTCTCACAGTGGGAAGTTACTGGCCAATGAAAAAAAGACTGA…
49861_UYG232	HENMT1	TCTCTAGCACTTTTCAAATGAACAGTTATACAGTGTATCAGTTTAAAACTTACAATTCAATACACGTTATCAAGTCAAATCCAAGCAAACGAGAGTCTCTCTCCACAACGGAGCCATGATACAATGTGATGGTCAAATTCAGATCCCGAGGTTTCAGAAAATCCCCCAGGAAAGGAGCTAACGAATCCCTGCAAAATAATTATTGAAGAAACTTTCTGAACATTATCTATTTAAAAATTCTCACCAGCTACAGAACTCAGATCCTCTGATAATTATCTTCTACCTCTATTGATATAAGTCTGACACAGCCTGTTTTCCTTGTCTTGACATATTAAAGACCAGGTCATGGGGAAACTTCCTCTCACAGTGGGAAGTTACTGGCCAATGAAAAAAAGACTG…
49861_UYY284	HENMT1	TCTCTAGCACTTTTCAAATGAACAGTTATACAGTGTATCAGTTTAAAACTTACAATTCAATACACGTTATCAAGTCAAATCCAAGCAAACGAGAGTCTCTCTCCACAACGGAGCCATGATACAATGTGATGGTCAAATTCAGATCCCGAGGTTTCAGAAAATCCCCCAGGAAAGGAGCTAACGAATCCCTGCAAAATAATTATTGAAGAAACTTTCTGAACATTATCTACTTAAAAATTCTCACCAGCTACAGAACTCAGATCCTCTGATAATTATCTTCTACCTCTATTGATATAAGTCTGACACAGCCTGTTTTCCTTGTCTTGACATATTAAAGACCAGGTCATGGGGAAACTTCCTCTCACAGTGGGAAGTTACTGGCCAATGAAAAAAAGACTG…
49861_UXV209	PRPF38B	TCTCTAGCAGTTTCCTTTCTCTGCTTCTGCTTCTACTGTGTTTTTTCTCTTTCTTGGAATCTCTTTTGTCATCTCTGTGCCGCCTATCATCTTTGTCTTCTTTATGTTTCTTCTCTTCTACCTCTCCCCTACTTCTCTGTTCCTTGGACCTTTCTCTTGATCGCTCTCTCTCTTTTTCTCGTTCATTTCCTCTTTCCTTATCATAGTCACGATCTCGTCTTCTACCTCTCTCATTTTCTTTCTCTCTTTCTCGATCCCTGTCCCTTCTATCCCCTTTCCTATCACGACTTCGACTGCGACTTCTATGCCTTTCCCTACTTCTGCTGCGCCTGCGTTCTAACCCCCGGTCAATACTTCGGGATCTTCGCCGTTCTTTCTCCCTTTCTTTGGCTTCACGCT…
49861_UWV204	TMEM164	TCTCTAGCAAACCCAAAGAATCCTCAGATGTATTAATTATAATTAACTTAAAAGCATTTAGCAAGGTTGCTGGATACAAAAATGATGCACAAAGATCAGCTGCATTTCTAAAGACCAGCAGTTACAAAATTATAACATGTTAAGTTAAAAAAGGAAACCAAAGGACTAGAGACTCAACCAAGCAGTTGGTTAAGTTTATGGTCTCTGAACTGCCTAATTTCTAATCCGAGCTCCACCCCACTAGCTGTGTGACTGTAGGCAAGCTATTTAGTTGCTCTGCACCCTACCTTTTAGAATTCTTGTGAGGATTAAATGAGTTCATGCGCATAAGGCACTTAGGACAATGCCTGGCACAAAGTAAGGGCAAAATAAATGTGAGCTGTTATCATTACTGTGAAG…
49861_UXP193	KCNA3	TCTCTAGCAATAAATAACCAATCCTCTGTTATTTAAATATATAACCATGCTATGTTATAATAAGAGCACTTGTAGAATTTTAGTAACTATAAAAATATTTCAGTAGCAAAGCCAAGATTATAAATGTTTTGATCCCCTACAGAATGGAGTAAAAGTGATGAATTGCATTGTATGAGAATCAGTAACTAAAACAATCTTATACCTGCAGCGAAACAGATAGATAAATAAGAGATACAATCTAGGTAACTTTCTTTGAGGCAAAGTCTACAATGAATGTCTCACAATCTGCTGGTAATTTCTTTGTGTCAAAATTTTGAGACTAGATCACTACAGGAAAAAATGAAAGTCTAACAGCTATCTCAGATTTGAGCTATGTGAACTTTTAGTCAAGATGATTTG…
49861_UXP198	KCNA3	TCTCTAGCAATAAATAACCAATCCTCTGTTATTTAAATATATAACCATGCTATGTTATAATAAGAGCACTTGTAGAATTTTAGTAACTATAAAAATATTTCAGTAGCAAAGCCAAGATTATAAATGTTTTGATCCCCTAC
49861_UYE266	KCNA3	TCTCTAGCAATAAATAACCAATCCTCTGTTATTTAAATATATAACCATGCTATGTTATAATAAGAGCACTTGTAGAATTTTAGTAACTATAAAAATATTTCAGTAGCAAAGCCAAGATTATAAATGTTTTGATCCCCTACAGAATGGAGTAAAAGTGATGAATTGC
49861_UYZ195	KCNA3	TCTCTAGCAATAAATAACCAATCCTCTGTTATTTAAATATATAACCATGCTATGTTATAATAAGAGCACTTGTAGAATTTTAGTA
49861_UYX276	PPP1CC	TCTCTAGCAGTCATTTTAAGTATACGGTCGGGGAAAAGTGTGCTTTAATTAAATATACATCATACCAGTGATGCTGGCAAGGTTGAAAGTTACTCCTAATGTTGATAGCTATAAAAACTAGTTTGTACATAACAAGACAATGAGAGGAAAAAGCAATCCCTTTGAAACAAAATTCTCAAATAAAAAATGTTCACAGTGGTTTGTATCAACAGTATGCATTTTATGACAAGAACATGTACAGATTCAGAGCACCCTAGGGCTCTCTTTATGTCCTAAAGAAAATGAGCATTTACATGATTATGGGTTGTACTGAATTAAAAAAGATCAATTGTACACTTACTCCTCAGACAGGATAAACTGTCCTGGGGTGTACAGCTTTAACACCATCATTAAAATTGT…
49861_UXV270	RGPD8	TCTCTAGCATTAACTCTCTCACCTAAACAAATAACCTCCTAAATGATCACACCTTCATTTCCATTCTACACTTGCCTACATTAACCTTTCTGACGTTCACCTCCAGCCAAGACAATTCCCTGCTCAAAAAAACAAGTACCTACAAACTAAACTTCTTTCCCCAACTTTCACAGTCCTCTAACATTACACTGACCATCCTTTCAGTGTGTTCTTTCTACACTGCAACCTGGACTACCTGACATTCCAAATCACCTCCCCAAATTAGCTTTTCACTTAACCCTGTGTTCAAACAAAATACAACTAATTCTCAAGGTGATGTTCAAATGCTCCACCAGGAAAGGGAAAAAAGTAGTAGCTGCAGAGAATTTATTATGTATATAATAATACGTCCAATGCACT…
49861_UYY204	RGPD8	TCTCTAGCATTAACTCTCTCACCTAAACAAATAACCTCCTAAATGATCACACCTTCATTTCCATTCTACACTTGCCTACATTAACCTTTCTGACGTTCACCTCCAGCCAAGACAATTCCCTGCTCAAAAAAACAAGTACCTACAAACTAAACTTCTTTCCCCAACTTTCACAGTCCTCTAACATTACACTGACCATCCTTTCAGTGTGTTCTTTCTACACTGCAACCTGGACTACCTGACATTCCAAATCACCTCCCCAAATTAGCTTTTCACTTAACCCTGTGTTCAAACAAAATACAACTAATTCTCAAGGTGATGTTCAAATGCTCCACCAGGAAAGGGAAAAAAGTAGTAGCTGCAGAGAATTTATTATGTATATAATAATACGTCCAATGCACT…
49861_UYX216	RGPD8	TCTCTAGCATTAACTCTCTCACCTAAACAAATAACCTCCTAAATGATCACACCTTCATTTCCATTCTACACTTGCCTACATTAACCTTTCTGACGTTCACCTCCAGCCAAGACAATTCCCTGCTCAAAAAAACAAGTACCTACAAACTAAACTTCTTTCCCCAACTTTCACAGTCCTCTAACATTACACTGACCATCCTTTCAGTGTGTTCTTTCTACACTGCAACCTGGACTACCTGACATTCCAAATCACCTCCCCAAATTAGCTTTTCACTTAACCCTGTGTTCAAACAAAATACAACTAATTCTCAAGGTGATGTTCAAATGCTCCACCAGGAAAGGGAAAAAAGTAGTAGCTGCAGAGAATTTATTATGTATATAATAATACGTCCAATGCACT…
49861_UYX231	RGPD8	TCTCTAGCATTAACTCTCTCACCTAAACAAATAACCTCCTAAATGATCACACCTTCATTTCCATTCTACACTTGCCTACATTAACCTTTCTGACGTTCACCTCCAGCCAAGACAATTCCCTGCTCAAAAAAACAAGTACCTACAAACTAAACTTCTTTCCCCAACTTTCACAGTCCTCTAACATTACACTGACCATCCTTTCAGTGTGTTCTTTCTACACTGCAACCTGGACTACCTGACATTCCAAATCACCTCCCCAAATTAGCTTTTCACTTAACCCTGTGTTCAAACAAAATACAACTAATTCT
49861_UYY254	CAPZA1	TCTCTAGCAAAAACTTCTTTCAAATTACTCTTCCTCAGTCCTGCCTGCCAAGAACTCAAGTGTAACTGTGATAAAATAACCTTTCCCAGGTATATTGGCAGGTATGTGTGTAATCTCAGAATACACAGGTGACATAGATATGATATGACAACTGGTAATGGTGGATTCATTTACATTGTTTACACTTCTATGACCAGGCCTTAAGGGAAGGTCAGTTTTTTAAAAAACCAAGTAGTGTCTTCCTACCTATCTCCAGATACATGTCAAAAAAAGAAAGGTGTTTGTGCTTCCGTTTTGTTTCTGCTCAGTAATATAGTCAAGCAAGTTTGTTCCAAGTGACCCATTGAGCTGTGTATGCATTTTTGTTTATTTCAATAAAATATATTTGTATTATTTGTC…
49861_UYZ235	Upstream: RASA3 (38.119 kb); Downstream: LOC101929355 (2.239 kb)	TCTCTAGCATATTAATATATGTTCCAAAATTGTATGGAATTTCTAAAATTCTAATATGTTTGAGTATATGCTATCAATCATAATTATGGTTATTATGTCAAGTTATTGTAGACCACAGAAATAAACAAATTTCCTAGCTTAAGTGTTAAAGTTTCCTAGTTATAGTGGTTTTAACTATAACTATTTATTTTATTTTATTTCATTTTTTTTTTT
49861_UVX199	MCM9	TCTCTAGCACTTGAATGCAAAAGACAGAAGGAAAACAAAGTTGTCTCTTTGTCTCTGTCTTATGAGAGGCAAGAAGAGGGAAATAAATAGTACTTCTAATGATTAAAAGGTGATTATATTTAAGATGTCTTTCCTTTCAAACTTTGGGTTTTTAGTACTGGAATAGGGAAGTTAGTAGAAGGCAGCCAGGGGACAAAGGGATGAGTACCAATTCATTCTCTCTTCTTGTAGAGGATTCCTGTGTTCAACAATTCAGCAAACATTTATTGTTAATATCAAAGCATAGTAGTCTCTCCTTATCCACAGGGGATACGTTCCAAGACCCCCAGTGCATGCCTGAAAGTGTGGCTAGTACTGAACCCTATACACACTATGTTTTTCCTACACATACAAACCTAA…
49861_UYM286	SORL1	TCTCTAGCATTACCTCAGCCGTCCGAAGTGCTGGGATTATAGGCAGAGCCACTGTGCTGGACCAACCCAATTTTTTCAAAAAGGCAAAAGATTTGGGCAGATACTTCACAACCAGATTTTAAAATGGCCAATGAGCACATGAAAAGAATCATTAATAATCACACAAATGCCAATTACAACTACAATGAGATATTATCACATGCTTATTAAAATGTCTAAAATTAAAAAGACTAATCATACCAAGTGTTGGCAAAGATGTGAAGCAATTAAAATTCTCACATACTGTTTGGTGGAAATGTAAAAGGGACAATAATTTGGCAGTTCTTTAAAAAGTTAAACATATACCCACCATGCTACCCAGCTATTCCATTCCTAAGTATTTACCCTAGAGAAATGAAT…
49861_UXU257	RSRC2	TCTCTAGCATACACTTCATGTACCTAGGGTAGAAATGGCAACTGTATGTTTCAATTTTAAAGAAACCAAACTAGGTATAACAATCCACATGCCATCACACAATACATACTGCCCCCATACTTTAAAAAGACCAAGGCCTTCACATGTGCATTCAGAGACTCAGCTCAAATTAACTGCATGATCAAGTCTCATCCTACCAAATACCAAA
49861_UXL207	ADAM12	TCTCTAGCAATATCTCTGTGTATCTTCCAGTGGCAGCCCCCAGTGAGAGGTACCAGCAAACAGCATAGCACACCTGCAAAGCCAAGATGGTCACTCCCAAGTGGTGAAAAGTTGTGCCTGGCTTGAATCCCAACAGCCATCTTCCAGGCCCAGCCTTAGGCTCTACTTGAAGGCTCCACCTGGGGAGAGAGCTCCCCACGACTACACATTTTGGTAAAGAGCAAGAGCTAGTTCTGCAACACCCAAAACTTCAAACAGCACTCAGCTTAACCTCAAAGCCTACCCTAAGGCCCTGGTTAGGCAAAGACGCAAACCTCAAGCATACATTTCTACTGAAGCACCAGATAATCCCATCCTTCCTGAGCAATGACTCCACCTAACCCCAGGGAACCTCCTGCA…
49861_UYX256	Upstream: LINC01395 (193.375 kb); Downstream: TMEM45B (5.137 kb)	TCTCTAGCAAAAACCAAGCAGGTGAAAGACCTCTACAAGGAAAACTACAAAACACTGCTGAAAGAAATCACTGATGACACAAACAGATGGAAACACATCCCATGCTCATGGGTAGATTCAATATTGTGAAAGCTGTCAAAAGC
49861_UYL260	LINC-PINT	TCTCTAGCACTGAGGCAGGAGAATCGCTTAAGCCTGGGAGGTAGAGGTTGCAGTGAGCTGAGATTGCCCCACTGCAGCTCAGCCTGGGTGACACAGTGGGACTGTCTCAAAATAAAAAATAAAAAAAGAAAGAAAAGAAAAAGAGTGAGAGTGAGA
49861_UWM211	CDC42SE2	TCTCTAGCAGAAGCGTTGTTGAATTTTGTCAAAGGCCTTTTCTGCATCTATTGAGATAATCATGTTTTTGTCTTTGGTTCTGTTTATATGATGGATTACGTTTATTGATTTGCATATGTTGAACCAGCCTTGCATCCCAGGGATAAAGCCCACTTGATCGTGGTACATAAGCTTTTTGAGGTGCTGCTGGATTTGGTTTGCCAGTATTTTATTGAGGATTTTTGCATTGATGTTCATCAGGGATATTGGTCTAAAATTCTCTTTTTTTGTTGTGTCTCTGCCAG
49861_UYY282	SETX	TCTCTAGCAAGTATCACCATTTTGCTCCCTTTAATGAATTAGTGACTAAGTACAAGCAGCTGTGATTATCAGAAAAAGAAACCAGATACCACGTACCTGCTGCTGCTGATGGAACATACCACCAACTATAAAATAGTTTTGCCAAAAACAAGTAACAAAAATTTACCTGAATTGGATCAATCCTCTAGTTCCAGGTATCAATATACAGGAAACACACAG
49861_UXV263	SLA	TCTCTAGCAGAGTCATAGAGAGAGGAGGAGATAAAGGGCAAGAGAATGAGAACAGGAGGAAAAGAAAAACAAAAATCCTGGTGACTATTTCT
49861_UXV263	TG	TCTCTAGCAGAGTCATAGAGAGAGGAGGAGATAAAGGGCAAGAGAATGAGAACAGGAGGAAAAGAAAAACAAAAATCCTGGTGACTATTTCT
49861_UWM205	ZNF268	TCTCTAGCAAGACTCACTTGAACCCAGGAAGCAGAGGTTACAGTGAGCCGAGGTCGTGCCACTGTGCTCCAGCCTAGGCGACAGAGCGAGACTCCGTCTCAAAAAAACAAACAAACAGATAAGCTTAATTATTACATATCTATTAAAGAAATAAAATTTGTAGTTAACAGCATACAGATTGGAAAGAAACAAA
49861_UXU209	PPP2CA	TCTCTAGCAGTTAACATTATGACATTAACTTTAAATGTTTAATAATGACCTTGAAGTATTTTGGAATCCTGCATCCAAGAAAAAAAAAATCAATCAATTGGGACCTAGGGCTTGAGAAGTGTCTAATATTTATTTACTTTTTTTTTTTTTTTT
49861_UYY224	CAMSAP1	TCTCTAGCAAGAGGTCCTTCACAGCCCTTGTAAGTTGTATTCCTAGGTATTTTATTTTCTTTGTAGCAGTTGTGAATGAGAGTTCACTCATGATTTGGCTCTCTCTTAATCTGTTATTGGTGTATAGGAATGCTTGTGATTTTTGCACATTGATTTTGTATCCTGAGACTTGCTGAAGTTGCTTATCAGCTTAAGGAGATTTTGGGTTGAGACGA
49861_UWM210	KLHL3	TCTCTAGCAGTAATGCCTGCTGCCATGGAACCTACAGTTGCGTAGAGGAGCTAACACTCTAGAAGAGAGCCCTAAATGCCTGCCTGAGGCATCAGCCTGGGCTACTCAGTAATCTTCTGAAACTACTGTCGTTGTTGTTCAAAAAGCAATGAAGCCATCACCAACCTGACCTCTCCCCCATTAAATAACCTTTCTCATCAATCACATTTCTACCTATCAGCAATAAACAATTAGAAATTGGAATTTCAAAAGAAAACATTTACAATAGCATCTAAAACAATAAAATACCCAGGGATAGATCTAACAAAAGACATGTAAGACCCATAAACTGAAAACTATAAAACACTGATGAGAGAAATTAAAGAAGACCTGCATAAATGGAGTTATGCTGTGTTCATG…
49861_UXL257	U2SURP	TCTCTAGCACTTTCCTATTCACATTTTAAAAACCACTTTTTATGGAGCCCAAAACAATATTTGATGGCAAAGGTTTGAAAAAAATGCAGTTGACCAATTAGTAACTACAAAGTGAGAATATAACCTAGCGTAAAAAACTCAAAAGCAAAATGAAACCAGATCCATCAAGACCAGAAAACAAAAGCTCTTTATTCACTGGAAAACCAATGGAGAACTAAAAATGATCCTCTCCCAAAATTTTTTAAGAGTGAAGTTTTCCACTTCACTATTATTTCAACTATATCTCTTAATGAAAAGGGGAGTGTATATGAACAAGAAACAGTATATTCAAAACTTAGATTCTTACTTTTGATTTTCTTCTTCTTCTGATTCTTCATGCTGGTCAAATAATTCCCATTT…
49861_UYX248	ARHGAP15	TCTCTAGCAACAGCCATAAAGCATAAACTTAGAAGTGTAGTCTTTATCACATTTCACTGGTAGTGAAAGTAGCTTATATTACATAGCTAAACAGGAATTTTGTTATTCAGATTTTCTCATTTGGACTTAATTTCAATTATTTATGTATTTATTATTTTAGAGACAGGTTCTGGCTGTGTTGCTTGGGCTGGAGGGTAGTGGTGCAGTGGCATGTTTGTAGCTCACTGCAGCCTTGAACTCCTGGGTGCAAGTGCAAGCAATCCTCCTGTTTCAGCCTCCCCAGTAGCTAGGACTACAGGTGCACACCATCAATCCTGGCTGTTTTTCAAGTTTTTTTGTAGAAACGGGGTCTTGCTGTGTTGCTCAGGGTAGTCTAGAACTCCCAGCCTCAAGCAATCC…
49861_UYY200	Upstream: LOC730257 (10.082 kb); Downstream: LOC653513 (10.338 kb)	TCTCTAGCAGTTTTATAATCTATACATGAATAAAGTGGATATTTCTATTCATATAGAAATGTGATTTACTCTCATGTACTTATCTACATGCTAAAACCATAAGTTATCAATTTTAGTTCTGTGCCAAGGCACTTTTACTGAATAAAAATAATCAGCTAATTTTATATTTTCCTGATTCAAATTTATATGCCTGTGTAATGTTCCGGGGTTTTTTTTTT
49861_UWV206	RPRD2	TCTCTAGCACATGGTGAAACCCCGTCCCTACTAAAAAAAAATACAAAATTAGCTGGGCGTGGTGGCAGGCGCCTATAATCCCAGCTACCCCGGAGGCGGAGGCAGGAAAATCGTTTGAACCCAGGAGGCGGAAGTTG
49861_UXU248	LOC105375565	TCTCTAGCAGAAAGCCATGCGTGCAAATTTACATATGCAAATCCACATACTTATGTTGATTTCTGCATCTCTCTATCTACATGCTTTTAAAAAGCAGTAAGTTCTATTCTTATTTGTAACTTGTTTGTGCAACATTATTTGCAATATACATACTACTTTGTTCAATCCTATTGTTA
49861_UYE258	CD99L2	TCTCTAGCAGTCCTGAGACAAAAAAGGTTTGAGAACTACTGTTACAGGGTTCTCCAGTGGCTTGAAGTGCCTCCACCTCTGCCAAGCCCAGACTGACTCTGGCTCTGTGGGATGTTGATGTTGTAATTAATGAGACAGAATCCTGTAGTAGTTTCAACCAGCAAAGACTTACCTCTTCCTCCTATACCCGGTTTCCTGCGGCCATCATCTTGATCATCCAAAGCATCAGCCAAGTCCAATCCACTACCTTCAGTGGGCCCCAAAACATAAAGGAAACAGCCAACTGATTAACAACTGGGTATAAGATTCCAAAATAAGCAAAATGCCCATGGGTTCAACTGATCAATACCAACAATGGGTTAAGACAAAGAGACTTATATTGGAATCCAATTCTGTGTA…
49861_UXU255	G3BP1	TCTCTAGCAAAAACCCAAAACTGAACTTCTAAAGAAAACTTGCATGACACTAAGCAAAGATTTTAGACACACCAAAAGCAAATGAAGAAGAAAGCGAATTGATCACGTAGACTGCCTCAAAATTAAAACCATCTGCCCTGCAAAGACACCATCAAAAGAATGAAAAGGCACGCAGGCAAGCCACAGATTAGGAGTAAATATTTGCAAGGCATTTACCTGATTGATTGACTGACTGATTTTTTTTTTTT
49861_UVB59	FBXW7	TCTCTAGCATAAATGGATGAAGAAAAGAAAACATGAATTCTAGTTAACAAAATTAAACATAGTAATGACAACAAAAATACCAAAAAGACTGGGAAACTATAAGAGCTAAGACCAACATTCTAAATATCTAGAGAAAGGAAGATTTTTGTATTAGTAAAAATAACTTTTTAAAAAAGAGTAAAAGAAAAACATATATAACATAAAACAACAGTAAATACAACATATCAGTTAGATTAAACATACTAGTTATGTCAAGATAAGTAAATAGGCTTAACCTTCCTATTAGAAAAAGTTTCAAATTGCCTATGTGAAAAATATAATTAAAATAACTATAAGCATAGCGATCTGACTATATACCTTCACTGGGCTATACGCTATAAATAAAAAACTGCATAGAAA…
49861_UXL256	FBXW7	TCTCTAGCATAAATGGATGAAGAAAAGAAAACATGAATTCTAGTTAACAAAATTAAACATAGTAATGACAACAAAAATACCAAAAAGACTGGGAAACTATAAGAGCTAAGACCAACATTCTAAATATCTAGAGAAAGGAAGATTTTTGTATT
49861_UYM282	FBXW7	TCTCTAGCATAAATGGATGAAGAAAAGAAAACATGAATTCTAGTTAACAAAATTAAACATAGTAATGACAACAAAAATACCAAAAAGACTGGGAAACTATAAGAGCTAAGACCAACATTCTAAATATCTAGAGAAAGGAAGATTTTTGTATTAGTAAAAATAACTTTTTAAAAAAGAGTAAAAGAAAAACATATATAACATAAAACAACAGAAAATACAACCTATCCGGTAGATTA
49861_UYY202	FBXW7	TCTCTAGCATAAATGGATGAAGAAAAGAAAACATGAATTCTAGTTAACAAAATTAAACATAGTAATGACAACAAAAATACCAAAGAGACTGGGAAACTATAAGAGCTAAGACCAACATTCTAAATATCTAGAGAAAGGAAGATTTTTGTATTAGTAAAAATAACTTTTTAAAAAAGAGTAAAAGAAAAACATATATAACATAAAACAACAGTAAATACAACATATCAGTTAGATTAAACATACTAGTTATGTCAAGATAAGTAAATAGGCTTAACCTTCCTATTAGAAAAAGTTTCAAATTGCCTATGTGAAAAATATAATTAAAATAACTATAAGCATAGCGATCTGACTATATACCTTCACTGGGCTATACGCTATAAATAAAAAACTGCATAGAAA…
49861_UYY237	FBXW7	TCTCTAGCATAAATGGATGAAGAAAAGAAAACATGAATTCTAGTTAACAAAATTAAACATAGTAATGACAACAAAAATACCAAAAAGACTGGGAAACTATAAGAGCTAAGACCAACATTCTAAATATCTAGAGAAAGGAAGATTTTTGTATTAGTAAAAATAACTTTTTAAAAAAGAGTAAAAGAAAAACATATATAACATAAAACAACAGTAAATACAACATATCAGTTAGATTAAACATACTAGTTATGTCAAGATAAGTAAATAGGCTTAACCTTCCTATTAGAAAAA
49861_UYY263	FBXW7	TCTCTAGCATAAATGGATGAAGAAAAGAAAACATGAATTCTAGTTAACAAAATTAAACATAGTAATGACAACAAAAATACCAAAAAGACTGGGAAACTATAAGAGCTAAGACCAACATTCTAAATATCTAGAGAAAGGAAGATTTTTGTATTAGTAAAAATAACTTTTTAAAAAAGAGTAAAAGAAAAACATATATAACATAAAACAACGGTAAATACAACATATCAGTTAGATTAAACATACTAGTTATGTCAAGATAAGTAAATAGGCTTAACCTTCCTATTAGAAAAA
49861_UYM282	FBXW7	TCTCTAGCATTTATTCATGTTGATATTTGTATGTACTTAAAGTTTGTTTATTTTATCCTCTGAATTATTAGTTTGGTCCATTATTTATGATGTTTAGTTTGAT
49861_UYX224	ASH1L	TCTCTAGCAAGTACTTAGAACAGCACTTCACAGTATCACTGTTTACTTTTTGTTGTTGTTAACTGCCCCTACATATCTCTGGCCTCACCATTCCCCACACTGTTGTGAGCAGAGCAAGAGCAAATAACCACCACCAAAAAAAAGCAAGCACTCAGCTGGGTGCAGTTACTCAAACCTGTAATCCCAGCACTTTGGGAGGCCAAGGCAGGCAGACTGCTTGAGTCTAAGAGTTTGAGATCAGCCTGGCAACACAGCAAAACCCCATCTCTACAAAAAATGC
49861_UYZ271	RBM33	TCTCTAGCAGAATGTAAATGTAATTTTGTGAACATTTAATGAGGATCTACTTTATGTCAAGTGCTCTGCATAGTGCTGTCTCTAAGCTATAAAATGAACCAAGCATCATTAAATGAAACCTAACTTATGTCCTTGAAGCTAATTTTCATTTGAGTAAAATTTAAGAATAGTGAAGACAACATTGTTGTGGCTTAGCAAAGCCGTCTGGAGATTTCTTATTGGTGGCTGGAGGTGCTGCAGGCTCTGTCTTGGTTCTTATGGATGGCCGTATGCCCCTCAGTTTCTATCCTGGTGGTTTTCTGTATTTGGGGTTCAATCAATATTTGTCAAACCTAATTTTGCTTTAAAAACTGACTACACACACGCACACACAAAGTGATGGAACATTGAACTTCAAAT…
49861_UVM212	Upstream: KIAA0907 (2.522 kb); Downstream: RXFP4 (4.725 kb)	TCTCTAGCAGTGTGGTGGCTCACGCCTGTAATCCCAGCACTTTGGGAGGCCAAGGCCGACAAATCATCTGAAGTCAGGAGTTGGAGACCAGCCTGGTCAACATGGTGAAACCCCATCTCTACTAAAAATACAAATAATTAGTTGGGTGTGGTGGCGCGCACCTGTAATCCCAGCTACTCAGGTGGCTGAGGCAGGAGAATCACTTGAACCCGGGAGGTGGAGGTTGCAGTGAGACAAGGTCACGCCACTGCACTCCAGCCTGGGCAACAAGAGTGAAACTTCATCTCAAAAAAAAAA
49861_UXV211	Upstream: KIAA0907 (2.522 kb); Downstream: RXFP4 (4.725 kb)	TCTCTAGCAGTGTGGTGGCTCACGCCTGTAATCCCAGCACTTTGGGAGGCCAAGGCCGACAAATCATCTGAAGTCAGGAGTTGGAGACCAGCCTGGTCAACATGGTGAAACCCCATCTCTACTAAAAATACAAATAATTAGTTGGGTGTGGTGGCGCGCACCTGTAATCCCAGCTACTCAGGTGGCTGAGGCAGGAGAATCACTTGAACCCGGGAGGTGGAGGTTGCAGTGAGACAAGATCACGCCACTGCACTCCAGCCTGGGCAACAAGAGTGAAACTTCATCTCAAAAAAAAAA
49861_UYM273	Upstream: KIAA0907 (2.522 kb); Downstream: RXFP4 (4.725 kb)	TCTCTAGCAGTGTGGTGGCTCACGCCTGTAATCCCAGCACTTTGGGAGGCCAAGGCCGACAAATCATCTGAAGTCAGGAGTTGGAGACCAGCCTGGTCAACATGGTGAAACCCCATCTCTACTAAAAATACAAATAATTAGTTGGGTGTGGTGGCGCGCACCTGTAATCCCAGCTACTCAG
49861_UYY218	Upstream: KIAA0907 (2.522 kb); Downstream: RXFP4 (4.725 kb)	TCTCTAGCAGTGTGGTGGCTCACGCCTGTAATCCCAGCACTTTGGGAGGCCAAGGCCGACAAATCATCTGAAGTCAGGAGTTGGAGACCAGCCTGGTCAACATGGTGAAACCCCATCTCTACTAAAAATACAAATAATTAGTTGGGTGTGGTGGCGCGCACCTGTAATCCCAGCTACTCAGGTGGCTGAGGCAGGAGAATCACTTGAACCCGGGAGGTGGAGGTTGCAGTGAGACAAGATCACGCCACTGCACTCCAGCCTGGGCAACAAGAGTGAAACTTCATCTCAAAAAAAAAAA
49861_UYZ228	Upstream: KIAA0907 (2.522 kb); Downstream: RXFP4 (4.725 kb)	TCTCTAGCAGTGTGGTGGCTCACGCCTGTAATCCCAGCACTTTGGGAGGCCAAGGCCGACAAATCATCTGAAGTCAGGAGTTGGAGACCAGCCTGGTCAACATGGTGAAACCCCATCTCTACTAAAAATACAAATAATTAGTTGGGTGTGGTGGC
49861_UYZ266	Upstream: KIAA0907 (2.522 kb); Downstream: RXFP4 (4.725 kb)	TCTCTAGCAGTGTGGTGGCTCACGCCTGTAATCCCAGCACTTTGTGAGGCCAAGGCCGACAAATCATCTGAAGTCAGGAGTTGGAGACCAGCCTGGTCAACATGGTGAAACCCCATCTCTACTAAAAATACAAATAATTAGTTGGGTGTGGTGGCGCGCACCTGTAATCCCAGCTACTCAGGTGGCTGAGGCAGGAGAATCACTTGAACCCGGGAGGTGGAGGTTGCAGTGAGACAAGATCACGCCACTGCACTCCAGCCTGGGCAACAAGAGTGAAACTTCATCTCAAAAAAA
49861_UWV196	SNX9	TCTCTAGCAGTGTCCTGATGTCTGGGGCTAGTTTTAAAATACTTCAGCAAAGGGGAACATAGATGAAACATGGTGAAATATTAACAATTGTAAAATTAAAGTGATAATTTTATAGTAATTCATTATATTATTCCCTCTGCTTTTACACATAAACTTGTTATAAACTTTCATAGGAATAATGCCAAAAGCACATTTGGGCAAAGGGAACAGTCTTCCCAATTTAACCTAAGTACAATTTCAATGTTGGAACAGCGTCTGGGGTGGTATAACACTAAAAATATCTTTGACGTAGAGGTGCAAAG
49861_UYL261	PYHIN1	TCTCTAGCACTAATGAGAACAAAGATAAAATACATCAGAATCTCTGGGACATTGCTAAGTCAGTCTTAAGAGAGAGGTTTGTAGCACTAAGCGCTCACATCAAAAAATTTAAAAGA
49861_UYX221	TIPRL	TCTCTAGCAACAATGAATTCTCAAAATAAGTAATCTAGGACTATTCAGGGACCAAGACATCTGAATCAACAAGTTAAAAAAAAAATGTCTGT
49861_UYG231	TLK1	TCTCTAGCAAATAAGTTATAATCTAATTATGGCAAGATTATCAAATTTGAAACAGCAGCAATTAAGAAGTAATACATTAGAAAGATTCTGGGACAATAAGGGCAGTGGCAAAGTGTTTGAGCATCTGTAAATACCCACCAAAAAAATGTATAAAACTAAATAGTAAACCAAAAACCCACAGACTGTATTTACAACAAAACTAGGTGACAAGAATCTCCATGAATCCCCCTCAAAACATCAGATGGAAACAAGTCAACAACAACCATAGACAATGTATGGTATCATTATCAATATGGGAGGAAACAGAAAGAAACAGATGTCTGATAACCGAGAACAAAAGACACCTAAAACAGCCAACAAGTTAGG
49861_UYL251	FBXW11	TCTCTAGCAACAACCAACATAAAGAAAATTTTCAGTGAACTTGATTTTAAAACATTAGCCATTTATTAGAAGACTGATATTTCAAAGCTTTTTGAAGCTTGTTATTTAACTAGTATATTCAGGGAAAGATTTTTAAAAGACCCTCTGAGGGTCAGATTTCCAAGATTTTCTCTTCATAATATCTATGGTAGATACTGTAAGATATAAAGAATGATGCCAGTATTTATTAGATGCTGACATCATGCTAAATACTTTATAAAGGATATCTCATCTCATTTTTACAATAATCCTACACAATAGACATTACTTTCCCCTTCAGAAGAGGAAACACAGGCTCAGAGATGAAGTAATTTACTTATCCAAAATCGCATAGTGCTGGGTTGGTGCTAAGGTCTGAGG…
49861_UXP212	Upstream: CCNHP1 (73.08 kb); Downstream: LOC90768 (159.096 kb)	TCTCTAGCACGGGTGCTCTGCCACAGGGAGAACACTTGGCTTGGCGTGGGTTCAGGAGGGACCAGAGTTGCTTGTGTGGGGACCAGTGTTGTTTGTCAGGCTTTTGGCCATATGATGATGCTCAGCCCCTTGTCCAATGTAGTGTGCAAACACCGT
49861_UWV211	MB21D2	TCTCTAGCACATACCCTGCCATTCCCGACTGTGCAGGTACAAACTCATCAATTTTGAAAGCCATGAAGCCAAGTGATTGTGCTATCTGGTTAAAAACCTTTGAAACAAACAAATTTCGGCAAAAATGATACATGCTCTGAGGATATGGCATTACGTCATAACGATCCTCCTCACATCCTCCATGGCAGGCGGTTATTGATATAAGATGTACGTGCTTCTCAGGAGTCCCTAAATACTAGGTCCACGCAGAGACATGGGGAGAGGAAGAAAGAATGGTGATTTTAAATATTACTCATAAAAACTCAGTTTATCCTGCGTGGGGGAAGAAATGATAGCAACATCTCCTACCCCAGTCTAGAGTTGTATTTTTAGAGGTCATGTTCACTATTTCTTAGCGGC…
49861_UYG261	ARPC2	TCTCTAGCAGATACGTAACTGTTGGCATTTTCTTGTGTCTGTTAAGTGTCTCCAAGGCTCTAATTCACAGGTACATGTGGTATTCACAATGAGATGGGGTATTTATAAACCAGTGGTGACTTATTAGCACTCATTAGTTTTGTATATGGAAAATAACATATTTAAGGCTCGGTCAACGATACGTTTCTGGCTTGGGCCTATTCTTTCTTTCTTTTTTGAGACAGGGTCTCACTCTGTCACCCAGGCTGGAGTGCAGTGGCGTGATCTTGGCTCACTGCAACCTCCACCTCCTAGGTTCAAGTGATTTTCATGTGTCAGCCTCACGAGTAGCTGAGATTACAGGCGTGTGCCATCATTCCCGGCTAATTTTTGGCCTTTAAAGTAGAAACAGGGTTTCAC…
49861_UVA666	Upstream: RPS20P12 (81.672 kb); Downstream: LOC105373935 (26.783 kb)	TCTCTAGCACATCAGTGCAAGACTCTATCTCAAAAAATCAAACAAAAACCATACAACAAGTGTCTAATGTGTGTAGAAGCTCTAACTAGGATAACTCTTTTAGTAAGTCATTTTTTTCTAAGACTTCATGTTGTATTTCAAACAGATTTCACTGCCCACTGCTCACCCCTAAGTTGGGCTTCTAAATTGAAATTCTGGACCACAATGCAAATAATTATGTTGCAATATATTGG
49861_UVB64	Upstream: RPS20P12 (81.672 kb); Downstream: LOC105373935 (26.783 kb)	TCTCTAGCACATCAGTGCGAGACTCTATCTCAAAAAATCAAACAAAAACCATACAACAAGTGTCTAATGTGTGTAGAAGCTCTAACTAGGATAACTCGTTTAGTAAGTCATTTTTTTCTAAGACTTCATGTTGTATTTCAAACAGATTTCACTGCCCACTGCTCACCCCTAAGTTGGGCTTCTAAATTGAAATTCTGGACCACAATGCAAATAATTATGTTGCAATATATTGGGGCAGCAAAGTAACTGACTTAAATATCCCATCTACTTTTCAGGGAAACCTGGGCTCCTTGGAGTCCCCAAGAAGCCATCATTTGTTGAGCTTCATTTTCATGGTGGGAAAGGGTTTTTCTCTTGCGGCACAGTTATTAGAAAACGCAAGCTGTGTTGACGCAAATT…
49861_UVX194	Upstream: RPS20P12 (81.672 kb); Downstream: LOC105373935 (26.783 kb)	TCTCTAGCACATCAGTGCAAGACTCTATCTCAAGAAATCAAACAAAAACCATACAACAAGTGTCTAATGTGTGTAGAAGCTCTAACTAGGATAACTCGTTTAGTAAGTCATTTTTTTCTAAGACTTCATGTTGTATTTCAAACAGATTTCACTGCCCACTGCTCACCCCTAAGTTGGGCTTCTAAATTGAAATTCTGGACCACAATGCAAATAATTATGTTGCAATATATTGGGGCAGCAAAGTAACTGACTTAAATATCCCATCTACTTTTCAGGGAAACCTGGGCTCCTTGGAGTCCCCAAGAAGCCATCATTTGTTGAGCTTCATTTTCATGGTGGGAAAGGGTTTTTCTCTTGCAGCACAGTTATTAGAAAACGCAAGCTGTGTTGACGCAAATT…
49861_UWB70	Upstream: RPS20P12 (81.672 kb); Downstream: LOC105373935 (26.783 kb)	TCTCTAGCACATCAGTGCAAGACTCTATCTCAAAAAATCAAACAAAAACCATACAACAAGTGTCTAATGTGTGTAGAAGCTCTAACTAGGATAACTCGTTTAGTAAGTCATTTTTTTCTAAGACTTCATGTTGTA
49861_UWV205	Upstream: RPS20P12 (81.672 kb); Downstream: LOC105373935 (26.783 kb)	TCTCTAGCACATCAGTGCAAGACTCTATCTCAAAAAATCAAACAAAAACCATACAACAAGTGTCTAATGTGTGTAGAAGCTCTAACTAGGATAACTCGTTTAGTAAGTCATTTTTTTCTAAGACTTCATGTTGTATTTCAAACAGATTTCACTGCCCACTGCTCACCCCTAAGTTGGGCTTCTAAATTGAAATTCTGGACCACAATGCAAATAATTATGTTGCAATATATTGGGGCAGCAAAGTAACTGACTTAAATATCCCATCTACTTTTCAGGGAAACCTGGGCTCCTTGGAGTCCCCAAGAAGCCATCATTTGTTGAGCTTCATTTTCATGGTGGGAAAGGGTTTTTCTCTTGCAGCACAGTTATTAGAAAACGCAAGCTGTGTTGACGCAAATT…
49861_UWV218	Upstream: RPS20P12 (81.672 kb); Downstream: LOC105373935 (26.783 kb)	TCTCTAGCACATCAGTGCAAGACTCTATCTCAAAAAATCAAACAAAAACCATACAACAAGTGTCTAATGTGTGTAGAAGCTCTAACTAGGATAACTCGTTTAGTAAGTCATTTTTTTCTAAGACTTCATGTTGTATTTCAAACAGATTTCACTGCCCACTGCTCACCCCTAAGTTGGGCTTCTAAATTGAAATTCTGGACCACAATGCAAATAATTATGTTGCAATATATTGGGGCAGCAAAGTAACTGACTTAAATATCCCATCTACTTTTCAGGGAAACCTGGGCTCCTTGGAGTCCCCAAGAAGCCATCATTTGTTGAGCTTCATTTTCATGGTGGGAAAGGGTTTTTCTCTTGCAGCACAGTTATTAGAAAACGCAAGCTGTGTTGACGCAAATT…
49861_UXL235	Upstream: RPS20P12 (81.672 kb); Downstream: LOC105373935 (26.783 kb)	TCTCTAGCACATCAGTGCAAGACTCTATCTCAAAAAATCAAACAAAAACCATACAACAAGTGTCTAATGTGTGTAGAAGCTCTAACTAGGATAACTCGTTTAGTAAGTCATTTTTTTCTAAGACTTCATGTTGTATTTCAAACAGATTTCACTGCCCACTGCTCACCCCTAAGTTGGGCTTCTAAATTGAAATTCTGGACCACAATGCAAATAATTATGTTGCAATATATTGGGGCAGCAAAGTAACTGACTTAAATATCCCATCTACTTTTCAGGGAAACCTGGGCTCCTTGGAGTCCCCAAGAAGCCATCATTTGTTGAGCTTCATTTTCATGGTGGGAAAGGGTTTTTCTCTTGCAGCACAGTTATTAGAAAACGCAAGCTGTGTTGACGCAAATT…
49861_UXP196	Upstream: RPS20P12 (81.672 kb); Downstream: LOC105373935 (26.783 kb)	TCTCTAGCACATCAGTGCAAGACTCTATCTCAAAAAATCAAACAAAAACCATACAACAAGTGTCTAATGTGTGTAGAAGCTCTAACTAGGATAACTCGTTTAGTAAGTCATTTTTTTCTAAGACTTCATGTTGTATTTCAAACAGATTTCACTGCCCACTGCTCACCCCTAAGTTGGGCTTCTAAATTGAAATTCTGGACCACAATGCAAATAATTATGTTGCAATATATTGGGGCAGCAAAGTAACTGACTTAAATATCCCATCTACTTTTCAGGGAAACCTGGGCTCCTTGGAGTCCCCAAGAAGCCATCATTTGTTGAGCTTCATTTTCATGGTGGGAAAGGGTTTTTCTCTTGCAGCACAGTTATTAAAAAACGCAAGCTGTGTTGACGCAAATT…
49861_UXU197	Upstream: RPS20P12 (81.672 kb); Downstream: LOC105373935 (26.783 kb)	TCTCTAGCACATCAGTGCAAGACTCTATCTCAAAAAATCAAACAAAAACCATACAACAAGTGTCTAATGTGTGTAGAAGCTCTAACTAGGATAACTCGTTTAGTAAGTCATTTTTTTCTAAGACTTCATGTTGTATTTCAAACAGATTTCACTGCCCACTGCTCACCCCTAAGTTGGGCTTCTAAATTGAAATTCTGGACCACAATGCAAATAATTATGTTGCAATATATTGGGGCAGCAAAGTAACTGACTTAAATATCCCATCTACTTTTCAGGGAAACCTGGGCTCCTTGGAGTCCCCAAGAAGCCATCATTTGTTGAGCTTCATTTTCATGGTGGGAAAGGGTTTTTCTCTTGCAGCACAGTTATTAAAAAACGCAAGCTGTGTTGACGCAAATT…
49861_UXU254	Upstream: RPS20P12 (81.672 kb); Downstream: LOC105373935 (26.783 kb)	TCTCTAGCACATCAGTGCAAGACTCTATCTCAAAAAATCAAACAAAAACCATACAACAAGTGTCTAATGTGTGTAGAAGCTCTAACTAGGATAACTCGTTTAGTAAGTCATTTTTTTCTAAGACTTCATGTTGTATTTCAAACAGATTTCACTGCCCACTGCTCACCCCTAAGTTGGGCTTCTAAATTGAAATTCTGGACCACAATGCAAATAATTATGTTGCAATATATTGGGGCAGCAAAGTAACTGACTTAAATATCCCATCTACTTTTCAGGGAAACCTGGGCTCCTTGGAGTCCCCAAGAAGCCATCATTTGTTGAGCTTCATTTTCATGGTGGGAAAGGGTTTTTCTCTTGCAGCACAGTTATTAGAAAACGCAAGCTGTGTTGACGCAAATT…
49861_UXU271	Upstream: RPS20P12 (81.672 kb); Downstream: LOC105373935 (26.783 kb)	TCTCTAGCACATCAGTGCAAGACTCTATCTCAAAAAATCAAACAAAAACCATACAACAAGTGTCTAATGTGTGTAGAAGCTCTAACTAGGATAACTCGTTTAGTAAGTCATTTTTTTCTAAGACTTCATGTTGTATTTCAAACAGATTTCACTGCCCACTGCTCACCCCTAAGTTGGGCTTCTAAATTGAAATTCTGGACCACAATGCAAATAATTATGTTGCAATATATTGGGGCAGCAAAGTAACTGACTTAAATATCCCATCTACTTTTCAGGGAAACCTGGGCTCCTTGGAGTCCCCAAGAAGCCATCATTTGTTGAGCTTCATTTTCATGGTGGGAAAGGGTTTTTCTCTTGCAGCACAGTTATTAGAAAACGCAAGCTGTGTTGACGCAAATT…
49861_UXV261	Upstream: RPS20P12 (81.672 kb); Downstream: LOC105373935 (26.783 kb)	TCTCTAGCACATCAGTGCAAGACTCTATCTCAAAAAATCAAACAAAAACCATACAACAAGTGTCTAATGTGTGTAGAAGCTCTAACTAGGATAACTCGTTTAGTAAGTCATTTTTTTCTAAGACTTCATGTTGTATTTCAAACAGATTTCACTGCCCACTGCTCACCCCTAAGTTGGGCTTCTAAATTGAAATTCTGGACCACAATGCAAATAATTATGTTGCAATATATTGGGGCAGCAAAGTAACTGACTTAAATATCCCATCTACTTTTCAGGGAAACCTGGGCTCCTTGGAGTCCCCAAGAAGCCATCATTTGTTGAGCTTCATTTTCATGGTGGGAAAGGGTTTTTCTCTTGCAGCACAGTCATTAGAAAACGCAAGCTGTGTTGACGCAAATT…
49861_UXV265	Upstream: RPS20P12 (81.672 kb); Downstream: LOC105373935 (26.783 kb)	TCTCTAGCACATCAGTGCAAGACTCTATCTCAAAAAATCAAACAAAAACCATACAACAAGTGTCTAATGTGTGTAGAAGCTCTAACTAGGATAACTCGTTTAGTAAGTCATTTTTTTCTAAGACTTCATGTTGTATTTCAAACAGATTTCACTGCCCACTGCTCACCCCTAAGTTGGGCTTCTAAATTGAAATTCTGGACCACAATGCAAATAATTATGTTGCAATATATTGGGGCAGCAAAGTAACTGACTTAAATATCCCATCTACTTTTCAGGGAAACCTGGGCTCCTTGGAGTCCCCAAGAAGCCATCATTTGTTGAGCTTCATTTTCATGGTGGGAAAGGGTTTTTCTCTTGCAGCACAGTTATTAGAAAACGCAAGCTGTGTTGACGCAAATT…
49861_UXV268	Upstream: RPS20P12 (81.672 kb); Downstream: LOC105373935 (26.783 kb)	TCTCTAGCACATCAGTGCAAGACTCTATCTCAAAAAATCAAACAAAAACCATACAACAAGTGTCTAATGTGTGTAGAAGCTCTAACTAGGATAACTCGTTTAGTAAGTCATTTTTTTCTAAGACTTCATGTTGTATTTCAAACAGATTTCACTGCCCACTGCTCACCCCTAAGTTGGGCTTCTAAATTGAAATTCTGGACCACAATGCAAATAATTATGTTGCAATATATTGGGGCAGCAAAGTAACTGACTTAAATATCCCATCTACTTTTCAGGGAAACCTGGGCTCCTTGGAGTCCCCAAGAAGCCATCATTTGTTGAGCTTCATTTTCATGGTGGGAAAGGGTTTTTCTCTTGCAGCACAGTTATTAGAAAACGCAAGCTGTGTTGACGCAAATT…
49861_UYC169	Upstream: RPS20P12 (81.672 kb); Downstream: LOC105373935 (26.783 kb)	TCTCTAGCACATCAGTGCAAGACTCTATCTCAAAAAATCAAACAAAAACCATACAACAAGTGTCTAATGTGTGTAGAAGCTCTAACTAGGATAACTCGTTTAGTAAGTCATTTTTTTCTAAGACTTCATGTTGTATTTCAAACAGATTTCACTGCCCACTGCTCACCCCTAAGTTGGGCTTCTAAATTGAAATTCTGGACCACAATGCAAATAATTATGTTGCAATATATTGGGGCAGCAAAGTAACTGACTTAAATATCCCATCTACTTTTCAGGGAAACCTGGGCTCCTTGGAGTCCCCAAGAAGCCATCATTTGTTGAGCTTCATTTTCATGGTGGGAAAGGGTTTTTCTCTTGCAG
49861_UYC197	Upstream: RPS20P12 (81.672 kb); Downstream: LOC105373935 (26.783 kb)	TCTCTAGCACATCAGTGCAAGACTCTATCTCAAAAAATCAAACAAAAACCATACAACAAGTGTCTAATGTGTGTAGAAGCTCTAACTAGGATAACTCGTTTAGTAAGTCATTTTTTT
49861_UYE211	Upstream: RPS20P12 (81.672 kb); Downstream: LOC105373935 (26.783 kb)	TCTCTAGCACATCAGTGCAAGACTCTATCTCAAAAAATCAAACAAAAACCATACAACAAGTGTCTAATGTGTGTAGAAGCTCTAACTAGGATAACTCGTTTAGTAAGTCATTTTTTTCTAAGACTTCATGTTGTATTTCAAACAGATTTCACTGCCCACTGCTCACCCCTAAGTTGGGCTTCTAAATTGAAATTCTGGACCACAATGCAAATAATTATGTTGCAATATATTGGGGCAGCAAAGTAACTGACTTAAATATCCCATCTACTTTTCAGGGAAACCTGGGCTCCTTGGAGTCCCCAAGAAGCCATCATTTGTTGAGCTTCATTTTCATGGTGGGAAAGGGTTTTTCTCTTGCAGCACAGTTATTAGAAAACGCAAGCTGTGTTGACGCAAATT…
49861_UYE215	Upstream: RPS20P12 (81.672 kb); Downstream: LOC105373935 (26.783 kb)	TCTCTAGCACATCAGTGCAAGACTCTATCTCAAAAAATCAAACAAAAACCATACAACAAGTGTCTAATGTGTGTAGAAGCTCTAACTAGGATAACTCGTTTAGTAAGTCATTTTTTTCTAAGACTTCATGTTGTATTTCAAACAGATTTCACTGCCCACTGCTCACCCCTAAGTTGGGCTTCTAAATTGAAATTCTGGACCACAATGCAAATAATTATGTTGCAATATATTGGGGCAGCAAAGTAACTGACTTAAATATCCCATCTACTTTTCAGGGAAACCTGGGCTCCTTGGAGTCCCCAAGAAGCCATCATTTGTTGAGCTTCATTTTCATGGTGGGAAAGGGTTTTTCTCTTGCAGCACAGTTATTAGAAAACGCAAGCTGTGTTGACGCAAATT…
49861_UYE216	Upstream: RPS20P12 (81.672 kb); Downstream: LOC105373935 (26.783 kb)	TCTCTAGCACATCAGTGCAAGACTCTATCTCAAAAAATCAAACAAAAACCATACAACAAGTGTCTAATGTGTGTAGAAGCTCTAACTAGGATAACTCGTTTAGTAAGTCATTTTTTTCTAAGACTTCATGTTGTATTTCAAACAGATTTCACTGCCCACTGCTCACCCCTAAGTTGGGCTTCTAAATTGAAATTCTGGACCACAATGCAAATAATTATGTTGCAATATATTGGGGCAGCAAAGTAACTGACTTAAATATCCCATCTACTTTTCAGGGAAACCTGGGCTCCTTGGAGTCCCCAAGAAGCCATCATTTGTTGAGCTTCATTTTCATGGTGGGAAAGGGTTTTTCTCTTGCAGCACAGTTATTAGAAAACGCAAGCTGTGTTGACGCAAATT…
49861_UYE227	Upstream: RPS20P12 (81.672 kb); Downstream: LOC105373935 (26.783 kb)	TCTCTAGCACATCAGTGCAAGACTCTATCTCAAAAAATCAAACAAAAACCATACAACAAGTGTCTAATGTGTGTAGAAGCTCTAACTAGGATAACTCGTTTAGTAAGTCATTTTTTTCTAAGACTTCATGTTGTATTTCAAACAGATTTCACTGCCCACTGCTCACCCCTAAGTTGGGCTTCTAAATTGAAATTCTGGACCACAATGCAAATAATTATGTTGCAATATATTGGGGCAGCAAAGTAACTGACTTAAATATCCCATCTACTTTTCAGGGAAACCTGGGCTCCTTGGAGTCCCCAAGAAGCCATCATTTGTTGAGCTTCATTTTCATGGTGGGAAAGGGTTTTTCTCTTGCAGCACAGTTATTAGAAAACGCAAGCTGTGTTGACGCAAATT…
49861_UYE228	Upstream: RPS20P12 (81.672 kb); Downstream: LOC105373935 (26.783 kb)	TCTCTAGCACATCAGTGCAAGACTCTATCTCAAAAAATCAAACAAAAACCATACAACAAGTGTCTAATGTGTGTAGAAGCTCTAACTAGGATAACTCGTTTAGTAAGTCATTTTTTTCTAAGACTTCATGTTGTATTTCAAACAGATTTCACTGCCCACTGCTCACCCCTAAGTTGGGCTTCTAAATTGAAATTCTGGACCACAATGCAAATAATTATGTTGCAATATATTGGGGCAGCAAAGTAACTGACTTAAATATCCCATCTACTTTTCAGGGAAACCTGGGCTCCTTGGAGTCCCCAAGAAGCCATCATTTGTTGAGCTTCATTTTCATGGTGGGAAAGGGTTTTTCTCTTGCAGCACAGTTATTAGAAAACGCAAGCTGTGTTGACGCAAATT…
49861_UYE246	Upstream: RPS20P12 (81.672 kb); Downstream: LOC105373935 (26.783 kb)	TCTCTAGCACATCAGTGCAAGACTCTATCTCAAAAAATCAAACAAAAACCATACAACAAGTGTCTAATGTGTGTAGAAGCTCTAACTAGGATAACTCGTTTAGTAAGTCATTTTTTTCTAAGACTTCATGTTGTATTTCAAACAGATTTCACTGCCCACTGCTCACCCCTAAGTTGGGCTTCTAAATTGAAATTCTGGACCACAATGCAAATAATTATGTTGCAATATATTGGGGCAGCAAAGTAACTGACTTAAATATCCCATCTACTTTTCAGGGAAACCTGGGCTCCTTGGAGTCCCCAAGAAGCCATCATTTGTTGAGCTTCATTTTCATGGTGGGAAAGGGTTTTTCTCTTGCAGCACAGTTATTAGAAAACGCAAGCTGTGTTGACGCAAATT…
49861_UYE265	Upstream: RPS20P12 (81.672 kb); Downstream: LOC105373935 (26.783 kb)	TCTCTAGCACATCAGTGCAAGACTCTATCTCAAAAAATCAAACAAAAACCATACAACAAGTGTCTAATGTGTGTAGAAGCTCTAACTAGGATAACTCGTTTAGTAAGTCATTTTTTTCTAAGACTTCATGTTGTATTTCAAACAGATTTCACTGCCCACTGCTCACCCCTAAGTTGGGCTTCTAAATTGAAATTCTGGACCACAATGCAAATAATTATGTTGCAATATATTGGGGCAGCAAAGTAACTGACTTAAATATCCCATCTACTTTTCAGGGAAACCTGGGCTCCTTGGAGTCCCCAAGAAGCCATCATTTGTTGAGCTTCATTTTCATGGTGGGAAAGGGTTTTTCTCTTGCAGCACAGTTATTAGAAAACGCAAGCTGTGTTGACGCAAATT…
49861_UYG212	Upstream: RPS20P12 (81.672 kb); Downstream: LOC105373935 (26.783 kb)	TCTCTAGCACATCAGTGCAAGACTCTATCTCAAAAAATCAAACAAAAACCATACAACAAGTGTCTAATGTGTGTAGAAGCTCTAACTAGGATAACTCGTTTAGTAAGTCATTTTTTTCTAAGACTTCATGTTGTATTTCAAACAGATTTCACTGCCCACTGCTCACCCCTAAGTTGGGCTTCTAAATTGAAATTCTGGACCACAATGCAAATAATTATGTTGCAATATATTGGGGCAGCAAAGTAACTGACTTAAATATCCCATCTACTTT
49861_UYG214	Upstream: RPS20P12 (81.672 kb); Downstream: LOC105373935 (26.783 kb)	TCTCTAGCACATCAGTGCAAGACTCTATCTCAAAAAATCAAACAAAAACCATACAACAAGTGTCTAATGTGTGTAGAAGCTCTAACTAGGATAACTCGTTTAGTAAGTCATTTTTTTCTAAGACTTCATGTTGTATTTCAAACAGATTTCACTGCCCACTGCTCACCCCTAAGTTGGGCTTCTAAATTGAAATTCTGGACCACAATGCAAATAATTATGTTGCAATATATTGGGGCAGCAAAGTAACTGACTTAAATATCCCATCTACTTTTCAGGGAAACCTGGGCTCCTTGGAGTCCCCAAGAAGCCATCATTTGTTGAGCTTCATTTTCATGGTGGGAAAGGGTTTTTCTCTTGCAGCACAGTTATTAGAAAACGCAAGCTGTGTTGACGCAAATT…
49861_UYG243	Upstream: RPS20P12 (81.672 kb); Downstream: LOC105373935 (26.783 kb)	TCTCTAGCACATCAGTGCAAGACTCTATCTCAAAAAATCAAACAAAAACCATACAACAAGTGTCTAATGTGTGTAGAAGCTCTAACTAGGATAACTCGTTTAGTAAGTCATTTTTTTCTAAGACTTCATGTTGTATTTCAAACAGATTTCACTGCCCACTGCTCACCCCTAAGTTGGGCTTCTAAATTGAAATTCTGGACCACAATGCAAATAATTATGTTGCAATATATTGGGGCAGCAAAGTAACTGACTTAAATATCCCATCTACTTTTCAGGGAAACCTGGGCTCCTTGGAGTCCCCAAGAAGCCATCATTTGTTGAGCTTCATTTTCATGGTGGGAAAGGGTTTTTCTCTTGCAGCACAGTTATTAGAAAACGCAAGCTGTGTTGACGCAAATT…
49861_UYG277	Upstream: RPS20P12 (81.672 kb); Downstream: LOC105373935 (26.783 kb)	TCTCTAGCACATCAGTGCAAGACTCTATCTCAAAAAATCAAACAAAAACCATACAACAAGTGTCTAATGTGTGTAGAAGCTCTAACTAGGATAACTCGTTTAGTAAGTCATTTTTTTCTAAGACTTCATGTTGTATTTCAAACAGATTTCACTGCCCACTGCTCACCCCTAAGTTGGGCTTCTAAATTGAAATTCTGGACCACAATGCAAATAATTATGTTGCAATATATTGGGGCAGCAAAGTAACTGACTTAAATATCCCATCTACTTTTCAGGGAAACCTGGGCTCCTTGGAGTCCCCAAGAAGCCATCATTTGTTGAGCTTCATTTTCATGGTGGGAAAGGGTTTTTCTCTTGCAGCACAGTTATTAGAAAACGCAAGCTGTGTTGACGCAAATT…
49861_UYG283	Upstream: RPS20P12 (81.672 kb); Downstream: LOC105373935 (26.783 kb)	TCTCTAGCACATCAGTGCAAGACTCTATCTCAAAAAATCAAACAAAAACCATACAACAAGTGTCTAATGTGTGTAGAAGCTCTAACTAGGATAACTCGTTTAGTAAGTCATTTTTTTCTAA
49861_UYM227	Upstream: RPS20P12 (81.672 kb); Downstream: LOC105373935 (26.783 kb)	TCTCTAGCACATCAGTGCAAGACTCTATCTCAAAAAATCAAACAAAAACCATACAACAAGTGTCTAATGTGTGTAGAAGCTCTAACTAGGATAACTCGTTTAGTAAGTCATTTTTTTCTAAGACTTCATGTTGTATTTCAAACAGATTTCACTGCCCACTGCTCACCCCTAAGTTGGGCTTCTAAATTGAAATTCTGGACCACAATGCAAATAATTATGTTGCAATATATTGGGGCAGCAAAGTAACTGACTTAAATATCCCATCTACTTTTCAGGGAA
49861_UYM285	Upstream: RPS20P12 (81.672 kb); Downstream: LOC105373935 (26.783 kb)	TCTCTAGCACATCAGTGCAAGACTCTATCTCAAAAAATCAAACAAAAACCATACAACAAGTGTCTAATGTGTGTAGAAGCTCTAACTAGGATAACTCGTTTAGTAAGTCATTTTTTTCTAAGACTTCATGTTGTATTTCAAACAGATTTCACTGCCCACTGCTCACCCCTAAGTTGGGCTTCTAAATTGAAATTCTGGACCACAATGCAAATAATTATGTTGCAATATATTGGGGCAGCAAAGTAACTGACTTAAATATCCCATCTACTTTTCAGGGAAACCTGGGCTCCTTGGAGTCCCCAAGAAGCCATCATTTGTTGAGCTTCATTTTCATGGTGGGAAAGGGTTTTTCTCTTGCAGCACAGTTATTAGAAAACGCAAGCTGTGTTGACGCAAATT…
49861_UYN200	Upstream: RPS20P12 (81.672 kb); Downstream: LOC105373935 (26.783 kb)	TCTCTAGCACATCAGTGCAAGACTCTATCTCAAAAAATCAAACAAAAACCATACAACAAGTGTCTAATGTGTGTAGAAGCTCTAACTAGGATAACTCGTTTAGTAAGTCATTTTTTTCTAAGACTTCATGTTGTATTTCAAACAGATTTCACTGCCCACTGCTCACCCCTAAGTTGGGCTTCTAAATTGAAATTCTGGACCACAATGCAAATAATTA
49861_UYN238	Upstream: RPS20P12 (81.672 kb); Downstream: LOC105373935 (26.783 kb)	TCTCTAGCACATCAGTGCAAGACTCTATCTCAAAAAATCAAACAAAAACCATACAACAAGTGTCTAATGTGTGTAGAAGCTCTAACTAGGATAACTCGTTTAGTAAGTCATTTTTTTCTAAGACTTCATGTTGTATTTCAAACAGATTTCACTGCCCACTGCTCACCCCTAAGTTGGGCTTCTAAATTGAAATTCTGGACCACAATGCAAATAATTATGTTGCAATATATTGGGGCAGCAAAGTAACTGACTTAAATATCCCATCTACTTTTCAGGGAAACCTGGGCTCCTTGGAGTCCCCAAGAAGCCATCATTTGTTGAGCTTCATTTTCATGGTGGGAAAGGGTTTTTCTCTTGCAGCACAGTTATTAGAAAACGCAAGCTGTGTTGACGCAAATT…
49861_UYN283	Upstream: RPS20P12 (81.672 kb); Downstream: LOC105373935 (26.783 kb)	TCTCTAGCACATCAGTGCAAGACTCTATCTCAAAAAATCAAACAAAAACCATACAACAAGTGTCTAATGTGTGTAGAAGCTCTAACTAGGATAACTCGTTTAGTAAGTCATTTTTTTCTAAGACTTCATGTTGTATTTCAAACAGATTTCACTGCCCACTGCTCACCCCTAAGTTGGGCTTCTAAATTGAAATTCTGGACCACAATGCAAATAATTATGTTGCAATATATTGGGGCAGCAAAGTAACTGACTTAAATATCCCATCTACTTTTCAGGGAAACCTGGGCTCCTTGGAGTCCCCAAGAAGCCATCATTTGTTGAGCTTCATTTTCATGGTGGGAAAGGGTTTTTCTCTTGCAGCACAGTTATTAGAAAACGCAAGCTGTGTTGACGCAAATT…
49861_UYN284	Upstream: RPS20P12 (81.672 kb); Downstream: LOC105373935 (26.783 kb)	TCTCTAGCACATCAGTGCAAGACTCTATCTCAAAAAATCAAACAAAAACCATACAACAAGTGTCTAATGTGTGTAGAAGCTCTAACTAGGATAACTCGTTTAGTAAGTCATTTTTTTCTAAGACTTCATGTTGTATTTCAAACA
49861_UYX193	Upstream: RPS20P12 (81.672 kb); Downstream: LOC105373935 (26.783 kb)	TCTCTAGCACATCAGTGCAAGACTCTATCTCAAAAAATCAAACAAAAACCATACAACAAGTGTCTAATGTGTGTAGAAGCTCTAACTAGGATAACTC
49861_UYX220	Upstream: RPS20P12 (81.672 kb); Downstream: LOC105373935 (26.783 kb)	TCTCTAGCACATCAGTGCAAGACTCTATCTCAAAAAATCAAACAAAAACCATACAACAAGTGTCTAATGTGTGTAGAAGCTCTAACTAGGATAACTCGTTTAGTAAGTCATT
49861_UYX222	Upstream: RPS20P12 (81.672 kb); Downstream: LOC105373935 (26.783 kb)	TCTCTAGCACATCAGTGCAAGACTCTATCTCAAAAAATCAAACAAAAACCATACAACAAGTGTCTAATGTGTGTAGAAGCTCTAACTAGGATAACTCGTTTAGTAAGTCATTTTTTTCTAAGACTTCATGTTGTATTTCAAACAGATTTCACTGCCCACTGCTCACCCCTAAGTTGGGCTTCTAAATTGAAATTCTGGACCACAATGCAAATAATTATGTTGCAATATATTGGGGCAGCAAAGTAACTGACTTAAATATCCCATCTACTTTTCAGGGAAACCTGGGCTCCTTGGAGTCCCCAAGAAGCCATCATTTGTTGAGCTTCATTTTCATGGTGGGAAAGGGTTTTTCTCTTGCAGCACAGTTATTAGAAAACGCAAGCTGTGTTGACGCAAATT…
49861_UYX255	Upstream: RPS20P12 (81.672 kb); Downstream: LOC105373935 (26.783 kb)	TCTCTAGCACATCAGTGCAAGACTCTATCTCAAAAAATCAAACAAAAACCATACAACAAGTGTCTAATGTGTGTAGAAGCTCTAACTAGGATAACTCGTTTAGTAAGTCATTTTTTTCTAAGACTTCATGTTGTATTTCAAACAGATTTCACTGCCCACTGCTCACCCCTAAGTTGGGCTTCTAAATTGAAATTCTGGACCACAATGCAAATAATTATGTTGCAATATATTGGGGCAGCAAAGTAACTGACTTAAATATCCCATCTACTTTTCAGGGAAACCTGGGCTCCTTGGAGTCCCCAAGAAGCCATCATTTGTTGAGCTTCATTTTCATGGTGGGAAAGGGTTTTTCTCTTGCAGCACAGTTATTAGAAAACGCAAGCTGTGTTGACGCAAATT…
49861_UYY196	Upstream: RPS20P12 (81.672 kb); Downstream: LOC105373935 (26.783 kb)	TCTCTAGCACATCAGTGCAAGACTCTATCTCAAAAAATCAAACAAAAACCATACAACAAGTGTCTAATGTGTGTAGAAGCTCTAACTAGGATAACTCGTTTAGTAAGTCATTTTTTTCTAAGACTTCATGTTGTATTTCAAACAGATTTCACTGCCCACTGCTCACCCCTAAGTTGGGCTTCTAAATTGAAATTCTGGACCACAATGCAAATAATTATGTTGCAATATATTGGGGCAGCAAAGTAACTGACTTAAATATCCCATCTACTTTTCAGGGAAACCTGGGCTCCTTGGAGTCCCCAAGAAGCCATCATTTGTTGAGCTTCATTTTCATGGTGGGAAAGGGTTTTTCTCTTGCAGCACAGTTATTAGAAAACGCAAGCTGTGTTGACGCAAATT…
49861_UYY231	Upstream: RPS20P12 (81.672 kb); Downstream: LOC105373935 (26.783 kb)	TCTCTAGCACATCAGTGCAAGACTCTATCTCAAAAAATCAAACAAAAACCATACAACAAGTGTCTAATGTGTGTAGAAGCTCTAACTAGGATAACTCGTTTAGTAAGTCATTTTTTTCTAAGACTTCATGTTGTATTTCAAACAGATTTCACTGCCCACTGCTCACCCCTAAGTTGGGCTTCTAAATTGAAATTCTGGACCACAATGCAAATAATTATGTTGCAATATATTGGGGCAGCA
49861_UYY237	Upstream: RPS20P12 (81.672 kb); Downstream: LOC105373935 (26.783 kb)	TCTCTAGCACATCAGTGCAAGACTCTATCTCAAAAAATCAAACAAAAACCATACAACAAGTGTCTAATGTGTGTAGAAGCTCTAACTAGGATAACTCGTTTAGTAAGTCATTTTTTTCTAAGACTTCATGTTGTAT
49861_UYY249	Upstream: RPS20P12 (81.672 kb); Downstream: LOC105373935 (26.783 kb)	TCTCTAGCACATCAGTGCAAGACTCTATCTCAAAAAATCAAACAAAAACCATACAACAAGTGTCTAATGTGTGTAGAAGCTCTAACTAGGATAACTCGTTTAGTAAGTCATTTTTTTCTAAGACTTCATGTTGTATTTCAAACAGATTTCACTGCCCACTGCTCACCCCTAAGTTGGGCTTCTAAATTGAAATTCTGGACCACAATGCAAATAATTATGTTGCAATATATTGGGGCAGCAAAGTAACTGACTTAAATATCCCATCTACTTTTCAGGGAAACCTGGGCTCCTTGGAGTCCCCAAGAAGCCATCATTTGTTGAGCTTCATTTTCATGGTGGGAAAGGGTTTTTCTCTTGCAGCACAGTTATTAGAAAACGCAAGCTGTGTTGACGCAAATT…
49861_UYY270	Upstream: RPS20P12 (81.672 kb); Downstream: LOC105373935 (26.783 kb)	TCTCTAGCACATCAGTGCAAGACTCTATCTCAAAAAATCAAACAAAAACCATACAACAA

## Sheet: 49021_IS seqs
sequence ID	Gene	Integration Site Sequence	notes
49021_VPW228	MIER2	TCTCTAGCAGAANCCAGAAATACAGTCACACATTCATAGTCNNNTGGANTTCCACAAAGGTATCAAAACAGTTCCATGAAGGAATGAACAGTCTTTAACAAATGGTACTGGGACAGTTGAATATCCATGTGCAAAAGAATGNNGNTGGACCCCTAT
49021_VPW197	MAPK8IP3	TCTCTAGCAGTCACGCTGGTCTCAAACTCTTGACCTTAGGTGATCCACCCGCCTCG
49021_VNK201	Upstream: NDC80 (8.883 kb); Downstream: CBX3P2 (26.652 kb)	TCTCTAGCATTTCCTTCAGGTCAAGCCTCCCTTGAGAGCTTGTCTGGCCTTGCCCATCACTGTGGGCGGCCTCCCGGCCTTTGCTACTTCGGGGCTCCGTCATGCACGTGGATGTTAATGAGCTGCACTCTGCACCTGCCTCTCCCACCTCCCACAGCCTGCAGAGGAGACACCACTGAACTTCCTGGTGATGCTGCAGCCCCTCTCACCAGGGCTGATGGCCTTGATGGGGTGTCCTCAAGGCCTTCCTGTGGAACATGGTCCTCTGGAGGGTCTTCTGGCTTTACATGATAGAGGCATTCCAGCATGCCCACTTCCCTCAGCCTTTCCATTTCTTCCTCTCCTCTCTGCCAGGGCAACTCAGCCATTTCCACCTCACTGAGAGCCATCATTTTACAT…
49021_VNK215	Upstream: NDC80 (8.883 kb); Downstream: CBX3P2 (26.652 kb)	TCTCTAGCATTTCCTTCAGGTCAAGCCTCCCTTGAGAGCTTGTCTGGCCTTGCCCATCACTGTGGGCGGCCTCCCGGCCTTTGCTACTTCGGGGCTCCGTCATGCACGTGGATGTTAATGAGCTGCACTCTGCACCTGCCTCTCCCACCTCCCACAGCCTGCAGAGGAGACACCACTGAACTTCCTGGTGATGCTGCAGCCCCTCTCACCAGGGCTGATGGCCTTGATGGGGTGTCCTCAAGGCCTTCCTGTGGAACATGGTCCTCTGGAGGGTCTTCTGGCTTTACATGATAGAGGCATTCCAGCATGCCCACTTCCCTCAGCCTTTCCATTTCTTCCTCTCCTCTCTGCCAGGGCAACTCAGCCATTTCCACCTCACTGAGAGCCATCATTTTACAT…
49021_VPG274	Upstream: NDC80 (8.883 kb); Downstream: CBX3P2 (26.652 kb)	TCTCTAGCATTTCCTTCAGGTCAAGCCTCCCTTGAGAGCTTGTCTGGCCTTGCCCATCACTGTGGGCGGCCTCCCGGCCTTTGCTACTTCGGGGCTCCGTCATGCACGTGGATGTTAATGAGCTGCACTCTGCACCTGCCTCTCCCACCTCCCACAGCCTGCAGAGGAGACACCACTGAACTTCCTGGTGATGCTGCAGCCCCTCTCACCAGGGCTGATGGCCTTGATGGGGTGTCCTCAAGGCCTTCCTGTGGAACATGGTCCTCTGGAGGGTCTTCTGGCTTTACATGATAGAGGCATTCCAGCATGCCCACTTCCCTCAGCCTTTCCATTTCTTCCTCTCCTCTCTGCCAGGGCAACTCAGCCATTTCCACCTCACTGAGAGCCATCATTTTACAT…
49021_VPG230	NUP98	TCTCTAGCATAAGCCCAAAGAATATTATATGGTTCTGTGCTTCTCAGGAGGCTGAGGCAGGAGAAATGCTTGACCCCAGGAGTTGAGATCTGCCAGGCAATGTAGCAAGACCCCATCTCAACAGAAAAAATAAAATAAATAAAAATAAAAAAATTTACATGGTTCCAGTCTTTCTTGTTTTGTTACTTATCAATCAAAGTATTTAAGATTCAGGCCAAGGTGGGCCCAAATGTAGGAAAATGAAGATTCAGCTATCAAAAGCTTCCCCTAATTACAAAAATAAGGTGCAACTCTCTGGCTTAATCACTAAGTGCTAAACTCACACTTACCTTTCCGACCAATAGTGAAATCAGAGACAATGCACTCTCCTTTTTCATTGGTAATTTTAGCAAGGTCATC…
49021_VPG252	NUP98	TCTCTAGCATAAGCCCAAAGAATATTATATGGTTCTGTGCTTCTCAGGAGGCTGAGGCAGGAGAAATGCTTGACCCCAGGAGTTGAGATCTGCCAGGCAATGTAGCAAGACCCCATCTCAACAGAAAAAATAAAATAAATAAAAATAAAAAAATTTACATGGTTCCAGTCTTTCTTGTTTTGTTACTTATCAATCAAAGTATTTAAGATTCAGGCCAAGGTGGGCCCAAATGTAGGAAAATGAAGATTCAGCTATCAAAAGCTTCCCCTAATTACAAAAATAAGGTGCAACTCTCTGGCTTAATCACTAAGTGCTAAACTCACACTTACCTTTCCGACCAATAGTGAAATCAGAGACAATGCACTCTCCTTTTTCATTGGTAATTTTAGCAAGGTCATC…
49021_VPL210	NUP98	TCTCTAGCATAAGCCCAAAGAATATTATATGGTTCTGTGCTTCTCAGGAGGCTGAGGCAGGAGAAATGCTTGACCCCAGGAGTTGAGATCTGCCAGGCAATGTAGCAAGACCCCATCTCAACAGAAAAAATAAAATAAATAAAAATAAAAAAATTTACATGGTTCCAGTCTTTCTTGTTTTGTTACTTATCAATCAAAGTATTTAAGATTCAGGCCAAGGTGGGCCCAAATGTAGGAAAATGAAGATTCAGCTATCAAAAGCTTCCCCTAATTACAAAAATAAGGTGCAACTCTCTGGCTTAA
49021_VPG216	UBE2G1	TCTCTAGCAGTTACGCAATCCGTAGTACTTATTCTGGGTCAAGTTCCCTAGGAAACGGATTCTGAGGCAGAGATTTGAGGTTTGTCAGGAGGTGCTCTCAAAAACAAGAGTGAGGGATGCAAGCTTAGACAAAGGGAGAAGATGAACTAACTCAAGGCAGTTGAAACAAAGGCCTCAGTCAATACTATGTTAGAATGACCTTCCCGAGAATTCCCAAACAAGACAAAAGAGCCAGTTGACCAAGCCTTTGTACCACCCCAACTCCACCCGTCTAATCCACTAGTCACTGAATGCAGGTAAGCACCAGCGATTCCTACAGGGGAACTCAGCTGTGCTTTACAGCAGACAAGGTTCCCGAAGCTTGGGAATGACTGCCTCCCTCAAGGCAGTCTACCCACA…
49021_VPW199	CDC37L1	TCTCTAGCACAAACAGTTTGATTTTTAAAGTCAAGTACAAATTTCTATTAAGGAAGTACTTATTTTCAGTTAAATAAGTCATAAAATATACCAAGAATAAAGTTTGTATCTAGCTAGAAAAACTGGCAGAAGTTTCTTAGAACATTCTGTGATCATATTTATACCCCG
49021_VPG255	FAM208B	TCTCTAGCAAAGACCCATTGCAAATAACTATTTGTAAATATGGAAAATATACTTTGTTTTGTTCCTTGTTCTCAACTGACATTCAACCAGGCCAGATAATCCAAATTTTACCTGGAGCAAATCTAAAAGTTGTTAACAAAATTCTAAGCAAATGAATTGACAAAATTACCTACCTTTTAAAGTTTTCCGCCCAAATTTATTCTAGAATAATATTGCTTGGGTTTGGGCAGCATCTCTGATTCCTGTCTTAAGAAAGAGTAGACAGTGTTCCTATACCCGGGGTCACCGGGGACTTGGAGGTCCTTGGGTGAGCCTCATAGAACCCGTGAATATCTTCAAGTGATTGTCATCATCATGAGAATTAAAGATTTCTGGGTCACTGTGTGCCAGAAAGTAAGA…
49021_VPG247	Upstream: IGHV1OR21-1 (42.971 kb); Downstream: ANKRD30BP2 (2345.36 kb)	TCTCTAGCACCATTCCATTCCATTCCCCTGTACTCGGGTTGATTCCATTCCATTGCATTCCAATCCATGCCCTTGCACTCGTGTTGATTCCATTCTTTCCATTCCATTCAAGTTGAATCCATTCCATTGTATTCCATTCCATTCGATTCCATTCGATTGCACTCGGGTTGATTCCATTCCATTGCATTCCATTCCATTCCATTCCATTCCATTCCATTCCATTCCATTCCATTCCGTTCCGTTCCATTCCATTCCATT
49021_VPL254	PRH1 or PRH1-PRR4	TCTCTAGCACACCAGTGCATGTTCCAGTTGAGGTGATGGAGGGTGCAATGGACTCCACGGGGGTCCTTAGCTCTGGTGGTTTAATGCTCTATTTTTGTGCTGGTTGGCCTCCTACCAGGAGGTGGTGCTTTCCAGAAAGCATCAGCTGTAGTAGTGTGGTGAGGGACTGGCAGTGGGTGTGGCCCTAGATCTCCCAGAATTATATACCCTTTGTCTTCCACTACCAGGGTGGATAGGGAAGGACCATCAGGTGGGGGCAGGGCTAGGTATGTCTGAGCTCAGACTCTCCTGTGGGTCTTGCT
49021_VPG283	C12orf60	TCTCTAGCATTCTCCATGTTCCCTTCCCACTTTTCAGCCCAGCGAGGTCATGATGATGATGTTTCTAGCACCAGTGAAGATGACGGCTATCCTGAGGACATGGATCAAGATAAGCATGATGACAGTACTGATGACAGTGACACCGACAAATCAGATGGAGAAAGTGACGGGGATGAATTTGTGCACCGTGATAATGGTGAGAGAGACAACAATGAAGAAAAGAAGTCAGGTATGTGCAGATGAAGGATTCATGGTATTGATCAATAAAGAGAAAACAAGCTGAAGGTCCTAATTTATTAATGAATCTGTGAGAGTACTCTGAAATCTTTGGAAGTCGGGATCATAGCTGTGTTCATCTTATATATTAAAATTTTGAAAGTTTTTGACACAGTAAGTACT…
49021_VPG283	WBP11	TCTCTAGCATTCTCCATGTTCCCTTCCCACTTTTCAGCCCAGCGAGGTCATGATGATGATGTTTCTAGCACCAGTGAAGATGACGGCTATCCTGAGGACATGGATCAAGATAAGCATGATGACAGTACTGATGACAGTGACACCGACAAATCAGATGGAGAAAGTGACGGGGATGAATTTGTGCACCGTGATAATGGTGAGAGAGACAACAATGAAGAAAAGAAGTCAGGTATGTGCAGATGAAGGATTCATGGTATTGATCAATAAAGAGAAAACAAGCTGAAGGTCCTAATTTATTAATGAATCTGTGAGAGTACTCTGAAATCTTTGGAAGTCGGGATCATAGCTGTGTTCATCTTATATATTAAAATTTTGAAAGTTTTTGACACAGTAAGTACT…
49021_VPG199	ZNF737	TCTCTAGCAAAGCCAAAAGGCTGAAGCAACCCAGATGTCTCTTGATTTATAAACATATCAAAAAATGTAACATATACATATGATGAAGTATTATTCCACCTTAGAAAAAACAATCTTGTCAATTTTAAGATGAACTTTGAGAATATTATGTCACCTGAACTAATCCAGTGACAAAATTTTGGATACTGTATGATTCCACATATATGATATATCTTAAGTAGTCAAAATCATAAAATCAGAAAGTGGAAGGTTTGTCTGTCAAAGGCTGGAGAGAGGGTAAAATGAGCAGTTGTTACTTAATGGTCAATGGCTTTTAGTTTTACAAGATGAAAAGTTTCTAAAAGTCTTTTGCTTAACAATGTGAATATACTTAACATGACTGAAATGAACAGCTTTTTT…
49021_VPG199	LOC105372316	TCTCTAGCAAAGCCAAAAGGCTGAAGCAACCCAGATGTCTCTTGATTTATAAACATATCAAAAAATGTAACATATACATATGATGAAGTATTATTCCACCTTAGAAAAAACAATCTTGTCAATTTTAAGATGAACTTTGAGAATATTATGTCACCTGAACTAATCCAGTGACAAAATTTTGGATACTGTATGATTCCACATATATGATATATCTTAAGTAGTCAAAATCATAAAATCAGAAAGTGGAAGGTTTGTCTGTCAAAGGCTGGAGAGAGGGTAAAATGAGCAGTTGTTACTTAATGGTCAATGGCTTTTAGTTTTACAAGATGAAAAGTTTCTAAAAGTCTTTTGCTTAACAATGTGAATATACTTAACATGACTGAAATGAACAGCTTTTTT…
49021_VPW239	SMG1P5	TCTCTAGCAGTCTTCTAGAAACTGACCAAGAAGAGTCGTAGGAAATGCAAGATCAGCTACCCAAAATGGCTCCAAACTCTGCAACCACCCTTGGAATCGTATAAGAAATTGTGAAAGGGTAGGGGGGAGAAAAAACACCAAAAAATCCAAATTAAAAAAATATAAGAGGCTCGTTTTAAAAAGTATCTGGTTTTCAAGCAGCATACCCTAAAACATGTCCTATATCATAAAATTAAGACTGCTAAACATGCTGATCACGATTAACCAATACCTCTTTAATACCTCTTTAATTTCTGCAGAAATTAACATGTAAATGTTATTTCCTTACTTTTTCAGTAAATTTCGTATCTATATTGTCACTACACATGACTTAAGACTAAAATGCCACAATCTACCATT…
49021_VNK218	Upstream: LOC105375016 (3.805 kb); Downstream: DHFRP2 (1.507 kb)	TCTCTAGCAGACGTGAAACTTATCATATCAATAATGACAAAAACCTATATGAATCAACACTCCAATGAAGGGCAGAGATTGTGTGACTTGGTTTAAAAAAACACGGAACCCAACCATACGCTCTTTCCAGACATGCACTTTCTTTGTTTTTTTTTTTAATT
49021_VPL206	Upstream: LOC105375016 (3.805 kb); Downstream: DHFRP2 (1.507 kb)	TCTCTAGCAGACGTGAAACTTATCATATCAATAATGACAAAAACCTATATGAATCAACACTCCAATGAAGGGCAGAGATTGTGTGACTTGGTTTAAAAAAACACGGAACCCAACCATACGCTCTTTCCAGACATGCACTTTCTTTGTTTTTTT
49021_VPW193	Upstream: LOC105375016 (3.805 kb); Downstream: DHFRP2 (1.507 kb)	TCTCTAGCAGACGTGAAACTTATCATATCAATAATGACAAAAACCTATATGAATCAACACTCCAATGAAGGGCAGAGATTGTGTGACTTGGTTTAAAAAAACACGGAACCCAACCATACGCTCTTTCCAGACATGCACTTTCTTTGTTTTTT
49021_VPW198	TPX2	TCTCTAGCAGTATTTGAGGNGACAGATATGTTAATTAGCTAGATTTAATTATTCCAAATTGTAGTCATGAATCATAACATCACTTTGTACTGTATAAATATATACAACTATAAATTATCAATTTACAATTAAATTTTTAAAATAATAATTTCATGCCATCTATATGAATTTAAAAAAAGAAACAATTTTATAAGTTAATAAACAATGCAGATGAGATAATAAGAAAATAAAAATATTCATTCAAAGCCAATGGCACTTCAGGCCAGGCATGGTGGCTCACACCTATACCCAGCACTTTGAGAGGCTGAGGCGGGCAGATCACTTGAGGTCAGGAGTTCGAGACCAGCCTGGCTAACATCATGAAACCCCATCTCTACTAAAAATACAAAAATTAGCCGG…
49021_VPG228	ZNF30	TCTCTAGCACTTACTACACTGAAACGTTTTATTCCCTCTCCTTTCACCTTGAAAGCATTTTCTTTGATTTTACCAGAAATATGTGGGTTTGCAGTATCACGGATCAGTGACATTTGAGGATGTGGCCATAGCCTTCTCCCAGCAGGAGTGGGAGAGTCTGGACTCTTCCCAGAGGGGCTTGTACAGAGATGTGATGTTGGAGAACTACAGGAACTTGGTGTCAATGGGTAAGTGTACTTCTCTCAAATAATTGAGAATCTGCTCCCTGTTATACTTTCTCCTTTGCAGATTTTAGGGCTAGCTTAAGAACTGAACACGATTTCTTCTTGTTGCCAGAGAAATGATTTGAGCTTTGTTAGGTTGGAAATGATCCAGTGGCAGGATTAGAATTCTGGATTG…
49021_VPL286	FKBP5	TCTCTAGCAGGAATAAAACTCAACATCTTTAAAATAATCATCNAATTTTCTGACATGCCACTCCCGGAGGAAGAACAATGTGGTATCTACAGGAAAACATCCAGCAAATACAGTATCTCATGCACAGTAAAAGAATGAAAGGTAGGCTGCAGTAACATTTGTCTTTATTCTTTCCCCACTCCTGAAATTATTAAATTTCCTCTCTGCCTGGGCATTCTTTCATCCCATCTCCCATTACTATCAGTATCCTCTCCTTATAATGCAGTTGTCAATCAACAGTTGTCCCCATCAACCACTTCATACCAGAACTCATCCACTCTTAATTTCAACTATTACCTCTATTAGTATAACTCCCAAATCCTAATAGAGGTAGTAGCTGAAATTAAAAGTGGCATAATT…
49021_VPL198	Upstream: KCNK6 (3.886 kb); Downstream: CATSPERG (2.883 kb)	TCTCTAGCAGCCTCCCNNNGTGCTGGAATTACAGACATGAGCCACCATGTCTGAACTATTTAATTTTTGTCTTTTTATGAATANTNAGGTATTGCCAGGTTGAACANCTGGTTTTGTTATGCCTGGCCTTGTTTGAGCCACCTGCCCCCCCCTTGCCACCTGGTGGGATTNCNNGNCCNACCTCNNGGNCTGACCNTGTNTNNNGNNTTTGANNGTTGACTTCNTGGGAACACACCCGCNNGCCNNTTANANAGGANNCGTANNATGNTNNTNNCNCTTGTNNNNTCTCTCNGAGAGGGACAGA	Post gene pathway analysis review of raw sequence data suggests this is likely FANCA (sequence chromatogram shows mixed bases after ~25bp, alternate peaks match FANCA seq).
49021_VPW215	BRWD1	TCTCTAGCACCCAGGAGGCAGAGNNTGNAGTGAGCCGAGATCACGCCATCACACTCCAGCCTGG
49021_VNK207	GPATCH8	TCTCTAGCACACCCCAACCTTGAGACAGGACTCAGCAAACCATCTCAAACTGAGTATGTATACTTGTGGTTTCTCTCAGATGAGGACATTCTGGCGACTTTTTTTTAAGAGACAAGGTCTCACTTTGTTGCCCAGGTGGGAGTGCTGGGGCTATTCACATGTGTGATTCCACTACTGATCAGCATGGGAGTTCTGACCTGCTCTGTTTCCGACCTGAACCAGTTCACTTCTCCTTAGGAAACTTGGTTGGCCCCCAGCTCCTGGGAGTTCATCACATGATGCCTAACTTAGTGCAGACACCCAATCAGCATAGCGCACTATAGTTCAGAACTCCTGGGCTCAAGTGATACCCCCAGCCTCAGCCTCCCAAGAAGCCAGGACTACAGACGGGCAC
49021_VPL196	GPBP1L1	TCTCTAGCAGTGACTACAACTCAGGGGAAGCCACAAATCATCTTTGAGAGTTAACCTGACACAAGCAACCATCTTTAGATTTTTATCAATGCAAGAAAAAAATTAATCTTCATTCTGGTTGGGTCATCGTTTCTCTTATCTGCTTGCTTGTTCTTTGTGGAGGCATTTTGGGATAGTGGAAAGGTGGTTTCATTTACTAGCTGAATAACCTTGAACAAATTGTGGAACTTCCTTATTGTCAGTGTCATCCTCTATTAAAAGTCAGCGTAACAATTATTATTCCTGATTGGTTTAAGAATTAAATAAAACAGACTGACCATCACCTGGTACATGGTAGATAGTAAAGTTAATTCCTTTCCTAAAGCTATTATTGTGTCTTCTTTTAATACCCATCAATCA…
49021_VPW280	GPBP1L1	TCTCTAGCAGTGACTACAACTCAGGGGAAGCCACAAATCATCTTTGAGAGTTAACCTGACACAAGCAACCATCTTTAGATTTTTATCAATGCAAGAAAAAAATTAATCTTCATTCTGGTTGGGTCAT
49021_VPG205	PPFIA3	TCTCTAGCAGCCTCCCAAAGTGCTGGGATTACAGACGTGTGCCACCACGCCTGACCTATTTTTTTTTTTTTTTTTTAGTTGAGATGACATTTTGCCATGTTGGCCGGGCTGGACTCCTTGTCCTGACCTTCCGTGACCCTTATGCCTCCGCCTTCCTGAGAGTTGGGATTTCAGGCATGAACTTTGACCCGTG	Post gene pathway analysis review of raw sequence data suggests this is likely FANCA (sequence chromatogram shows mixed bases after ~25bp, alternate peaks match FANCA seq).
49021_VPO275	RAB11A	TCTCTAGCACTCTCATACTAGTAAACTACCTCTAAAAAAATACCATCAGCAAAATCATCTCATGGAGTCACTTTCAAATTCATGGGTGTCAAGAATGCCATGGGTCTATTCTGAAACCAACAACACAATTAACTCTGAAGTAACAATGTAAATTTTCTGATATATAATTTTACAACTTAAAATTTTTGGCCAGGCATGGTGGCTCATGCCTATAATCCCAGCACTTTGGGAGGCCAAGGCAAG
49021_VPG241	SF3B2	TCTCTAGCATCATCCACTGGAGGTTTGCCCCAGCCACCAGCATGGTACCCAAAGGAACAGCTCTGCAAGACAGTGAGCACAATCAGTTCACTCCTTAGCTGCAAAAGAAATTCTGAAGCCCTAGAGAAAAGGCACACTCAAAAGTACAGAGCTGATACTTGGGAACTCCGGAAATTATGACTGCAGAATTAAATCAAATGTTATGAAGCATTAGAAACCAAAATTAATAAACAACTAAAATCTGGAGGCAACAGGATAAGGAGACAGGAGGCAGAAAGTATGCTAATAACTTCTGTCATGGCAGAGTCTTTACTGTCTGAAACCAAAATACGTACATTGAAAACATGACTTCAATTTCTTATTGAGTTTTCCTAACTTTGGAAAGCTAGCTTGTTCAGA…
49021_VPW208	PACS1	TCTCTAGCAGTCCGCAGTCACAGAGAACTTACATTCAACTTTTTCTTCTGAAACAAAGTTTTCAGTGTAGTTCTAACATTACAGTATCAGTGAGGCACTTCCCACCCTAATAAGCTTTTTTAAAAGCTAGAATAATTATATAACTAAATAAGAAATGAAAGACCCTAAAAACACAAATTATTTGCATTTTCTAAATTCATTTTTTGACTATTAGAGTGAAAATTAGAAATAAATGTCCATTTAGTAGGATTAGTTAAATAAACTGTGTTTTCTCTATTCTATGGCATACTA
49021_VNK200	FANCA	TCTCTAGCAGCCTCCCAAAGTGCTGGGATTACAGACATGAGCCACCACGTCTGACCTAGCTAATTTTTGTCTTTTTAGTAGAGATGAGGTTTTGCCATGTTGGCCAGGCTGGTCTCAAACTCCTGACCTCAAGTGATCCACCTGCCTCGGCCTTCCAAAGTGCTGGGATTACAGGCATGAACTATCACGCCTGACCATGTGTAGATTCTTTTGAATGTTATCATCATGCAGACAGACCCAAAAAGCCATTAGATAAAAAGCGGAAAATGCTGATAACGCTTGTCAAATCTCTCTGAGAGGGACAGAGTCACGGAAAAACAAAGCTCAGAGACATGAACTGTCTGTGCCAAATACCAGGAAAGCAGCTCAATACTTGTCAGTTAAAAATTTAAATAAAAC…
49021_VNK213	FANCA	TCTCTAGCAGCCTCCCAAAGTGCTGGGATTACAGACATGAGCCACCACGTCTGACCTAGCTAATTTTTGTCTTTTTAGTAGAGATGAGGTTTTGCCATGTTGGCCAGGCTGGTCTCAAACTCCTGACCTCAAGTGATCCACCTGCCTCGGCCTTCCAAAGTGCTGGGATTACAGGCATGAACTATCACGCCTGACCATGTGTAGATTCTTTTGAATGTTATCATCATGCAGACAGACCCAAAAAGCCATTAGATAAAAAGCGGAAAATGCTGATAACGCTTGTCAAATCTCTCTGAGAGGGACAGAGTCACGGAAAAACAAAGCTCAGAGACATGAACTGTCTGTGCCAAATACCAGGAAAGCAGCTCAATACTTGTCAGTTAAAAATTTAAATAAAAC…
49021_VNK217	FANCA	TCTCTAGCAGCCTCCCAAAGTGCTGGGATTACAGACATGAGCCACCACGTCTGACCTAGCTAATTTTTGTCTTTTTAGTAGAGATGAGGTTTTGCCATGTTGGCCAGGCTGGTCTCAAACTCCTGACCTCAAGTGATCCACCTGCCTCGGCCTTCCAAAGTGCTGGGATTACAGGCATGAACTATCACGCCTGGCCATGTGTAGATTCTTTTGAATGTTATCATCATGCAGACAGACCCAAAAAGCCATTAGATAAAAAGCGGAAAATGCTGATAACGCTTGTCAAATCTCTCTGAGAGGGACAGAGTCACGGAAAAACAAAGCTCAGAGACATGAACTGTCTGTGCCAAATACCAGGAAAGCAGCTCAATACTTGTCAGTTAAAAATTTAAATAAAAC…
49021_VNK222	FANCA	TCTCTAGCAGCCTCCCAAAGTGCTGGGATTACAGACATGAGCCACCACGTCTGACCTAGCTAATTTTTGTCTTTTTAGTAGAGATGAGGTTTTGCCATGTTGGCCAGGCTGGTCTCAAACTCCTGACCTCAAGTGATCCACCTGCCTCGGCCTTCCAAAGTGCTGGGATTACAGGCATGAACTATCACGCCTGACCATGTGTAGATTCTTTTGAATGTTATCATCATGCAGACAGACCCAAAAAGCCATTAGATAAAAAGCGGAAAATGCTGATAACGCTTGTCAAATCTCTCTGAGAGGGACAGAGTCACGGAAAAACAAAGCTCAGAGACATGAACTGTCTGTGCCAAATACCAGGAAAGCAGCTCAATACTCGTCAGTTAAAAATTTAAATAAAAC…
49021_VNK223	FANCA	TCTCTAGCAGCCTCCCAAAGTGCTGGGATTACAGACATGAGCCACCACGTCTGACCTAGCTAATTTTTGTCTTTTTAGTAGAGATGAGGTTTTGCCATGTTGGCCAGGCTGGTCTCAAACTCCTGACCTCAAGTGATCCACCTGCCTCGGCCTTCCAAAGTGCTGGGATTACAGGCATGAACTATCACGCCTGACCATGTGTAGATTCTTTTGAATGTTATCATCATGCAGACAGACCCAAAAAGCCATTAGATAAAAAGCGGAAAATGCTGATAACGCTTGTCAAATCTCTCTGAGAGGGACAGAGTCACGGAAAAACAAAGCTCAGAGACATGAACTGTCTGTGCCAAATACCAGGAAAGCAGCTCAATACTTGTCAGTTAAAAATTTAAATAAAAC…
49021_VNK235	FANCA	TCTCTAGCAGCCTCCCAAAGTGCTGGGATTACAGACATGAGCCACCACGTCTGACCTAGCTAATTTTTGTCTTTTTAGTAGAGATGAGGTTTTGCCATGTTGGCCAGGCTGGTCTCAAACTCCTGACCTCAAGTGATCCACCTGCCTCGGCCTTCCAAAGTGCTGGGATTACAGGCATGAACTATCACGCCTGACCATGTGTAGATTCTTTTGAATGTTATCATCATGCAGACAGACCCAAAAAGCCATTAGATAAAAAGCGGAAAATGCTGATAACGCTTGTCAAATCTCTCTGAGAGGGACAGAGTCACGGAAAAACAAAGCTCAGAGACATGAACTGTCTGTGCCAAATACCAGGAAAGCAGCTCAATACTTGTCAGTTAAAAATTTAAATAAAAC…
49021_VPG222	FANCA	TCTCTAGCAGCCTCCCAAAGTGCTGGGATTACAGACATGAGCCACCACGTCTGACCTAGCTAATTTTTGTCTTTTTAGTAGAGATGAGGTTTTGCCATGTTGGCCAGGCTGGTCTCAAACTCCTGACCTTAAGTGATCCACCTGCCTCGGCCTTCCAAAGTGCTGGGATTACAGGCATGAACTATCACGCCTGACCTTGTGTATATTCTTTTGAATGTTATCCTGATGCAAACAGACCATTTCTTCCATTATATAAAATATTCAAAATGTT
49021_VPG229	FANCA	TCTCTAGCAGCCTCCCAAAGTGCTGGGATTACAGACATGAGCCACCACGTCTGACCTAGCTAATTTTTGTCTTTTTAGTAGAGATGAGGTTTTGCCATGTTGGCCAGGCTGGTCTCAAACTCCTGACCTCAAGTGATCCACCTGCCTCGGCCTTCCAAAGTGCTGGGATTACAGGCATGAACTATCACGCCTGACCATGTGTAGATTCTTTTGAATGTTATCATCATGCAGACAGACCCAAAAAGCCATTAGATAAAAAGCGGAAAATGCTGATAACGCTTGTCAAATCTCTCTGAGAGGGACAGAGTCACGGAAAAACAAAGCTCAGAGACATGAACTGTCTGTGCCAAATACCAGGAAAGCAGCTCAATACTTGTCAGTTAAAAATTTAAATAAAAC…
49021_VPG239	FANCA	TCTCTAGCAGCCTCCCAAAGTGCTGGGATTACAGACATGAGCCACCACGTCTGACCTAGCTAATTTTTGTCTTTTTAGTAGAGATGAGGTTTTGCCATGTTGGCCAGGCTGGTCTCAAACTCCTGACCTCAAGTGATCCTCCCACCTCAG
49021_VPG257	FANCA	TCTCTAGCAGCCTCCCAAAGTGCTGGGATTACAGACATGAGCCACCACGTCTGACCTAGCTAATTTTTGTCTTTTTAGTAGAGATGAGGTTTTGCCATGTTGGCCAGGCTGGTCTCAAACTCCTGACCTCAAGTGATCCACCTGCCTCGGCCTTCCAAAGTGCTGGGATTACAGGCATGAACTATCACGCCTGACCATGTGTAGATTCTTTTGAATGTTATCATCATGCAGACAGACCCAAAAAGCCATTATATAAAAAGCGGAAAATGCTGATAACGCTTGTCAAATCTCTCTGAAAGGGACAGANTCACNGAAAAACAAAGCTCANAGACATGAACTGTCTGTGCCAAATACCAGGAAAGCANCTCNNTACTTGTCANTTAAAAATTTAAATAAANN…
49021_VPG258	FANCA	TCTCTAGCAGCCTCCCAAAGTGCTGGGATTACAGACATGAGCCACCACGTCTGACCTAGCTAATTTTTGTCTTTTTAGTAGAGATGAGGTTTTGCCATGTTGGCCAGGCTGGTCTCAAACTCCTGACCTCAAGTGATCCACCTGCCTCGGCCTTCCAAAGTGCTGGGATTACAGGCATGAACTATCACGCCTGACCATGTGTAGATTCTTTTGAATGTTATCATCATGCAGACAGACCCAAAAAGCCATTAGATAAAAAGCGGAAAATGCTGATAACGCTTGTCAAATCTCTCTGAGAGGGACAGAGTCACGGAAAAACAAAGCTCAGAGACATGAACTGTCTGTGCCAAATACCAGGAAAGCAGCTCAATACTTGTCAGTTAAAAATTTAAATAAAAC…
49021_VPG265	FANCA	TCTCTAGCAGCCTCCCAAAGTGCTGGGATTACAGACATGAGCCACCACGTCTGACCTAGCTAATTTTTGTCTTTTTAGTAGAGATGAGGTTTTGCCATGTTGGCCAGGCTGGTCTCAAACTCCTGACCTCAAGTGATCCACCTGCCTCGGCCTTCCAAAGTGCTGGGATTACAGGCATGAACTATCACGCCTGACCATGTGTAGATTCTTTTGAATGTTATCATCATGCAGACAGACCCAAAAAGCCATTAGATAAAAAGCGGAAAATGCTGATAACGCTTGTCAAATCTCTCTGAGAGGGACAGAGTCACGGAAAAACAAAGCTCAGAGACATGAACTGTCTGTGCCAAATACCAGGAAAGCAGCTCAATACTTGTCAGTTAAAAATTTAAATAAAAC…
49021_VPG266	FANCA	TCTCTAGCAGCCTCCCAAAGTGCTGGGATTACAGACATGAGCCACCACGTCTGACCTAGCTAATTTTTGTCTTTTTAGTAGAGATGAGGTTTTGCCATGTTGGCCAGGCTGGTCTCAAACTCCTGACCTCAAGTGATCCACCTGCCTCGGCCTTCCAAAGTGCTGGGATTACAGGCATGAACTATCACGCCTGACCATGTGTAGATTCTTTTGAATGTTATCATCATGCAGACAGACCCAAAAAGCCATTAGATAAAAAGCGGAAAATGCTGATAACGCTTGTCAAATCTCTCTGAGAGGGACAGAGTCACGGAAAAACAAAGCTCAGAGACATGAACTGTCTGTGCCAAATACCAGGAAAGCAGCTCAATACTTGTCAGTTAAAAATTTAAATAAAAC…
49021_VPG268	FANCA	TCTCTAGCAGCCTCCCAAAGTGCTGGGATTACAGACATGAGCCACCACGTCTGACCTAGCTAATTTTTGTCTTTTTAGTAGAGATGAGGTTTTGCCATGTTGGCCAGGCTGGTCTCAAACTCCTGACCTCAAGTGATCCACCTGCCTCGGCCTTCCAAAGTGCTGGGATTACAGGCATGAACTATCACGCCTGACCATGTGTAGATTCTTTTGAATGTTATCATCATGCAGACAGACCCAAAAAGCCATTAGATAAAAAGCGGAAAATGCTGATAACGCTTGTCAAATCTCTCTGAGAGGGACAGAGTCACGGAAAAACAAAGCTCAGAGACATGAACTGTCTGTGCCAAATACCAGGAAAGCAGCTCAATACTTGTCAGTTAAAAATTTAAATAAAAC…
49021_VPG270	FANCA	TCTCTAGCAGCCTCCCAAAGTGCTGGNATTACAGACATGAGCCACCACGTCTGAGCTATCTAATTTTTGTCTTTTTAGTAGAGATGAGGNTTTGCCTTGTTGGCCATTCNGGTGTNATACTCCTTGNTGTGTTTGAGCCACCTGCCCCCCCCTTCCNAGGAGGTGGGATGACAGGTTTGAACTATCGCCCCTGACCATGTGTANATTTCTTTGAATGTTNNCTTCATGCGAATGGATCCAATTACCCTTTATATGAAAAGCGTATAATGCTTTTAATGCTTGTCGAATCTCTCTGAGAGGGACAGAGTCACGTAGATACNAAGCTCANAGACTTGAACTGNCTGTGCCCCCTACCAGGAAAGCATCTCTATACTTGTNNGTTTACAATTTAACTAAAAC…
49021_VPG286	FANCA	TCTCTAGCAGCCTCCCAAAGTGCTGGGATTACAGACATGAGCCACCACGTCTGACCTAGCTAATTTTTGTCTTTTTAGTAGAGATGAGGTTTTGCCATGTTGGCCAGGCTGGTCTCAAACTCCTGACCTCAAGTGATCCACCTGCCTCGGCCTTCCAAAGTGCTGGGATTACAGGCATGAACTATCACGCCTGACCATGTGTAGATTCTTTTGAATGTTATCATCATGCAGACAGACCCAAAAAGCCATTAGATAAAAAGCGGAAAATGCTGATAACGCTTGTCAAATCTCTCTGAGAGGGACAGAGTCACGGAAAAACAAAGCTCAGAGACATGAACTGTCTGTGCCAAATACCAGGAAAGCAGCTCAATACTTGTCAGTTAAAAATTTAAATAAAAC…
49021_VPL200	FANCA	TCTCTAGCAGCCTCCCAAAGTGCTGGGATTACAGACATGAGCCACCACGTCTGACCTAGCTAATTTTTGTCTTTTTAGTAGAGATGAGGTTTTGCCATGTTGGCCAGGCTGGTCTCAAACTCCTGACCTCAAGTGATCCACCTGCCTCGGCCTTCCAAAGTGCTGGGATTACAGGCATGAACTATCACGCCTGACCATGTGTAGATTCTTTTGAATGTTATCATCATGCAGACAGACCCAAAAAGCCATTAGATAAAAAGCGGAAAATGCTGATAACGCTTGTCAAATCTCTCTGAGAGGGACAGAGTCACGGAAAAACAAAGCTCAGAGACATGAACTGTCTGTGCCAAATACCAGGAAAGCAGCTCAATACTTGTCAGTTAAAAATTTAAATAAAAC…
49021_VPL203	FANCA	TCTCTAGCAGCCTCCCAAAGTGCTGGGATTACAGACATGAGCCACCACGTCTGACCTAGCTAATTTTTGTCTTTTTGGTAGAGATGAGGTCTCGCCATGTTGGCCAGGATGGTC
49021_VPL204	FANCA	TCTCTAGCAGCCTCCCAAAGTGCTGGGATTACAGACATGAGCCACCACGTCTGACCTAGCTAATTTTTGTCTTTTTAGTAGAGATGAGGTTTTGCCATGTTGGCCAGGCTGGTCTCAAACTCCTGACCTCAAGTGATCCACCTGCCTCGGCCTTCCAAAGTGCTGGGATTACAGGCATGAACTATCACGCCTGACCATGTGTAGATTCTTTTGAATGTTATCATCATGCAGACAGACCCAAAAAGCCATTAGATAAAAAGCGGAAAATGCTGATAACGCTTGTCAAATCTCTCTGAGAGGGACAGAGTCACGGAAAAACAAAGCTCAGAGACATGAACTGTCTGTGCCAAATACCAGGAAAGCAGCTCAATACTTGTCAGTTAAAAATTTAAATAAAAC…
49021_VPL205	FANCA	TCTCTAGCAGCCTCCCAAAGTGCTGGGATTACAGACATGAGCCACCACGTCTGACCTAGCTAATTTTTGTCTTTTTAGTAGAGATGAGGTTTTGCCATGTTGGCCAGGCTGGTCTCAA
49021_VPL214	FANCA	TCTCTAGCAGCCTCCCAAAGTGCTGGGATTACAGACATGAGCCACCACGTCTGACCTAGCTAATTTTTGTCTTTTTAGTAGAGATGAGGTTTTGCCATGTTGGCCAGGCTGGTCTCAAACTCCTGACCTCAAGTGATCCACCTGCCTCGGCCTTCCAAAGTGCTGGGATTACAGGCATGAACTATCACGCCTGACCATGTGTAGATTCTTTTGAATGTTATCATCATGCAGACAGACCCAAAAAGCCATTAGATAAAAAGCGGAAAATGCTGATAACGCTTGTCAAATCTCTCT
49021_VPL215	FANCA	TCTCTAGCAGCCTCCCAAAGTGCTGGGATTACAGACATGAGCCACCACGTCTGACCTAGCTAATTTTTGTCTTTTTAGTAGAGATGAGGTTTTGCCATGTTGGCCAGGCTGGTCTCAAACTCCTGACCTCAAGTGATCCACCTCCCTCGGCCTTCCAAAGTGCTGGGATTACAGGCATG
49021_VPL228	FANCA	TCTCTAGCAGCCTCCCAAAGTGCTGGGATTACAGACATGAGCCACCACGTCTGACCTAGCTAATTTTTGTCTTTTTAGTAGAGATGAGGTTTTGCCATGTTGGCCAGGCTGGTCTCAAACTCCTGACCTCAAGTGATCCACCTGCCTCGGCCTTCCAAAGTGCTGGGATTACAGGCATGAACTATCACGCCTGACCATGTGTAGATTCTTTTGAATGTTATCATCATGCAGACAGACCCAAAAAGCCATTAGATAAAAAGCGGAAAATGCTGATAACGCTTGTCAAATCTCTCTGAGAGGGACAGAGTCACGGAAAAACAAAGCTCAGAGACATGAACTGTCTGTGCCAAATACCAGGAAAGCAGCTCAATACTTGTCAGTTAAAAATTTAAATAAAAC…
49021_VPL231	FANCA	TCTCTAGCAGCCTCCCAAAGTGCTGGGATTACAGACATGAGCCACCACGTCTGACCTAGCTAATTTTTGTCTTTTTAGTAGAGATGAGGTTTTGCCATGTTGGCCAGGCTGGTCTCAAACTCCTGACCTCAAGTGATCCACCTGCCTCGGCCTTCCAAAGTGCTGGGATTACAGGCATGAACTATCACGCCTGACCATGTGTAGATTCTTTTGAATGTTATCATCATGCAGACAGACCCAAAAAGCCATTAGATAAAAAGCGGAAAATGCTGATAACGCTTGTCAAATCTCTCTGAGAGGGACAGAGTCACGGAAAAACAAAGCTCAGAGACATGAACTGTCTGTGCCAAATACCAGGAAAGCAGCTCAATACTTGTCAGTTAAAAATTTAAATAAAAC…
49021_VPL232	FANCA	TCTCTAGCAGCCTCCCAAAGTGCTGGGATTACAGACATGAGCCACCACGTCTGACCTAGCTAATTTTTGTCTTTTTAGTAGAGATGAGGTTTTGCCATGTTGGCCAGGCTGGTCTCAAACTCCTGACCTCAAGTGATCCACCTGCCTCGGCCTTCCAAAGTGCTGGGATTACAGGCATGAACTATCACGCCTGACCATGTGTAGATTCTTTTGAATGTTATCATCATGCAGACAGACCCAAAAAGCCATTAGATAAAAAGCGGAAAATGCTGATAACGCTTGTCAAATCTCTCTGAGAGGGACAGAGTCACGGAAAAACAAAGCTCAGAGACATGAACTGTCTGTGCCAAATACCAGGAAAGCAGCTCAATACTTGTCAGTTAAAAATTTAAATAAAAC…
49021_VPL233	FANCA	TCTCTAGCAGCCTCCCAAAGTGCTGGGATTACAGACATGAGCCACCACGTCTGACCTAGCTAATTTTTGTCTTTTTAGTAGAGATGAGGTTTTACCATGTTGGCCAGGATGGTC
49021_VPL236	FANCA	TCTCTAGCAGCCTCCCAAAGTGCTGGGATTACAGACATGAGCCACCACGTCTGACCTAGCTAATTTTTGTCTTTTTAGTAGAGATGAGGTTTTGCCATGTTGGCCAGGCTGGTCTCAAACTCCTGACCTCAAGTGATCCACCTNCCTCGGCCTTCCAAAGTGCTGGGATTACAGGCATGAA
49021_VPL239	FANCA	TCTCTAGCAGCCTCCCAAAGTGCTGGGATTACAGACATGAGCCACCACGCCTGACCAATTTTAGTTATTTTGTTTTAGAAGGGGTGTCACCTTGCTGGGCAGGATGGGCTGGATCTCTTGTGCTGGCCATCCGTGCCCCTGCTGCNCCGAAATTGCAGAGTGTTGGGGTTAGAGGCATGAACTTTGACGCCTGCCCCTGTGTAGATTCTTTTGTTTGTGATCATCATGCAGACCGGCCCAAAAAGCCATTAGATAAAAANNGGAAAATGCTGATAACGCTTGNCACCCCTCTCTGAGAGGGACAGAGNCACGTCAAANCAAAGCTCAGAGACATGANCTGTCTGTGCCAAATACCAGNAATCCNNNCTACTNNNNAGNAGGTAGAAAGTTAATTANAAC…
49021_VPL248	FANCA	TCTCTAGCAGCCTCCCAAAGTGCTGGGATTACAGACATGAGCCACCACGCCTGACCTATTTTTGTTTTTTTTTTTTAGAAGAGATGTGATTTTGTTGTGTTGGACGGGCTGGATTCCTTGTCCTGANCTCCCGTGACCCACCTGCCCCGAAATTCCAGAGTGCTGGGATT
49021_VPL250	FANCA	TCTCTAGCAGCCTCCCAAAGTGCTGGGATTACAGACATGAGCCACCACGTCTGACCTAGCTAATTTTTGTCTTTTTAGTAGAGATGAGGTTTTGCCATGTTGGCCAGGCTGGTCTCAAACTCCTGACCTCAAGTGATCCACCTGCCTCGGCCTTCCAAAGTGCTGGGATTACAGGCATGAACTATCACGCCTGACCATGTGTAGATTCTTTTGAATGTTATCATCATGCAGACAGACCCAAAAAGCCATTAGATAAAAAGCGGAAAATGCTGATAACGCTTGTCAAATCTCTCTGAGAGGGACAGAGTCACGGAAAAACAAAGC
49021_VPL261	FANCA	TCTCTAGCAGCCTCCCAAAGTGCTGGGATTACAGACATGAGCCACCACGTCTGACCTAGCTAATTTTTGTCTTTTTAGTAGAGATGAGGTTTTGCCATGTTGGCCAGGCTGGTCTCAAACTCCTGACCTCAAGTGATCCACCTGCCTCGGCCTTCCAAAGTGCTGGGATTACAGGCATGAACTATCACGCCTGACCATGTGTAGATTCTTTTGAATGTTATCATCATGCAGACAGACCCAAAAAGCCATTAGATAAAAAGCGGAAAATGCTGATAACGCTTGTCAAATCTCTCTGAGAGGGACAGAGTCACGGAAAAACAAAGCTCAGAGACATGAACTGTCTGTGCCAAATACCAGGAAAGCAGCTCAATACTTGTCAGTTAAAAATTTAAATAAAAC…
49021_VPL266	FANCA	TCTCTAGCAGCCTCCCAAAGTGCTGGGATTACAGACATGAGCCACCACGTCTGACCTATTTAATT
49021_VPL273	FANCA	TCTCTAGCAGCCTCCCAAAGTGCTGGGATTACAGACATGAGCCNNNACGTCTGACCTAGCTAATTTTTGTCTTTTT
49021_VPO212	FANCA	TCTCTAGCAGCCTCCCAAAGTGCTGGGATTACAGACATGAGCCACCACGTCTGACCTAGCTAATTTTTGTCTTTTTAGTAGAGATGAGGTTTTGCCATGTTGGCCAGGCTGGTCTCAAACTCCTGACCTCAAGTGATCCACCTGCCTCGGCCTTCCAAAGTGCTGGGATTACAGGCATGAACTATCACGCCTGACCATGTGTAGATTCTTTTGAATGTTATCATCATGCAGACAGACCCAAAAAGCCATTAGATAAAAAGCGGAAAATGCTGATAACGCTTGTCAAA
49021_VPO219	FANCA	TCTCTAGCAGCCTCCCAAAGTGCTGGGATTACAGACATGAGCCANCACGTCTGACCTAGCTAATTTTTGTCTTTTTAGTAGAGATGAGGTTTTGCCATGTTGGCCAGGCTGGTCTCAAACTCCTGACCTCAAGTGATCC
49021_VPO225	FANCA	TCTCTAGCAGCCTCCCAAAGTGCTGGGATTACAGACATGAGCCACCACGTCTGACCTAGCTAATTTTTGTCTTTTTAGTAGAGATGAGGTTTTGCCATGTTGGCCAGGCTGGTCTCAAACTCCTGACCTCAAGTGATCCACCTGCCTCGGCCTTCCAAAGTGCTGGGATTACAGGCATGAACTATCACGCCTGACCATGTGTAGATTCTTTTGAATGTTATCATCATGCAGACAGACC
49021_VPO226	FANCA	TCTCTAGCAGCCTCCCAAAGTGCTGGGATTACAGACATGAGCCACCACGTCTGACCTAGCTAATTTTTGTCTTTTTAGTAGAGATGAGGTTTTGCCATGTTGGCCAGGCTGGTCTCAAACTCCTGACCTCAAGTGATCCACCTGCCTCGGCCTTCCAAAGTGCTGGGATTACAGG
49021_VPO240	FANCA	TCTCTAGCAGCCTCCCAAAGTGCTGGGATTACAGACATGAGCCACCACGTCTGACCTAGCTAATTTTTGTCTTTTTAGTAGAGATGAGGTTTTGCCATGTTGGCCAGGCTGGTCTCAAACTCCTGACCTCAAGTGATCCACCTGCCTCGGCCTACCAAAGTGCTGGGATTACAGGCATGAACTATCACGCCTGACCATGTGTAGATTCTTTTGAATGTTNTCATCATGCAGACAGA
49021_VPO244	FANCA	TCTCTAGCAGCCTCCCAAAGTGCTGGGATTACAGACATGAGCCACCACGTCTGACCTAGCTAATTTTTGTCTTTTTAGTAGAGATGAGGTTTTGCCATGTTGGCCAGGCTGGTCTCAAACTCCTGACCTCAAGTGATCCACCTGCCTCGGCCTTCCAAAGTGCTGGGATTACAGGCATGAACTATCACGCCTGACCATGTGTAGATTCTTTTGAATGTTATCATCATGCAGACAGACCCAAAAAGCCATTAGATAAAAAGCGGAAAATGCTGATAACGCTTGTCAAATCTCTCTGAGAGGGACAGAGTCACGGAAAAACAAAGCTCAGAGACATGAACTGTCTGTGCCAAATACCAGGAAAGCAGCTCAATACTTGTCAGTTAAAAATTTAAATAAAAC…
49021_VPO248	FANCA	TCTCTAGCAGCCTCCCAAAGTGCTGGGNTTACAGACATGNNGCNNNNACGTCTGACCTAGCTAATTTTTGTCTTTTTAGTAGAGATGAGGTTTTGCCATGT
49021_VPO255	FANCA	TCTCTAGCAGCCTCCCAAAGTGCTGGGATTACAGACATGAGCCACCACGTCTGACCTAGCTAATTTTTGTCTTTTTAGTAGAGATGAGGTTTTGCCATGTTGGCCAGGCTGGTCTCAAACTCCTGACCTCAAGTGATCCACCTGCCTCGGCCTTCCAAAGTGCTGGGATTACAGGCATGAACTATCACGCCTGACCATGTGTAGATTCTTTTGAATGTTATCATCATGCAGACAGACCCAAAAAGCCATTAGATAAAAAGCGGAAAATGCTGATAACGCTTGTCAAATCTCTCTGAGAGGGACAGAGTCACGGAAAAACAAAGCTCAGAGACATGAACTGTCTGTGCCAAATACCAGGAAAGCAGCTCAATACTTGTCAGTTAAAAATTTAAATAAAAC…
49021_VPO260	FANCA	TCTCTAGCAGCCTCCCAAAGTGCTGGGATTACAGACATGAGCCACCACGTCTGACCTAGCTAATTTTTGTCTTTTTAGTAGAGATGAGGTTTTGCCATGTTGGCCAGGCTGGTCTCAAACTCCTGACCTCAAGTGATCCACCTGCCTCGGCCTTCCAAAGTGCTGGGATTACAGGCATGAACTATCACGCCTGACCATGTGTAGATTCTTTTGAATGTTATCATCATGCAGACAGACCCAAAAAGCCATTAGATAAAAAGCGGAAAATGCTGATAACGCTTGTCAAATCTCTCTGAGAGGGACAGAGTCACGGAAAAACAAAGCTCAGAGACATGAACTGTCTGTGCCAAATACCAGGAAAGCAGCTCAATACTTGTCAGTTAAAAATTTAAATAAAAC…
49021_VPO268	FANCA	TCTCTAGCAGCCTCCCAAAGTGCTGGGATTACAGACATGAGCCACCACGTCTGACCTAGCTAATTTTTGTCTTTTTAGTAGAGATGAGGTTTTGCCATGTTGGCCAGGCTGGTCTCAAACTCCTGACCTCAAGTGATCCACCTGCCTCGGCCTTCCAAAGTGCTGGGATTACAGGCATGAACTATCACGCCTGACCATGTGTAGATTCTTTTGAATGTTATCATCATGCAGACAGACCCAAAAAGCCATTAGATAAAAAGCGGAAAATGCTGATAACGCTTGTCAAATCTCTCTGAGAGGGACAGAGTCACGGAAAAACAAAGCTCAGAGACATGAACTGTCTGTGCCAAATACCAGGAAAGCAGCTCAATACTT
49021_VPO270	FANCA	TCTCTAGCAGCCTCCCAAAGTGCTGGGATTACAGACATGAGCCACCATGTCTGACCTAGCTAATTTTTGTCTTTTTAGTAGAGATGAGGTTTTGCCATGTTGGCCAGGCTGGTCTCAAACTCCTGACCTCAAGTGATCCACCTGCCTCGGCCTTCCAAAGTGCTGGGATTACAGGCATGAACTATCACGCCTGACCATGTGTAGATTCTTTTGAATGTTATCATCATGCAGACAGACCCAAAAAGCCATTAGATAAAAAGCGGAAAATGCTGATAACGCTTGTCAAATCTCTCTGAGAGGGACAGAGTCACGGAAAAACAAAGCTCAGAGACATGAACT
49021_VPO281	FANCA	TCTCTAGCAGCCTCCCAAAGTGCTGGGATTACAGACATGANNNNNCACGTCTGACCTAGCTAATTTTTGTCTTTTTAGTAGAGATGAGGTTTTGCCATGTTGGCCAGGCTG
49021_VPW196	FANCA	TCTCTAGCAGCCTCCCAAAGTGCTGGGATTACAGACATGAGCCACCACGTCTGACCTAGCTAATTTTTGTCTTTTTAGGAGAGATGAGGTTTTGCCATGTTGGCCAGGCTGGTCTCAAACTCCTGACCTCAAGTGATCCACCTGCCTCGGCCTTCCAAAGTGCTGGGATTACAGGCATGAACTATCACGCCTGACCATGTGTAGATTCTTTTGAATGTTATCATCATGCAGACAGACCCAAAAAGCCATTAGATAAAAAGCGGAAAATGCTGATAACGCTTGTCAAATCTCTCTGAGAGGGACAGAGTCACGGAAAAACAAAGCTCAGAGACATGAACTGTCTGTGCCAAATACCAGGAAAGCAGCTCAATACTTGTCAGTTAAAAA
49021_VPW204	FANCA	TCTCTAGCAGCCTCCCAAAGTGCTGGGATTACAGACATGAGCCACCACGTCTGACCTAGCTAATTTTTGTCTTTTTAGTAGAGATGAGGTTTTGCCATGTTGGCCAGGCTGGTCTCAAACTCCTGACCTCAAGTGATCCACCTGCCTCGGCCTTCCAAAGTGCTGGGATTACAGGCATGAACTATCACGCCTGACCATGTGTAGATTCTTTTGAATGTTATCATCATGCAGACAGACCCAAAAAGCCATTAGATAAAAAGCGGAAAATGCTGATAACGCTTGTCAAATCTCTCTGAGAGGGACAGAGTCACGGAAAAACAAAGCTCAGAGACATGAACTGTCTGTGCCAAATACCAGGAAAGCAGCTCAATACTTGTCAGTTAAAAATTTAAATAAAAC…
49021_VPW207	FANCA	TCTCTAGCAGCCTCCCAAAGTGCTGGGATTACAGACATGAGCCACCACGTCTGACCTAGCTAATTTTTGTCTTTTTAGTAGAGATGAGGTTTTGCCATGTTGGCCAGGCTGGTCTCAAACTCCTGACCTCAAGTGATCCACCTGCCTCGGCCTTCCAAAGTGCTGGGATTACAGGCATGAACTATCACGCCTGACCATGTGTAGATTCTTTTGAATGTTATCATCATGCAGACAGACCCAAAAAGCCATTAGATAAAAAGCGGAAAATGCTGATAACGCTTGTCAAATCTCTCTGAGAGGGACAGAGTCACGGAAAAACAAAGCTCAGAGACATGAACTGTCTGTGCCAAATACCAGGAAAGCAGCTCAA
49021_VPW213	FANCA	TCTCTAGCAGCCTCCNAAAGTGCTGGGATTACAGACATGAGCCACCACGTCTGACCTAGCTAATTTTTGTCTTTTTAGTAGAGATGAGGTTTTGCCATGTTGGCCAGGCTGGTCTCAAACTCCTGACCTCAAGTGATCCACCTGCCTCGGCCTTCCAAAGTGCTGGGATTACAGGCATGAACTATCACGCCTGACCATGTGTAGATTCTTTTGAATGTTATCATCATGCAGACAGACCCAAAAAGCCATTAGATAAAAAGCGGAAAATGCTGATAACGCTTGTCAAATCTCTCTGAGAGGGACAGAGTCACGGAAAAACAAAGCTCAGAGACATGAACTGTCTGTGCCAAATACCAGGAAAGCAGCTCAATACTTGTCAGTTAAAAATTTAAATAAAAC…
49021_VPW217	FANCA	TCTCTAGCAGCCTCCCAAAGTGCTGGGATTACAGACATGAGCCACCACGTCTGACCTAGCTAATTTTTGTCTTTTTAGTAGAGATGAGGTTTTGCCATGTTGGCCAGGCTGGTCTCAAACTCCTGACCTCAAGTGATCCACCTGCCTCGGCCTTCCAAAGTGCTGGGATTACAGGCATGAACTATCACGCCTGACCATGTGTAGATTCTTTTGAATGTTATCATCATGCAGACAGACCCAAAAAGCCATTAGATAAAAAGCGGAAAATGCTGATAACGCTTGTCAAATCTCTCTGAGAGGGACAGAGTCACGGAAAAACAAAGCTCAGAGACATGAACTGTCTGTGCCAAATACCAGGAAAGCAGCTCAATACTTGT
49021_VPW221	FANCA	TCTCTAGCAGCCTCCCAAAGTGCTGGGATTACAGACATGAGCCACCACGTCTGACCTAGCTAATTTTTGTCTTTTTAGTAGAGATGAGGTTTTGCCATGTTGGCCAGGCTGGTCTCAAACTCCTGACCTCAAGTGATCCACCTGCCTCGGCCTTCCAAAGTGCTGGGATTACAGGCATGAACTATCACGCCTGACCATGTGTAGATTCTTTTGAATGTTATCATCATGCAGACAGACCCAAAAAGCCATTAGATAAAAAGCGGAAAATGCTGATAACGCTTGTCAAATCTCTCTGAGAGGGACAGAGTCACGGAAAAACAAAGCTCAGAGACATGAACTGTCTGTGCCAAATACCAGGAAAGCAGCTCAATACTTGTC
49021_VPW229	FANCA	TCTCTAGCAGCCTCCCAAAGTGCTGGGATTACAGACATGAGCCANNACGGCTGACCTAGCTAATTTTTGTCTTTTTAGTAGAGATGAGGTTTTGCCATGTTGGTCAGGCTGGTCTCAAACTCCTGACCTCAAGTGATCCACCTGCCTCGGCCTTCCAAAGTG
49021_VPW247	FANCA	TCTCTAGCAGCCTCCCAAAGTGCTGGGATTACAGACATGAGCCACCACGTCTGACCTAGCTAATTTTTGTCTTTTTAGTAGAGATGAGGTTTTGCCATGTTGGCCAGGCTGGTCTCAAACTCCTGACCTCAAGTGATCCACCTGCCTCGGCCTTCCAAAGTGCTGGGATTACAGGCATGAACTATCACGCCTGACCATGTGTAGATTCTTTTGAATGTNATCATCATGCAGACAGACCCAAAAAGCCATTAGATAAAAAGCGGAAAATGCTGATNAACGCTTGTCAAATCTCT
49021_VPW249	FANCA	TCTCTAGCAGCCTCCCAAAGTGCTGGGANTACAGACATGAGCCACCACGTCTGACCTAGCTAATTTTTGTCTTTTTAGTAGAGATGGGGTTTCACTCTTTTGGCCAGGCTGGTCTC
49021_VPW254	FANCA	TCTCTAGCAGCCTCCCAAAGTGCTGGGATTACAGACATGAGCCACCACGTCTGACCTAGCTAATTTTTGTCTTTTTAGTAGAGATGAGGTTTTGCCATGTTGGCCAGGCTGGTCTCAAACTCCTGACCTCAAGTGATCCACCTGCCTCGGCCTTCCAAAGTGCTGGGATTACAGGCATGAACTATCACGCCTGACCATGTGTAGATTCTTTTGAATGTTATCATCATGCAGACAG
49021_VPW260	FANCA	TCTCTAGCAGCCTCCCAAAGTGCTGGGATTACAGACATGANNCNNNACGTCTGACCTAGCTAATTTTTGTCTTTTTAGTAGAGATGAGGTTTTGCCATGTTGGCCAGGCTGGTCTCAAACTCCTGACCTCAAGTGATCCACCTGCCTCGGCCTTCCAAAGTGCTGGGATTACAGGCATGAACTATCACGCCTGACCATGTGTAGATTCTTTTGAA
49021_VPW262	FANCA	TCTCTAGCAGCCTCCCAAAGTGCTGGGATTACAGACATGAGCCACCACGTCTGACCTAGCTAATTTTTGTCTTTTTAGTAGAGATGAGGTTTTGCCATGTTGGCCAGGCTGGTCTCAAACTCCTGACCTCAAGTGATCCACCTGCCTCGGCCTTCCAAAGTGCTGGGATTACAGGCATGAACTATCACGCCTGACCATGTGTAGATTCTTTTGAATGTTATCATCATGCAGACAGACCCAAAAAGCCATTAGATAAAAAGCGGAAAATGCTGATAACGCTTGTCAAATCTCTCTGAGAGGGACAGAGTCACGGAAAAACAAAGCTCAGAGACATGAACTGTCTGTGCCAAATACCAGGAAAGCAGCTCAATACTTGTCAGTTAAAAATTTAAATAAAAC…
49021_VPW286	FANCA	TCTCTAGCAGCCTCCCAAAGTGCTGGGATTACAGACATGAGCCACCACGTCTGACCTAGCTAATTTTTGTCTTTTTAGTAGAGATGAGGTTTTGCCATGTTGGCCAGGCTGGTCTCAAACTCCTGACCTCAAGTGATCCACCTGCCTCGGCCTTCCAAAGTGCTGGGATTACAGGCATGAACTATCACGCCTGACCATGTGTAGATTCTTTTGAATGTTATCATCATGCAGACAGACCCAAAAAGCCATTAGATAAAAAGCGGAAAATGCTGATAACGCTTGTCAAATCTCTCTGAGAGGGACAGAGTCACGGAAAAACAAAGCTCAGAGACATGAACTGTCTGTGCCAAATACCAGGAAAGCAGCTCAATACTTGTCAGTTAAAAATTTA
49021_VPL224	FANCA	TCTCTAGCAGCCTCCCAAAGTGCTGGGATTACAGACATGAGCCACCACGTCTGACCTGGCTAATTTTTGTCTTTTTAGTATAGATGGGGTTTTGCCATGTTGGCCAGGCTGGTCTCAAACTCCTGAGCTCGAGTGATCCACCTG
49021_VPW238	FANCA	TCTCTAGCAGCCTCCCAAAGTGCTGGGATTACAGGCATGAACTATCACGCCTGACCATGTGTAGATTCTTTTGAATGTTATCATCATGCAGACAGACCCAAAAAGCCATTAGATAAAAAGCGGAAAATGCTGATAACGCTTGTTCAAATCTCTCTGAGAGGGNACAGAGTCACGGAAAAAANCAAAGCTCAGANGACATGAACNTGNCTGNGGCCAAATACCAGGAAAGCAGCTCAAATACTTGTCAGTTAAAAAATTTTAAATAAAA
49021_VNK234	AGFG2	TCTCTAGCAAGTACCTAAAACAGTGNCTGGCGCTTGATAGGCACTGAATAAGTTCGNGTTGACTGACCGAATGAATAAACATGCAGGCTGTCAGCCGACCACAATTTTCACTTCCCACCAACACCAAACCCTAATCTACAGGTAATCAATCATGGGGATTTAAGATGCTAATTGGACTCCGTGCCACCATGGAGCCATGCCTCCAGAAATAAGCATCCCCTGCCTCACATTCTGCCTTACAGCCCACCTGCCAGCTCCCACTCCTTCCCACAGCATATCAAAGGGACACAGGCAATACTGTGTTAAGACCCCTTTACAAGGATTATATGCCTTGCCCTTGTCATGCTAATTATAGGGAAACTCCAGCTTTCTTGCAGAGTTTCTCCTGAAATTTCTCAC…
49021_VPL276	WBP1L	TCTCTAGCAGTTTCGCCATGTTGCCCAGGCTGGTCTTGAACTCCTGGGCTCAAGTGATCTGCCCACCTTAGCCTCCTAAAGTGCTGGGATTACAAAAAGTTACTTTTCAATAACTTCCTCAGCTACAAATTAATTACACTGTCCAGGACTCAAAGCAAGTATATTTCATCTTTCCTTTCATTTTCTGCAACAATTTTCTTTCATGATACTTATCCAAGGCCTCCATGGTAGTGGCACTGTGCTGGGCATGATCCATGTAAGTCAGAAATGATTCTTGCAAATTAGTACCTATAACCCCCAACCTAGGACAATAAATTAGGAGCACATGACACGTACAGCACAGTGAGGTGCCAAAAGCACTGTTTGATCATTAGAATCCAGCCAGACACACAACGTGTT…
49021_VPO213	WBP1L	TCTCTAGCAGTTTCGCCATGTTGCCCAGGCTGGTCTTGAACTCCTGGGCTCAAGTGATCTGCCCACCTTAGCCTCCTAAAGTGCTGGGATTACAAAAAGTTACTTTTCAATAACTTCCTCAGCTACAAATTAATTACACTGTCCAGGACTCAAAGCAAGTATATTTCATCTTTCCTTTCATTTTCTGCAACAATTTTCTTTCATGATACTTATCCAAGGCCTCCATGGTAGTGG
49021_VPW231	KCNA3	TCTCTAGCACATGTGTCATGTTGGTTTGCTGCACCCATCNNNTTNTNNNNNNACATTAGGTATTTCTCCTAACGCTATCCCTTCCCTAGCCCCCCAGCCCCCCACCCCC
49021_VPW232	KCNA3	TCTCTAGCACATGTGTCATGTTGGTTTGCTGCACCCATCAACTTGTCATTTACATTAGGTATTTCTCCTAACGCTATCCCTTCCCTAGCCCCCCGGCCCCNTTTGNNATTC
49021_VPG214	TAOK3	TCTCTAGCATTCCTAAGTATCTATATGAACTATAGAAATGAGAAATATTTTAAAGTTATAAAATAGCATATATTTATATAAGACTAGCTTGTTATTTGTAATAGGAAAGGGACAATAACTCTGCTAACAGATAAATATATGCAAGGAAGGTTAATTTTCTTTTCTTTTCTTCATGACACAGTATCTAAAGATTGGTGGGCCCTTTTTCAAATTTCCCTGCAACATTTAGCCTGGAGAACAGTTACCTACTGAACAAAGATGATATAATTGTGGATACGTAGGAGAGAATAAGAGATAGAAGCTAAATTCTGGCAACTTTATCCTTTATATCCAGAAGCAGCAATCTATTTGCTTCCCATGAATGCTTAGGCAACCTAAAAATTGGAGCATGCACTAATT…
49021_VPW267	RGS10	TCTCTAGCAAGAGGACACCCGACAGAGCTGAAGTGCCCCAGATTAGACGGCTGCCCCCGCCGGCATGGCAGGTGCTCAGAGGGCTGTCCCCAGGCACAGTAGCTTCCTCTGGCCGCCACTGAACCTCTTTTCTGGGCCACAGTCCTTGTGACCAGCATTCATTCTCCCCCACTGC
49021_VPO263	POLQ	TCTCTAGCAATAGCCTAAAGATAATTTTATACAATTATTTNATACNTTTGTGCACAAAATAAAATTTGTGTACACTGAACCATCAGAAAGCAAAGGTATCACTGTCTCAGTCACTCATGTAGGCAGTCTGTGGTTATCTGGCGGAAAAGATATATTGAAGCTGAATGGGGCAAGGAGGGGCTTTTTTCCTTTAGAGACGCTGAATAAACTTTGTGTTGTACACCTGTGTTTTGACTG
49021_VPG238	RSRC2	TCTCTAGCAATTGTACTTTAATAAATGAAGTTGTGAGAGGTCGAGTTACTTCAACAAGTATTTACTAAGGGTCAAAAATGTGCCAAAACCAATGCTAGACTTAGGGAATAAAATGATAAATTAAAAACAGAAAGGTTTTGCAGTTCAATTATGAGATGAAAGACATAAATTACGTGTTATTCCTCTAACAATGGCACAAAAAGAACAGTAAGAAATTAACTACCAGGGAGGCTCTCATGCCAGCATATTGTATATGTACTTATTTCTCCAGTCTGGGTGACTTCTGGAACCATAAAATTTTTATGCTGAAAGGTTTTCACCCCTTAGAATAGAGTTCAACTTTCTCGTTTCACAGATGAGATCCAGCAACATTAGCTGACTTGCTTAAAATGATACTGC…
49021_VNK214	Upstream: REPS1 (31.204 kb); Downstream: ABRACL (9.196 kb)	TCTCTAGCACTCGTGATCCACACGCCTTGGCCTCCCAAAGTGCTGGGATTACAGGCGTGAGCCACCACGCCCGGCCTGAAAAAAATCTTGAAAAAAAGGATTGATTAGACTGTTCTAGGAAGGTGTTGCATGTCCCCACTGCTGATTTATTCNTNAATTNNTTTATTTACTCATTCATCAAATATTTATTGGAAACCATCATGTGGCAAGTCTCATGTGTCTCCCTCCCAAAACTTGGTCAAAGACAGCAAACTCCTCATATGAAGGAGGATCATTCTTTGTCAAATGAAGATGAGGACTCTTCTAAACTGGCTTATTATACTATATATCACCATTATTTCTAGAATTTTCATGGAATTTTCCGGTTTTTCTTTTATCCTTCCTCCATATCTTGCTTTA…
49021_VPO220	TTC26	TCTCTAGCAGTTATAAGAGCTCAGAAGCCTGGGGCTGGAATNTNNNTTACGACAGAGAGCCTAGCCATTAGGAGATTCCCTCAAAGGACTTTATACGATTCATGTTTTATTATCGTTACATTAATAAGTGCCCACAATACATATAAATCACTGTAG
49021_VPL255	Upstream: EMBP1 (21643.643 kb); Downstream: LOC101929814 (85.199 kb)	TCTCTAGCAATGATGACCCCTTTCATTTCCATTCAATGAGGATTCCATTCGGTTCCATTTGATGATGATACCTTTGAATTCCATTTGATGACAATTCCATTCAATACCAATTGATGATGGTTATTTTTGATTCCATTTGATGATGATTACATTCGATTCCATTTGATCATAATTCCATTCCATTCCACTCGATGATTCCATTCGATTCCATTCAATGATGATTCCATTCGAGTTCATTGACTGTTCCATTCCATTCCATTCGATGATTCCATTCGAGTCCATTCGATGATTCTATTCGATTGCATTCGATAATTCCATTCGATTGCATTCGATAATTCCATTCGATTCCATTTGAGGATAATTCCATTTGACTCCATTCGATGATTGTTCCATTCGATT…
49021_VPW266	Upstream: EMBP1 (21643.643 kb); Downstream: LOC101929814 (85.199 kb)	TCTCTAGCAATGATGACCCCTTTCATTTCCATTCAATGAGGATTCCATTCGGTTCCATTTGATGATGATACCTTTGAATTCCATTTGATGACAATTCCATTCAATACCAATTGATGATGGTTATTTTTGATTCCATTTGATGATGATTACATTCGATTCCATTTGATCATAATTCCATTCCATTCCACTCGATGATTCCATTCGATTCCATTCAATGATGATTCCATTCGAGTTCATTGACTGTTCCATTCCATTCCATTCGATGATTCCATTCGAGTCCATTCGATGATTCTATTCGATTGCATTCGATAATTCCATTCGATTGCATTCGATAATTCCATTCGATTCCATTTGAGGATAATTCCATTTGACTCCATTCG
49021_VPW277	TTC21B	TCTCTAGCAATCATGTCAAAAGGACTTAAGAACAACTTGAAGAAGCTCCTAATAGTCAGAGAAAAGACTGTGCAATTATAATGACTAAAATGTCCAGAAGCACTCTAAATCCATGGTATGTAAAACAAACAAACCTGAGCCACTAATCAATTACCAATGAAGGATGCTAAGGAATTCTTGGCATTTTTTTT
49021_VPW277	TTC21B-AS1	TCTCTAGCAATCATGTCAAAAGGACTTAAGAACAACTTGAAGAAGCTCCTAATAGTCAGAGAAAAGACTGTGCAATTATAATGACTAAAATGTCCAGAAGCACTCTAAATCCATGGTATGTAAAACAAACAAACCTGAGCCACTAATCAATTACCAATGAAGGATGCTAAGGAATTCTTGGCATTTTTTTT
49021_VNK232	ACAP2	TCTCTAGCACTGGTCTAATTTTCAAGATTTATATTTTATTTTAGAAACAGAGGTTATCAATATAGACATAAAAGTAATTTTGTCCTGTTAATAACTGTATCTACCTCATAAATTATATAGAGATTAAATGAAATTGTTTACATATAAAGAGACTGGTCCAACACTTGATACTTAGTAGATGCTCAATAAATGTTAATGTTCTGTGGCTTTTCTTCCATTTTCTTTTATATTCACTCTCCTGGTCCCCACTCACATATAATAAAAGCTACTTTCCTCCAAAAGAGAAGCTTTTATTCAGTCAAGTTTTAAATACCTCAAAGAAAGCTATAACTTCTTAAAATACCTAGGAGAATCAGAAAGATTTTATCACTTTCTACTGTTTAATAAAAATATAAATTC…
49021_VPW194	IARS2	TCTCTAGCACTGACCAACATGGAGAAACCCCGTCTCTACTAAAAANTATATATATATAAAATTAGCCGGGCGTGGTGGCACATGCCTCTAATCCCAACTACTCAGGAGGCTGAGGCAGGAGAATCACTTGAACCTGGGAGGCGGAGATTGCAGTGAGCTGAGATCGTGCCACTACACTCCAGCCTAGGAAACAAGAGTGAAACTCCATCTCAAAAAAAAAAAAAA

## Sheet: 64428_IS seqs
sequence ID	Gene	Integration Site Sequence	notes
64428_VPX246	IL7R	TCTCTAGCAATTATACTTTAAGTTCTAGGGTACATGTGCNCAACGNGNAGGTTTGTTACATATGTATACATGTGCCATGTTGGTGTGCTGCACCGATTAACTCGTCATTTACATTAGGTATATCTCCTAATGCTATCCCTCCCCGCTCCTTCCACCTATGAC
64428_VPP266	SRSF3	TCTCTAGCATCACTGTTTCGNGAGACAAACAGATTTGAACAGCTAAAACATCTTAAAAATGCACCAAGCTTATGAAGTCTCAAACAAAACTTGAATTTTCTGTACATACTCCTGTCAAATGAAGTAATTTCCTGTACACCACTTCTCTTGCAAACTGTCTTCTATTTCCTTTCATTTGACCTAGATCGACTAAA
64428_VPP203	Upstream: FCGBP (3.161 kb); Downstream: PRR13P5 (4.869 kb)	TCTCTAGCAGGATTGTGGGATCCAGAGCGTAAAGGAATTAAGTTAGAAATTGCCCGCAAGCCTGAATTTAGCTGGAGAGAGTAAATTCTCTTCCACTGTGCTCCAGTCTATAAAGCCAAGACTAGTCAGAGGGGCCCAGGGGTCTGGGATGGTATAGCCAGTGCCCATGCTGCAAGGAGACGGAAGCAGATAAGCAGGAAGAGGCCGAAAGGCTCAGGTACACAAATACCCTTGTTTGGGCTCAGAGCAAGGCTGCCAGTGGAGGGATGGATGCGATTTCTCTGACCATAAGGAAGTGTCCCCAGAGTTTATTTCCCGGGTCACCAAAGGGTTTCCTGAGAATTGATATAATACAGGGTAAAGCACAGGGGTGTACACACA
64428_VPH208	Upstream: RNA5SP484 (89.031 kb); Downstream: LOC100128988 (36.777 kb)	TCTCTAGCAGTGCATGAGAAGGAGTTTCTGTTTCCCTTTGGCCAGCCAGGGGCCTGGGTCTAGGGCTCCCATGGGGCAGGACACTCTGGCCAGGATCAGTGTCAAAGAACTGCCTAGCAGAAGGAATATGTCTTAGTTCCAGCTGCTCTAGCAAAATACTGTAATCTGGGTGGGTTTAAACAAGTATTTATTTCTCACATTGCTGGAGGCTGGAAATCCGATATCTCTCTTATACCCTCAAAGAGAGAGCTCTGGTGTCTTCATCCCTTCATAAGGGGCAATGAATCCCATCAGGATATTTTTCTCATGTCCTAACTACTGCCCTAAAGCCCTGCCTCTTAATACCATCATATTGAAGATTTAGTCTTCAACATATAAATTTGAGGGGACCCATTCAGT
64428_VPP254	WDR6	TCTCTAGCAACAACTNACCCTTCTTNNCTCTTNCCTTTCAGGGCTTGGCACCCCCTTCCCTGACTTCTCCAGGCCCACAGCTGTGGTATCAACAGCCTGCACACCTTGCCCACCCGTGAGGGCCACCATCTCGTGGCCAGTGGCAGTGAAGATGGATCCCTCCATGTCTTCGTGCTTGCTGTGGAGATGCTACAGCTAGAAGAGGCTGTGGGAGAGGCTGGGCTGGTACCCCAGCTGCGTGTGCTAGAGGAATACTCTGTCCCCTGTGCACATGCTGCCCATGTGACAGGCCTCAAGATCCTAAGCCCAAGCATCATGGTCTCAGCCTCCATTGATCAACGGCTGACCTTCTGGCGTCTGGGGCATGGTGAACCCACCTTCATGAATAGCACTGTGTTC…
64428_VPH279	KTN1	TCTCTAGCAGTACCAAATCACAACTGCATAAAATTAACTGCAGTACATACTGTACCACTGTAATAATTTTGTGGCCACCTCCTGTTGGTATTACTGTGAGCTCAAGTGTCTGAAGTATCCCTGACTCCTATCCATGACTCTAATTATCTCCACATGAGCATTCTGTCCTTCCAGTAACAGTATC
64428_VPX278	DCAF7	TCTCTAGCAGCTAGGATTATAGGTACACACCACCATGCCCAGCTAATTTTTGTATTTTTAGTAGAGACAGGGTTTCGCCATGTTGATCAGGCTGGTCTCGAACTCCTGACCTCAAGTGATTTGCCTACCTAGGCCTTCCAAAGTGCTGAGATTACAGGCGTGAGCCACTGCACCTGGCCAGAGGCTGAGTACATTTGTTCATTGACTACCTTTACTTTTGAATAACAATAATCATTAATAACTGAGCA
64428_VPH213	MTFMT	TCTCTAGCAGCTTTCCCCATCACCGATCTAAAATAACCTCCAGTTATTCTATCACATGATCCTATTTTTATTTTCATCAAGGAATTTATCACACTATTTGATTTTTTTTTTTTTT
64428_VPH273	NFATC3	TCTCTAGCAGAGAGTTTTACTCTGTCCCCCAGGCTGGAGTGCAATGGTACCATCTGAGCTCACTGCAACCTCCACCTCCCAAGTTCAAGCAATTCTGCCTCAGCCTCCCAAGTAGCCGGGATTACAGCGCCCGCCACCACATCCAGCTAATTTTTTGTATTTTTAGTAAAGACAGGGTTTCATCATGTTGGCCAGGCTAGTCTCGAACTCCTGACCTCAGGTGATCCACCCGCCTCAGCCTCCCAAAGTGCTGGGATTACACAGGTGAGAGCCACCGCGCCCAGCCTCACACATGAATATTAACTAATATTAACTAGAACTGTCCCAAAGATTAAATTTCAGCTGTTGGTAAACTAGCAATTCATAGGCTGTTACTTAAATCTTAGAGCCCCAATTGCC…
64428_VNL247	SUFU	TCTCTAGCAGGTGTGGTGGCGCATTCCTATAATCTCAGCTACACAGGAGGCTGAGGCAGGAGAACCACTTGAACCTGGGAGGCATAGGTTGCAGTGAGTCGAGATTGCGCCATTGCACTCCAGCCTGGGCAACAAGAGCAAAACTCCATCTCAAAAAAAAAAAAANTCCNNNNNNNNNNNAAAANCCCCCAANNTTNNGGNTCCCCAATTTTNNNNCNCCCNAAAAACCCCNGGAAAACCCCCCCCNAAAANTTNNAAANNAAAACNNNNNAGGGG
64428_VWP280	Upstream: ALDH7A1P3 (22.896 kb); Downstream: GIMAP4 (2.319 kb)	TCTCTAGCAATAACCCCTGTAGGTGAATGGAGCTTGTTGTATTTTTTCCTCAATCATTAGTGCTGGTTGTAAGCCACAGATTGTAATAGGGAATGAACATAAGGAGAATTTGGCCCACATTGTCCAATTGCTTGCCTTAAGTCTTTCAATATTTTAAAAGGGAATGGCTCCCAGTGTGACTGAGCATGTCCAGGCTGCTCCTCTGGTATGACAGTCACCAGAAACTGCCAAGCATCCAAGTCCCCACTTTCTCGTGCCTGATGAATGGAAGCCTGAATTGTCCCATATTTAACGTTGGGAGGAGCCCGAAGCATCTCTTTGGAATAATTAACAGGTGGACAAGTCTGAATTTTTAACCGTAATTAACTGGTGGCTGAGTCTGATTTTTACCGTAGTTAA…
64428_VPX197	Upstream: WDR75 (1.537 kb); Downstream: LOC100420666 (9.377 kb)	TCTCTAGCAGTTAGTATACCTATGAGGGGAATTACTGGGTTATTTGGTAACTATGTTTAACCTTTTGAAGAACCACCAGATTTTACATATCAGCTGCAGCATTTTACATTATTTACATTATGGCACATAAATTGCTCCACAGTCATCCGTTAAATTGAGTCCCTTTCTACTGGTGGTGGGATGGAAGGTGGAAATTAAAAAAAAATTGAGATCCCTTTCAGGGGTGCTTTTGTTGTTTTAAGTCTATTTTT
64428_VPH256	MKL1	TCTCTAGCACTGACCTCNGGNGANCNCCTGCCTCGNCCCCCNNNNNGCTGGGATTACGGGCGTGAGCCACTGCGCCCAGCCTGGATGNANTATGTATTTAAAAATTAAGTGGAAACAGTTTTTCNCCTTTTATATCTTTAATTGACAAATGACCTCATTTAATTTAGGCAGCAAACAAGTTAGGAGAGAAAGAAAATGGGTGCTGGAAAGAGGGAACAAATATTAATTGGTAGTTGTAGCCAGCCAGGGGCGGGGTCCACATCTAGAACTGAAACTGTGATTAAGAATGGCACACCTCTTGGCCACTTCTGTTCATTTGTTTTCTCTGGGGAGCTTGCTTATTTTTCCTTTCAGGATTTTCTGCNCNCTTCCTTTGTTCCACAAAGCCACACAAGAGCT…
64428_VPP226	MKL1	TCTCTAGCACTGACCTCAGGTGATCCACCTGCCTCGGCCCCCCTNGTGCTGGGATTACGGGCGTGAGCCACTGCGCCCAGCCTGGATGCCNCCTGTATTTAAAAATTAAGTGGAAACAGTTTTTCCCTTTTATATCTTTAATTGACAAATGACCTCATTTAATTTAGGCAGCAAACAAGTTAGGAGAGAAAGAAAATGGGTGCTGGAAAGAGGGAACAAAATATTAATTGGTAGTTGTAGCCAGCCAGGGGCGGGGTCCACATCTAGAACTGAAACTGTGATTAAGAAT
64428_VNL242	MKL1	TCTCTAGCACTGACCTCAGGTGATCCACCTGCCTCGGCCTCCCAAAGTGCTGGGATTACGGGCGTGAGCCACTGCGCCCAGCCTGGATGCCAGTATGTATTTAAAAATTAAGTGGAAACAGTTTTTCACCTTTTATATCTTTAATTGACAAATGACCTCATTTAATTTAGGCAGCAAACAAGTTAGGAGAGAAAGAAAATGGGTGCTGGAAAGAGGGAACAAAATATTAATTGGTAGTTGTAGCCAGCCAGGGGCGGGGTCCACATCTAGAACTGAAACTGTGATTAAGAATGGCACACCTCTTGGCCACTTCTGTTCATTTGTTTTCTCTGGGGAGCTTGCTTATTTTTCCTTTCAGGATTTTCTGCACACTTCCTTTGTTCACACAAAGCCACACAA…
64428_VNL243	MKL1	TCTCTAGCACTGACCTCAGGTGATCCACCTGCCTCGGCCTCCNNNAGTGCTGGGATTACGGGCGTGAGCCACTGCGCCCAGCCTGGATGCCAGTATGTATTTAAAAATTAAGTGGAAACAGTTTTTCACCTTTTATATCTTTAATTGACAAATGACCTCATTTAATTTAGGCAGCAAACAAGTTAGGAGAGAAAGAAAATGGGTGCTGGAAAGAGGGAACAAAATATTAATTGGTAGTTGTAGCCAGCCAGGGGCGGGGTCCACATCTAGAACTGAAACTGTGATTAAGAATGGCACACCTCTTGGCCACTTCTGTTCATTTGTTTTCTCTGGGGAGCTTGCTTATTTTTCCTTTCAGGATTTTCTGCACACTTCCTTTGTTCACACAAAGCCACACAA…
64428_VNL253	MKL1	TCTCTAGCACTGACCTCAGGTGATCCACCTGCCTCGGCCTCCCAAAGTGCTGGGATTACGGGCGTGAGCCACTGCGCCCAGCCTGGATGCCAGTATGTATTTAAAAATTAAGTGGAAACAGTTTTTCACCTTTTATATCTTTAATTGACAAATGACCTCATTTAATTTAGGCAGCAAACAAGTTAGGAGAGAAAGAAAATGGGTGCTGGAAAGAGGGAACAAAATATTAATTGGTAGTTGTAGCCAGCCAGGGGCGGGGTCCACATCTAGAACTGAAACTGTGATTAAGAATGGCACACCTCTTGGCCACTTCTGTTCATTTGTTTTCTCTGGGGAGCTTGCTTATTTTTCCTTTCAGGATTTTCTGCACACTTCCTTTGTTCACACAAAGCCACACAA…
64428_VNL254	MKL1	TCTCTAGCACTGACCTCAGGTGATCCACCTGCCTCGGCCTCCCNAAGTGCTGGGATTACGGGCGTGAGCCACTGCGCCCAGCCTGGATGCCAGTATGTATTTAAAAATTAAGTGGAAACAGTTTTTCACCTTTTATATCTTTAATTGACAAATGACCTCATTTAATTTAGGCAGCAAACAAGTTAGGGGAGAAAGAAAATGGGTGCTGGAAAGAGGGAACAAAATATTAATTGGTAGTTGTAGCCAGCCAGGGGCGGGGTCCACATCTAGAACTGAAACTGTGATTAAGAATGGCACACCTCTTGGCCACTTCTGTTCATTTGTTTTC
64428_VPH193	MKL1	TCTCTAGCACTGACCTCAGGTGATCCACCTGCCTCGGCCTCCCAAAGTGCTGGGATTACGGGCGTGAGCCACTGCGCCCAGCCTGGATGCCAGTATGTATTTAAAAATTAAGTGGAAACAGTTTTTCACCTTTTATATCTTTAATTGACAAATGACCTCATTTAATTTAGGCAGCAAACAAGTTAGGAGAGAAAGAAAATGGGTGCTGGAAAGAGGGAACAAAATATTAATTGGTAGTTGTAGCCAGCCAGGGGCGGGGTCCACATCTAGAACTGAAACTGTGATTAAGAATGGCACACCTCTTGGCCACTTCTGTTCATTTGTTTTCTCTGGGGAGCTTGCTTATTTTTCCTTTCAGGATTTTCTGCACACTTCCTTTGTTCACACAAAGCCACACAA…
64428_VPH196	MKL1	TCTCTAGCACTGACCTCAGGTGGTCCACCTGCCTCGGCCTCCCAAAGTGCTGGGATTACGGGCGTGAGCCACTGCGCCCAGCCTGGATGCCAGTATGTATTTAAAAATTAAGTGGAAACAGTTTTTCACCTTTTATATCTTTAATTGACAAATGACCTCATTTAATTTAGGCAGCAAACAAGTTAGGAGAGAAAGAAAATGGGTGCTGGAAAGAGGGAACAAAATATTAATTGGTAGTTGTAGCCAGCCAGGGGCGGGGTCCACATCTAGAACTGAAGCTGTGATTAAGAATGGCACACCTCTTGGCCACTTCTGTTCATTTGTTTTCTCTGGGGAGCTTGCTTATTTTTCCTTTCAGGATTTTCTGCACACTTCCTTTGTTCACACAAAGCCACACAA…
64428_VPH199	MKL1	TCTCTAGCACTGACCTCAGGTGATCCACCTGCCTCGGCCTCCCNNAGTGCTGGGATTACGGGCGTGAGCCACTGCGCCCAGCCTGGATGCCAGTATGTATTTAAAAATTAAGTGGAAACAGTTTTTCACCTTTTATATCTTTAATTGACAAATGACCTCATTTAATTTAGGCAGCAAACAAGTTAGGAGAGAAAGAAAATGGGTGCTGGAAAGAGGGAACAAAATATTAATTGGTAGTTGTAGCCAGCCAGGGGCGGGGTCCACATCTAGAACTGAAACTGTGATTAAGAATGGCACACCTCTTGGCCACTTCTGTTCATTTGTTTTCTCTGGGGAGCTTGCTTATTTTTCCTTTCAGGATTTTCTGCACACTTCCTTTGTTCACACAAAGCCACACAA…
64428_VPH201	MKL1	TCTCTAGCACTGACCTCAGGTGATCCACCTGCCTCGGCCTCCCNNAGTGCTGGGATTACGGGCGTGAGCCACTGCGCCCAGCCTGGATGCCAGTATGTATTTAAAAATTAAGTGGAAACAGTTTTTCACCTTTTATATCTTTAATTGACAAATGACCTCATTTAATTTAGGCAGCAAACAAGTTAGGAGAGAAAGAAAATGGGTGCTGGAAAGAGGGAACAAAATATTAATTGGTAGTTGTAGCCAGCCAGGGGCGGGGTCCACATCTAGAACTGAAACTGTGATTAAGAATGGCACACCTCTTGGCCACTTCTGTTCATTTGTTTTCTCTGGGGAGCTTGCTTATTTTTCCTTTCAGGATTTTCTGCACACTTCCTTTGTTCACACAAAGCCACACAA…
64428_VPH202	MKL1	TCTCTAGCACTGACCTCAGGTGATCCACCTGCCTCGGCCTCCCAAAGTGCTGGGATTACGGGCGTGAGCCACTGCGCCCAGCCTGGATGCCAGTATGTATTTAAAAATTAAGTGGAAACAGTTTTTCACCTTTTATATCTTTAATTGACAAATGACCTCATTTAATTTAGGCAGCAAACAAGTTAGGAGAGAAAGAAAATGGGTGCTGGAAAGAGGGAACAAAATATTAATTGGTAGTTGTAGCCAGCCAGGGGCGGGGTCCACATCTAGAACTGAAACTGTGATTAAGAATGGCACACCTCTTGGCCACTTCTGTTCATTTGTTTTCTCTGGGGAGCTTGCTTATTTTTCCTTTCAGGATTTTCTGCACACTTCCTTTGTTCACACAAAGCCACACAA…
64428_VPH204	MKL1	TCTCTAGCACTGACCTCAGGTGATCCACCTGCCTCGGCCTCCCAAAGTGCTGGGATTACGGGCGTGAGCCACTGCGCCCAGCCTGGATGCCAGTATGTATTTAAAAATTAAGTGGAAACAGTTTTTCACCTTTTATATCTTTAATTGACAAATGACCTCATTTAATTTAGGCAGCAAACAAGTTAGGAGAGAAAGAAAATGGGTGCTGGAAAGAGGGAACAAAATATTAATTGGTAGTTGTAGCCAGCCAGGGGCGGGGTCCACATCTAGAACTGAAACTGTGATTAAGAATGGCACACCTCTTGGCCACTTCTGTTCATTTGTTTTCTCTGGGGAGCTTGCTTATTTTTCCTTTCAGGATTTTCTGCACACTTCCTTTGTTCACACAAAGCCACACAA…
64428_VPH207	MKL1	TCTCTAGCACTGACCTCAGGTGATCCACCTGCCTCGGCCTCCCAAAGTGCTGGGATTACGGGCGTGAGCCACTGCGCCCAGCCTGGATGCCAGTATGTATTTAAAAATTAAGTGGAAACAGTTTTTCACCTTTTATATCTTTAATTGACAAATGACCTCATTTAATTTAGGCAGCAAACAAGTTAGGAGAGAAAGAAAATGGGTGCTGGAAAGAGGGAACAAAATATTAATTGGTAGTTGTAGCCAGCCAGGGGCGGGGTCCACATCTAGAACTGAAACTGTGATTAAGAATGGCACACCTCTTGGCCACTTCTGTTCATTTGTTTTCTCTGGGGAGCTTGCTTATTTTTCCTTTCAGGATTTTCTGCACACTTCCTTTGTTCACACAAAGCCACACAA…
64428_VPH209	MKL1	TCTCTAGCACTGACCTCAGGTGATCCACCTGCCTCGGCCTCCNNNNGTGCTGGGATTACGGGCGTGAGCCACTGCGCCCAGCCTGGATGCCAGTATGTATTTAAAAATTAAGNGGAAACAGTTTTTCACCTTTTATATCTTTAATTGACAAATGACCTCATTTAATTTAGGCAGCAAACAAGTTAGGAGAGAAAGAAAATGGGTGCTGGAAAGAGGGAACAAAATATTAATTGGTAGTTGTAGCCAGCCAGGGGCGGGGTCCACATCTAGAACTGAAACTGTGATTAAGAATGGCACACCTCTTGGCCACTTCTGTTCATTTGTTTTCTCTGGGGAGCTTGCTTATTTTTCCTTTCAGGATTTTCTGCACACTTCCTTTGTTCACACAAAGCCACACAA…
64428_VPH214	MKL1	TCTCTAGCACTGACCTCAGGTGATCCACCTGCCTCGGCCTCCNNNAGTGCTGGGATTACGGGCGTGAGCCACTGCGCCCAGCCTGGATGCCAGTATGTATTTAAAAATTAAGTGGAAACAGTTTTTCACCTTTTATATCTTTAATTGACAAATGACCTCATTTAATTTAGGCAGCAAACAAGTTAGGAGAGAAAGAAAATGGGTGCTGGAAAGAGGGAACAAAATATTAATTGGTAGTTGTAGCCAGCCAGGGGCGGGGTCCACATCTAGAACTGAAACTGTGATTAAGAATGGCACACCTCTTGGCCACTTCTGTTCATTTGTTTTCTCTGGGGAGCTTGCTTATTTTTCCTTTCAGGATTTTCTGCACACTTCCTTTGTTCACACAAAGCCACACAA…
64428_VPH217	MKL1	TCTCTAGCACTGACCTCAGGTGATCCACCTGCCTCGGCCTCCCAAAGTGCTGGGATTACGGGCGTGAGCCACTGCGCCCAGCCTGGATGCCAGTATGTATTTAAAAATTAAGTGGAAACAGTTTTTCACCTTTTATATCTTTAATTGACAAATGACCTCATTTAATTTAGGCAGCAAACAAGTTAGGAGAGAAAGAAAATGGGTGCTGGAAAGAGGGAACAAAATATTAATTGGTAGTTGTAGCCAGCCAGGGGCGGGGTCCACATCTAGAACTGAAACTGTGATTAAGAATGGCACACCTCTTGGCCACTTCTGTTCATTTGTTTTCTCTGGGGAGCTTGCTTATTTTTCCTTTCAGGATTTTCTGCACACTTCCTTTGTTCACACAAAGCCACACAA…
64428_VPH220	MKL1	TCTCTAGCACTGACCTCAGGTGATCCACCTGCCTCGGCCTCCCAAAGTGCTGGGATTACGGGCGTGAGCCACTGCGCCCAGCCTGGATGCCAGTATGTATTTAAAAATTAAGTGGAAACAGTTTTTCACCTTTTATATCTTTAATTGACAAATGACCTCATTTAATTTAGGCAGCAAACAAGTTAGGAGAGAAAGAAAATGGGTGCTGGAAAGAGGGAACAAAATATTAATTGGTAGTTGTAGCCAGCCAGGGGCGGGGTCCACATCTAGAACTGAAACTGTGATTAAGAATGGCACACCTCTTGGCCACTTCTGTTCATTTGTTTTCTCTGGGGAGCTTGCTTATTTTTCCTTTCAGGATTTTCTGCACACTTCCTTTGTTCACACAAAGCCACACAA…
64428_VPH225	MKL1	TCTCTAGCACTGACCTCAGGTGATCCACCTGCCTCGGCCTCCCAAAGTGCTGGGATTACGGGCGTGAGCCACTGCGCCCAGCCTGGATGCCAGTATGTATTTAAAAATTAAGTGGAAACAGTTTTTCACCTTTTATATCTTTAATTGACAAATGACCTCATTTAATTTAGGCAGCAAACAAGTTAGGAGAGAAAGAAAATGGGTGCTGGAAAGAGGGAACAAAATATTAATTGGTAGTTGTAGCCAGCCAGGGGCGGGGTCCACATCTAGAACTGAAACTGTGATTAAGAATGGCACACCTCTTGGCCACTTCTGTTCATTTGTTTTCTCTGGGGAGCTTGCTTATTTTTCCTTTCAGGATTTTCTGCACACTTCCTTTGTTCACACAAAGCCACACAA…
64428_VPH226	MKL1	TCTCTAGCACTGACTTCAGGTGATCCACCTGCCTCGGCCTCCCAAAGTGCTGGGATTACGGGCGTGAGCCACTGCGCCCAGCCTGGATGCCAGTATGTATTTAAAAATTAAGTGGAAACAGTTTTTCACCTTTTATATCTTTAATTGACAAATGACCTCATTTAATTTAGGCAGCAAACAAGTTAGGAGAGAAAGAAAATGGGTGCTGGAAAGAGGGAACAAAATATTAATTGGTAGTTGTAGCCAGCCAGGGGCGGGGTCCACATCTAGAACTGAAACTGTGATTAAGAATGGCACACCTCTTGGCCACTTCTGTTCATTTGTTTTCTCTGGGGAGCTTGCTTATTTTTCCTTTCAGGATTTTCTGCACACTTCCTTTGTTCACACAAAGCCACACAA…
64428_VPH230	MKL1	TCTCTAGCACTGACCTCAGGTGATCCACCTGCCTCGGCCTCCCAAAGTGCTGGGATTACGGGCGTGAGCCACTGCGCCCAGCCTGGATGCCAGTATGTATTTAAAAATTAAGTGGAAACAGTTTTTCACCTTTTATATCTTTAATTGACAAATGACCTCATTTAATTTAGGCAGCAAACAAGTTAGGAGAGAAAGAAAATGGGTGCTGGAAAGAGGGAACAAAATATTAATTGGTAGTTGTAGCCAGCCAGGGGCGGGGTCCACATCTAGAACTGAAACTGTGATTAAGAATGGCACACCTCTTGGCCACTTCTGTTCATTTGTTTTCTCTGGGGAGCTTGCTTATTT
64428_VPH231	MKL1	TCTCTAGCACTGACCTCAGGTGATCCACCTGCCTCGGCCTCCCAAAGTGCTGGGATTACGGGCGTGAGCCACTGCGCCCAGCCTGGATGCCAGTATGTATTTAAAAATTAAGTGGAAACAGTTTTTCACCTTTTATATCTTTAATTGACAAATGACCTCATTTAATTTAGGCAGCAAACAAGTTAGGAGAGAAAGAAAATGGGTGCTGGAAAGAGGGAACAAAATATTAATTGGTAGTTGTAGCCAGCCAGGGGCGGGGTCCACATCTAGAACTGAAACTGTGATTAAGAATGGCACACCTCTTGGCCACTTCTGTTCATTTGTTTTCTCTGGGGAGCTTGCTTATTTTTCCTTTCAGGATTTTCTGCACACTTCCTTTGTTCACACAAAGCCACACAA…
64428_VPH237	MKL1	TCTCTAGCACTGACCTCAGGTGATCCACCTGCCTCGGCCTCCCAAAGTGCTGGGATTACGGGCGTGAGCCACTGCGCCCAGCCTGGATGCCAGTATGTATTTAAAAATTAAGTGGAAACAGTTTTTCACCTTTTATATCTTTAATTGACAAATGACCTCATTTAATTTAGGCAGCAAACAAGTTAGGAGAGAAAGAAAATGGGTGCTGGAAAGAGGGAACAAAATATTAATTGGTAGTTGTAGCCAGCCAGGGGCGGGGTCCACATCTAGAACTGAAACTGTGATTAAGAATGGCACACCTCTTGGCCACTTCTGTTCATTTGTTTTCTCTGGGGAGCTTGCTTATTTTTCCTTTCAGGATTTTCTGCACACTTCCTTTGTTCACACAAAGCCACACAA…
64428_VPH239	MKL1	TCTCTAGCACTGACCTCAGGTGATCCACCTGCCTCGGCCTCCNNNAGTGCTGGGATTACGGGCGTGAGCCACTGCGCCCAGCCTGGATGCCAGTATGTATTTAAAAATTAAGTGGAAACAGTTTTTCACCTTTTATATCTTTAATTGACAAATGACCTCATTTAATTTAGGCAGCAAACAAGTTAGGAGAGAAAGAAAATGGGTGCTGGAAAGAGGGAACAAAATATTAATTGGTAGTTGTAGCCAGCCAGGGGCGGGGTCCACATCTAGAACTGAAACTGTGATTAAGAATGGCACACCTCTTGGCCACTTCTGTTCATTTGTTTTCTCTGGGGAGCTTGCTTATTTTTCCTTTCAGGATTTTCTGCACACTTCCTTTGTTCACACAAAGCCACACAA…
64428_VPH240	MKL1	TCTCTAGCACTGACCTCAGGTGATCCACCTGCCTCGGCCTCCCNNAGTGCTGGGATTACGGGCGTGAGCCACTGCGCCCAGCCTGGATGCCAGTATGTATTTAAAAATTAAGTGGAAACAGTTTTTCACCTTTTATATCTTTAATTGACAAATGACCTCATTTAATTTAGGCAGCAAACAAGTTAGGAGAGAAAGAAAATGGGTGCTGGAAAGAGGGAACAAAATATTAATTGGTAGTTGTAGCCAGCCAGGGGCGGGGTCCACATCTAGAACTGAAACTGTGATTAAGAATGGCACACCTCTTGGCCACTTCTGTTCATTTGTTTTCTCTGGGGAGCTTGCTTATTTTTCCTTTCAGGATTTTCTGCACACTTCCTTTGTTCACACAAAGCCACACAA…
64428_VPH241	MKL1	TCTCTAGCACTGACCTCAGGTGATCCACCTGCCTCGGCCTCCCNAAGTGCTGGGATTACGGGCGTGAGCCACTGCGCCCAGCCTGGATGCCAGTATGTATTTAAAAATTAAGTGGAAACAGTTTTTCACCTTTTATATCTTTAATTGACAAATGACCTCATTTAATTTAGGCAGCAAACAAGTTAGGAGAGAAAGAAAATGGGTGCTGGAAAGAGGGAACAAAATATTAATTGGTAGTTGTAGCCAGCCAGGGGCGGGGTCCACATCTAGAACTGAAACTGTGATTAAGAATGGCACACCTCTTGGCCACTTCTGTTCATTTGTTTTCTCTGGGGAGCTTGCTTATTTTTCCTTTCAGGATTTTCTGCACACTTCCTTTGTTCACACAAAGCCACACAA…
64428_VPH244	MKL1	TCTCTAGCACTGACCTCAGGTGATCCACCTGCCTCGGCCTCCCNNAGTGCTGGGATTACGGGCGTGAGCCACTGCGCCCAGCCTGGATGCCAGTATGTATTTAAAAATTAAGTGGAAACAGTTTTTCACCTTTTATATCTTTAATTGACAAATGACCTCATTTAATTTAGGCAGCAAACAAGTTAGGAGAGAAAGAAAATGGGTGCTGGAAAGAGGGAACAAAATATTAATTGGTAGTTGTAGCCAGCCAGGGGCGGGGTCCACATCTAGAACTGAAACTGTGATTAAGAATGGCACACCTCTTGGCCACTTCTGTTCATTTGTTTTCTCTGGGGAGCTTGCTTATTTTTCCTTTCAGGATTTTCTGCACACTTCCTTTGTTCACACAAAGCCACACAA…
64428_VPH247	MKL1	TCTCTAGCACTGACCTCAGGTGATCCACCTGCCTCGGCCTCCNNNAGTGCTGGGATTACGGGCGTGAGCCACTGCGCCCAGCCTGGATGCCAGTATGTATTTAAAAATTAAGTGGAAACAGTTTTTCACCTTTTATATCTTTAATTGACAAATGACCTCATTTAATTTAGGCAGCAAACAAGTTAGGAGAGAAAGAAAATGGGTGCTGGAAAGAGGGAACAAAATATTAATTGGTAGTTGTAGCCAGCCAGGGGCGGGGTCCACATCTAGAACTGAAACTGTGATTAAGAATGGCACACCTCTTGGCCACTTCTGTTCATTTGTTTTCTCTGGGGAGCTTGCTTATTTTTCCTTTCAGGATTTTCTGCACACTTCCTTTGTTCACACAAAGCCACACAA…
64428_VPH250	MKL1	TCTCTAGCACTGACCTCAGGTGATCCACCTGCCTCGGCCTCCNAAAGTGCTGGGATTACGGGCGTGAGCCACTGCGCCCAGCCTGGATGCCAGTATGTATTTAAAAATTAAGTGGAAACAGTTTTTCACCTTTTATATCTTTAATTGACAAATGACCTCATTTAATTTAGGCAGCAAACAAGTTAGGAGAGAAAGAAAATGGGTGCTGGAAAGAGGGAACAAAATATTAATTGGTAGTTGTAGCCAGCCAGGGGCGGGGTCCACATCTAGAACTGAAACTGTGATTAAGAATGGCACACCTCTTGGCCACTTCTGTTCATTTGTTTTCTCTGGGGAGCTTGCTTATTTTTCCTTTCAGGATTTTCTGCACACTTCCTTTGTTCACACAAAGCCACACAA…
64428_VPH254	MKL1	TCTCTAGCACTGACCTCAGGTGATCCACCTGCCTCGGCCTCCCAAAGTGCTGGGATTACGGGCGTGAGCCACTGCGCCCAGCCTGGATGCCAGTATGTATTTAAAAATTAAGTGGAAACAGTTTTTCACCTTTTATATCTTTAATTGACAAATGACCTCATTTAATTTAGGCAGCAAACAAGTTAGGAGAGAAAGAAAATGGGTGCTGGAAAGAGGGAACAAAATATTAATTGGTAGTTGTAGCCAGCCAGGGGCGGGGTCCACATCTAGAACTGAAACTGTGATTAAGAATGGCACACCTCTTGGCCACTTCTGTTC
64428_VPH260	MKL1	TCTCTAGCACTGACCTCAGGTGATCCACCTGCCTCGGCCTCCCAAAGTGCTGGGATTACGGGCGTGAGCCACTGCGCCCAGCCTGGATGCCAGTATGTATTTAAAAATTAAGTGGAAACAGTTTTTCACCTTTTATATCTTTAATTGACAAATGACCTCATTTAATTTAGGCAGCAAACAAGTTAGGAGAGAAAGAAAATGGGTGCTGGAAAGAGGGAACAAAATATTAATTGGTAGTTATAGCCAGCCAGGGGCGGGGTCCACATCTAGAACTGAAACTGTGATTAAGAATGGCACACCTCTTGGCCACTTCTGTTCATTTGTTTTCTCTGGGGAGCTTGCTTATTTTTCCTTTCAGGATTTTCTGCACACTTCCTTTGTTCACACAAAGCCACACAA…
64428_VPH270	MKL1	TCTCTAGCACTGACCTCAGGTGATCCACCTGCCTCGGNCTNNNNNNGTGCTGGGATTACGGGCGTGAGCCACTGCGCCCAGCCTGGATGCCAGTATGTATTTAAAAATTAAGTGGAAACAGTTTTTCACCTTTTATATCTTTAATTGACAAATGACCTCATTTAATTTAGGCAGCAAACAAGTTAGGAGAGAAAGAAAATGGGTGCTGGAAAGAGGGAACAAAATATTAATTGGTAGTTGTAGCCAGCCAGGGGCGGGGTCCACATCTAGAACTGAAACTGTGATTAAGAATGGCACACCTCTTGGCCACTTCTGTTCATTTGTTTTCTCTGGGGAGCTTGCTTATTTTTCCTTTCAGGATTTTCTGCACACTTCCTTTGTTCACACAAAGCCACACAA…
64428_VPH281	MKL1	TCTCTAGCACTGACCTCAGGTGATCCACCTGCCTCGACCTCCCTAAGTGCTGGGATTACGCCCGAGAGCCACTGCGCCCAGCCTGGATGCCCCATGTATTTAAAAATTAAGTGGAAACAGTTTTTCACCTTTTATATCTTTAATTGACAAATGACCTCATTTAATTTAGGCAGCAAACAAGTTAGGACAGAAAGAAAATGGGGGCTGGAAAGAGGGAACAAAATATTAATTGGTAGTTGTAGCCAGCCAGGGGCGGGGTCCACATCTAGAACTGAAACTGTGATTAAGAATGGCACACCTCTTGGCCACTTCTGTTCATTTGTTTTCTCTGGGGAGCTTGCTTATTTTTCCTTTCAGGATTTTCTGCACACTTCCTTTGTTCACACAAAGCCACACAAG…
64428_VPH283	MKL1	TCTCTAGCACTGACCTCAGGTGATCCACCTGCCTCGGCCTCCCAAAGTGCTGGGATTACGGGCGTGAGCCACTGCGCCCAGCCTGGATGCCAGTATGTATTTAAAAATTAAGTGGAAACAGTTTTTCACCTTTTATATCTTTAATTGACAAATGACCTCATTTAATTTAGGCAGCAAACAAGTTAGGAGAGAAAGAAAATGGGTGCTGGAAAGAGGGAACAAAATATTAATTGGTAGTTGTAGCCAGCCAGGGGCGGGGTCCACATCTAGAACTGAAACTGTGATTAAGAATGGCACACCTCTTGGCCACTTCTGTTCATTTGTTTTCTCTGGGGAGCTTGCTTATTTTTCCTTTCAGGATTTTCTGCACACTTCCTTTGTTCACACAAAGCCACACAA…
64428_VPH285	MKL1	TCTCTAGCACTGACCTCAGGTGATCCACCTGCCTCGGCCTCCCAAAGTGCTGGGATTACGGGCGTGAGCCACTGCGCCCAGCCTGGATGCCAGTATGTATTTAAAAATTAAGTGGAAACAGTTTTTCACCTTTTATATCTTTAATTGACAAATGACCTCATTTAATTTAGGCAGCAAACAAGTTAGGAGAGAAAGAAAATGGGTGCTGGAAAGAGGGAACAAAATATTAATTGGTAGTTGTAGCCAGCCAGGGGCGGGGTCCACATCTAGAACTGAAACTGTGATTAAGAATGGCACACCTCTTGGCCACTTCTGTTCATTTGTTTTCTCTGGGGAGCTTGCTTATTTTTCCTTTCAGGATTTTCTGCACACTTCCTTTGTTCACACAAAGCCACACAA…
64428_VPH286	MKL1	TCTCTAGCACTGACCTCAGGTGATCCACCTGCCTCGGCCTCCCAAAGTGCTGGGATTACGGGCGTGAGCCACTGCGCCCAGCCTGGATGCCAGTATGTATTTAAAAATTAAGTGGAAACAGTTTTTCACCTTTTATATCTTTAATTGACAAATGACCTCATTTAATTTAGGCAGCAAACAAGTTAGGAGAGAAAGAAAATGGGTGCTGGAAAGAGGGAACAAAATATTAATTGGTAGTTGTAGCCAGCCAGGGGCGGGGTCCACATCTAGAACTGAAACTGTGATTAAGAATGGCACACCTCTTGGCCACTTCTGTTCATTTGTTTTCTCTGGGGAGCTTGCTTATTTTTCCTTTCAGGATTTTCTGCACACTTCCTTTGTTCACACAAAGCCACACAA…
64428_VPP194	MKL1	TCTCTAGCACTGACCTCAGGTGATCCACCTGCCTCGGCCTCCCAAAGTGCTGGGATTACGGGCGTGAGCCACTGCGCCCAGCCTGGATGCCAGTATGTATTTAAAAATTAAGTGGAAACAGTTTTTCACCTTTTATATCTTTAATTGACAAATGACCTCATTTAATTTAGGCAGCAAACAAGTTAGGAGAGAAAGAAAATGGGTGCTGGAAAGAGGGAACAAAATATTAATTGGTAGTTGTAGCCAGCCAGGGGCGGGGTCCACATCTAGAACTGAAACTGTGATTAAGAATGGCACACCTCTTGGCCACTTCTGTTCATTTGTTTTCTCTGGGGAGCTTGCTTATTTTTCCTTTCAGGATTTTCTGCACACTTCCTTTGTTCACACAAAGCCACAC
64428_VPP198	MKL1	TCTCTAGCACTGACCTCAGGTGATCCACCTGCCTCGGCCTCCCNAAGTGCTGGGATTACGGGCGTGAGCCACTGCGCCCAGCCTGGATGCCAGTATGTATTTAAAAATTAAGTGGAAACAGTTTTTCACCTTTTATATCTTTAATTGACAAATGACCTCATTTAATTTAGGCAGCAAACAAGTTAGGAGAGAAAGAAAATGGGTGCTGGAAAGAGGGAACAAAATATTAATTGGTAGTTGTAGCCAGCCAGGGGCGGGGTCCACATCTAGAACTGAAACTGTGATTAAGAATGGCACACCTCTTGGCCACTTCTGTTCATTTGTTTTCTCTGGGGAGCTTGCTTATTTTTCCTTTCAGGATTTTCTGCACACTTCCTTTGTTCACACAAAGCCACACAA…
64428_VPP205	MKL1	TCTCTAGCACTGACCTCAGGTGATCCACCTGCCTCGGCCTCCCNAAGTGCTGGGATTACGGGCGTGACCC
64428_VPP207	MKL1	TCTCTAGCACTGACCTCAGGGGATCCACCTGCCTCGGCCTCCCAAAGTGCTGGGATTACGGGCGTGAGCCACTGCGCCCAGCCTGGATGCCAGTATGTATTTAAAAATTAAGTGGAAACAGTTTTTCACCTTTTATATCTTTAATTGACAAATGACCTCATTTAATTTAGGCAGCAAACAAGTTAGGAGAGAAAGAAAATGGGTGCTGGAAAGAGGGAACAAAATATTAATTGGTAGTTGTAGCCAGCCAGGGGCGGGGTCCACATCTAGAACTGAAACTGTGATTAAGAATGGCACACCTCTTGGCCACTTCTGTTCATTTGTTTTCTCTGGGGAGCTTGCTTATTTTTCCTTTCAGGATTTTCTGCACACTTCCTTTGTTCACACAAAGCCACACAA…
64428_VPP223	MKL1	TCTCTAGCACTGACCTCAGGTGATCCACCTGCCTCGGCCNCNNNAAGNGCTGGGATTACGGGCGTGAGCCACTGCGCCCAGCCTGGATGCCAGTATGTATTTAAAAATTAAGTGGAAACAGTTTTTCACCTTTTA
64428_VPP224	MKL1	TCTCTAGCACTGACCTCAGGTGATCCACCTGCCTCGGCCTCCCAAAGTGCTGGGATTACGGGCGTGAGCCACTGCGCCCAGCCTGGATGCCAGTATGTATTTAAAAATTAAGTGGAAACAGTTTCTCACCTTTTATATCTTTAATTGACAAATGACCTCATTTAATTTAGGCAGCAAACAAGTTAGGAGAGAAAGAAAATGGGTGCTGGAAAGAGGGAACAAAATATTAATTGGTAGTTGTAGCCAGCCAGGGGCGGGGTCCACATCTAGAACTGAAACTGTGATTAAGAATGGCACACCTCTTGGCCACTTCTGTTCATTTGTTTTCTCTGGGGAGCTTGCTTATTTTTCCTTTCAGGATTTTCTGCACACTTCCTTTGTTCACACAAAGCCACACAA…
64428_VPP229	MKL1	TCTCTAGCACTGACCTCACGTGATCCCCTGCCTCGGCCTCCCAAAGTGCTGGGATTACGGCCGTGAGCCACTGCGCCCAGCCTGGATGCNCCNTGTATTTAAAAATTAAGTGGAACNGTTTTTCACCTTTTATATCTTTAATTGACAAATGACCTCATTTAATTTAGGCAGCAAACAAGTTAGGAGAGAAAGAAAATGGGTGCTGGAAAGAGGGAACAAAATATTAATTGCTAGTTGTAGCCAGCCAGGGGCGGGGTCCACATCTAGAACTGAAACTGTGATTACCAATGGCACACCTCTTGGCCACTTCTGTTCATTTGTTTTCTCTGGGGAGCTTGCTTATTTTTCCTTTCAGGATTTTCTGCACACTTCCTTTGTTCACACAAAGCCACACAAGAG…
64428_VPP234	MKL1	TCTCTAGCACTGACCTCAGGTGATCCACCTGCCTCGGCCTCCCAAAGTGCTGGGATTACGGGCGTGAGCCACTGCGCCCAGCCTGGATGCCAGTATGTATTTAAAAATTAAGTGGAAACAGTTTTTCACCTTTTATATCTTTAATTGACAAATGACCTCATTTAATTTAGGCAGCAAACAAGTTAGGAGAGAAAGAAAATGGGTGCTGGAAAGAGGGAACAAAATATTAATTGGTAGTTGTAGCCAGCCAGGGGCGGGGTCCACATCTAGAACTGAAACTGTGATTAAGAATGGCACACCTCTTGGCCACTTCTGTTCATTTGTTTTCTCTGGGGAGCTTGCTTATTTTTCCTTTCAGGATTTTCTGCACACTTCCTTTGTTCACACAAAGCCACACAA…
64428_VPP237	MKL1	TCTCTAGCACTGACCTCAGGTGATCCACCTGCCTCGGCCTCCCAAAGTGCTGGGATTACGGGCGTGAGCCACTGCGCCCAGCCTGGATGCCAGTATGTATTTAAAAATTAAGTGGAAACAGTTTTTCACCTTTTATATCTTTAATTGACAAATGACCTCATTTAATTTAGGCAGCAAACAAGTTAGGAGAGAAAGAAAATGGGTGCTGGAAAGAGGGAACAAAATATTAATTGGTAGTTGTAGCCAGCCAGGGGCGGGGTCCACATCTAGAACTGAAACTGTGATTAAGAATGGCACACCTCTTGGCCACTTCTGTTCATTTGTTTTCTCTGGGGAGCTTGCTTATTTTTCCTTTCAGGATTTTCTGCACACTTCCTTTGTTCACACAAAGCCACAC
64428_VPP240	MKL1	TCTCTAGCACTGACCTCAGGTGATCCACCTGCCTCGNCCTCCCAAAGTGCTGGGATTACGGGCGTGAGCCACTGCGCCCAGCCTGGATGCCAGTATGTATTTAAAAATTAAGTGGAAACAGTTTTTCACCTTTTATATCTTTAATTGACAAATGACCTCATTTAATTTAGGCAGCAAACAAGTTAGGAGAGAAAGAAAATGGGTGCTGGAAAGAGGGAACAAAATATTAATTGGTAGTTGTAGCCAGCCAGGGGCGGGGTC
64428_VPP242	MKL1	TCTCTAGCACTGACCTCAGGTGATCCACCTGCCTCGGCCTCCCAAAGTGCTGGGATTACGGGCGTGAGCCACTGCGCCCAGCCTGGATGCCAGTATGTATTTAAAAATTAAGTGGAAACAGTTTTTCACCTTTTATATCTTTAATTGACAAATGACCTCATTTAATTTAGGCAGCAAACAAGTTAGGAGAGAAAGAAAATGGGTGCTGGAAAGAGGGAACAAAATATTAATTGGTAGTTGTAGCCAGCCAGGGGCGGGGTCCACATCTAGAACTGAAACTGTGATTAAGAATGGCACACCTCTTGGCCACTTCTGTTCATTTGTTTTCTCTGGGGAGCTTGCTTATTTTTCCTTTCAGGATTTTCTGCACACTTCCTTTGTTCACACAAAGCCACACAA…
64428_VPP247	MKL1	TCTCTAGCACTGACCTCAGGTGATCCACCTGCCTCGGCCTCCNNNAGTGCTGGGATTACGGGCGTGAGCCACTGCGCCCAGCCTGGATGCCAGTATGTATTTAAAAATTAAGTGGAAACAGTTTTTCACCTTTTATATCTTTAATTGACAAATGACCTCATTTAATTTAGGCAGCAAACAAGTTAGGAGAGAAAGAAAATGGGTGCTGGAAAGAGGGAACAAAATATTAATTGGTAGTTGTAGCCAGCCAGGGGCGGGGTCCACATCTAGAACTGAAACTGTGATTAAGAATGGCACACCTCTTGGCCACTTCTGTTCATTTGTTTTCTCTGGGGAGCTTGCTTATTTTTCCTTTCAGGATTTTCTGCACACTTCCTTTGTTCACACAAAGCCACACAA…
64428_VPP259	MKL1	TCTCTAGCACTGACCTCAGGNGATCCACCTGCCTCGGCCTCCNNNNNTGCTGGGATTACGGGCGTGAGCCACTGCGCCCAGCCTGGATGNAGTATGTATTTAAAAATTAAGTGGAAACAGTTTTTCACCTTTTATATCTTTAATTGACAAATGACCTCATTTAATTTAGGCAGCAAACAAGTTAGGAGAGAAAGAAAATGGGTGCTGGAAAGAGGGAACAGAATATTAATTGGTAGTTGTAGCCAGCCAGGGGCGGGGTCCACATCTAGAACTGAAACTGTGATTAAGAATGGCACACCTCTTGGCCACTTCTGTTCATTTGTTTTCTCTGGGGAGCTTGCTTATTTTTCCTTTCAGGATTTTCTGCNCACTTCCTTTGTTCACACAAAGCCACGCAAG
64428_VPP262	MKL1	TCTCTAGCACTGACCTCAGGTGATTCACCTGCCTCGGCCTCCCNAAGTGCTGGGATTACGGGCGTGAGCCACTGCGCCCAGCCTGGATGCCAGTATGTATTTAAAAATTAAGTGGAAACAGTTTTTCACCTTTTATATCTTTAATTGACAAATGACCTCATTTAATTTAGGCAGCAAACAAGTTAGGAGAGAAAGAAAATGGGTGCTGGAAAGAGGGAACAAAATATTAATTGGTAGTTGTAGCCAGCCAGGGGCGGGGTCCACATCTAGAACTGAAACTGTGATTAAGAATGGCACACCTCTTGGCCACTTCTGTTCATTTGTTTTCTCTGGGGAGCTTGCTTATTTTTCCTTTCAGGATTTTCTGCACACTTCCTTTGTTCACACAAAGCCACACAA…
64428_VPP267	MKL1	TCTCTAGCACTGACCTCAGGTGATCCACCTGCCTCGGCCTCCCAAAGTGCTGGGATTACGGGCGTGAGCCACTGCGCCCAGCCTGGATGCCAGTATGTATTTAAAAATTAAGTGGAAACAGTTTTTCACCTTTTATATCTTTAATTGACAAATGACCTCATTTAATTTAGGCAGCAAACAAGTTAGGAGAGAAAGAAAATGGGTGCTGGAAAGAGGGAACAAAATATTAATTGGTAGTTGTAGCCAGCCAGGGGCGGGGTCCACATCTAGAACTGAAACTGTGATTAAGAATGGCACACCTCTTGGCCACTTCTGTTCATTTGTTTTCTCTGGGGAGCTTGCTTATTTTTCCTTTCAGGATTTTCTGCACACTTCCTTTGTTCACACAAAGCCACACAA…
64428_VPP272	MKL1	TCTCTAGCACTGACCTCAGGTGATCCACCTGCCTCGGCCTCCCAAAGTGCTGGGATTACGGGCGTGAGCCACTGCGCCCAGCCTGGATGCCAGTATGTATTTAAAAATTAAGTGGAAACAGTTTTTCACCTTTTATATCTTTAATTGACAAATGACCTCATTTAATTTAGGCAGCAAACAAGTTAGGAGAGAAAGAAAATGGGTGCTGGAAAGAGGGAACAAAATATTAATTGGTAGTTGTAGCCAGCCAGGGGCGGGGTCCACATCTAGAACTGAAACTGTGATTAAGAATGGCACACCTCTTGGCCACTTCTGTTCATTTGTTTTCTCTGGGGAGCTTGCTTATTTTTCCTTTCAGGATTTTCTGCACACTTCCTTTGTTCACACAAAGCCACACAA…
64428_VPP274	MKL1	TCTCTAGCACTGACCTCAGGAGACCACCTGCCTCGGCCTCCCNAGTGCTGGGATTACGGGCGTGAGCCACTGCGCCCAGCCTGGATGCCAGTACGTATTTAAAAATTAAGTGGAAACAGTTTTTCACCTTTTATATCTTTAATTGACAAATGACCTCATTTAATTTAGGCAGCAAACAAGTTAGGAGAGAAAGAAAATGGGTGCTGGAAAGAGGGAACAAAATATTAATTGGTAGTTGTAGCCAGCCAGGGGCGGGGTCCACATCTAGAACTGAAACTGTGATTAAGAATGGCACACCTCTTGGCCACTTCTGTTCATTTGTTTTCTCTGGGGAGCTTGCTTATTTTTCCTTTCAGGATTTTCTGCACACTTCCTTTGTTCACACAA
64428_VPP283	MKL1	TCTCTAGCACTGACCTCAGGTGATCCACCTGCCTCGGCCTCCCNNAGTGCTGGGATTACGGGCGTGAGCCACTGCGCCCAGCCTGGATGCCAGTATGTATTTAAAAATTAAGTGGAAACAGTTTTTCACCTTTTATATCTTTAATTGACAAATGACCTCATTTAATTTAGGCAGCAAACAAGTTAGGAGAGAAAGAAAATGGGTGCTGGAAAGAGGGAACAAAATATTAATTGGTAGTTGTAGCCAGCCAGGGGCGGGGTCCACATCTAGAACTGAAACTGTGATTAAGAATGGCACACCTCTTGGCCACTTCTGTTCATTTGTTTTCTCTGGGGAGCTTGCTTATTTTTCCTTTCAGGATTTTCTGCACACTTCCTTTGTTCACACAAAGCCACACAA…
64428_VPX198	MKL1	TCTCTAGCACTGACCTCAGGTGATCCACCTGCCTCGGCCTCCCAAAGTGCTGGGATTACGGGCGTGAGCCACTGCGCCCAGCCTGGATGCCAGTATGTATTTAAAAATTAAGTGGAAACAGTTTTTCACCTTTTATATCTTTAATTGACAAATGACCTCATTTAATTTAGGCAGCAAACAAGTTAGGAGAGAAAGAAAATGGGTGCTGGAAAGAGGGAACAAAATATTAATTGGTAGTTGTAG
64428_VPX199	MKL1	TCTCTAGCACTGACCTCAGGTGATCCACCTGCCTCGGCCTCCCAAAGTGCTGGATTACGGGCGTGAGCCACTGCGCCCAGCCTGGATGCCAGTATGTATTTAAAAATTAAGTGGAAACAGTTTTTCACCTTTTATATCTTTAATTGACAAATGACCTCATTTAATTTAGGCAGCAAACAAGTTAGGAGAGAAAGAAAATGGGTGCTGGAAAGAGGGAACAAAATATTAATTGGTAGTTGTAGCCAGCCAGGGGCGGGGTCCACATCTAGAACTGAAACTGTGATTAAGAATGGCACACCTCTTGGCCACTTCTGTTCATTTGTTTTCTCTGGGGAGCTTGCTTATTTTTC
64428_VPX202	MKL1	TCTCTAGCACTGACCTCAGGTGATCCACCTGCCTCGGCCTCCCAAAGTGCTGGGATTACGGGCGTGAGCCACTGCGCCCAGCCTGGATGCCAGTATGTATTTAAAAATTAAGTGGAAACAGTTTTTCACCTTTTATATCTTTAATTGACAAATGACCTCATTTAATTTAGGCAGCAAACAAGTTAGGAGAGAAAGAAAATGGGTGCTGGAAAGAGGGAACAAAATATTAATTGGTAGTTGTAGCCAGCCAGGGGCGGGGTCCACATCTAGAACTGAAACTGTGATT
64428_VPX203	MKL1	TCTCTAGCACTGACCTCAGGTGATCCACCTGCCTCGGCCTCCCAAAGTGCTGGGATTACGGGCGTGAGCCACTGCGCCCAGCCTGGATGCCAGTATGTATTTAAAAATTAAGTGGAAACAGTTTTTCACCTTTTATATCTTTAATTGACAAATGACCTCATTTAATTTAGGCAGCAAACAAGTTAGGAGAGAAAGAAAATGGGTGCTGNAAAGAGGGAACAAAATATTAATTGGTAGTTGTAGCC
64428_VPX204	MKL1	TCTCTAGCACTGACCTCAGGTGATCCACCTGCCTCGGCCTCCCAAAGTGCTGGGATTACGGGCGTGAGCCACTGCGCCCAGCCTGGATGCCAGTATGTATTTAAAAATTAAGTGGAAACAGTTTTTCACCTTTTATATCTTTAATTGACAAATGACCTCATTTAATTTAGGCAGCAAACAAGTTAGGAGAGAAAGAAAATGGGTGCTGGAAAGAGGGAACAAAATATTAATTG
64428_VPX206	MKL1	TCTCTAGCACTGACCTCAGGTGATCCACCTGCCTCGGCCNNNCNAAGTGCTGGGATTACGGGCGNGANCCACTG
64428_VPX209	MKL1	TCTCTAGCACTGACCTCAGGTGATCCACCTGCCTCGGCCNCCNNAAGTGCTGGGATTACGGGCGTGAGCCACTGCGCCCAGCCTGGATGCCAGTATGTATTTAAAAATTAAGTGGAAACAGTTTTTCACCTTTTATATCTTTAATTGACAAATGACCTCATTTAATTTAGGCAGCAAACAAGTTAGGAGAGAAAGAAAATGGGTGC
64428_VPX210	MKL1	TCTCTAGCACTGACCTCAGGTGATCCACCTGCCTCGGCCNCNNNNAGTGCTGGGATTACGGGCGTGAGCCACTGCGCCCAGCCTGGATGCCAGTATGTATTTAAAAATTAAGTGGAAACAGTTTTTCACCTTTTATATCTTTAATTGACAAATGACCTCATTTAATTTAGGCAGCAAACAAGTTAGGAGAGAAAGAAAATGGGTGCTGGAAAGAGGGAACAAAATATTAATTGGTAGTTGTAGCCAGCCAGGGGCGGGGTCCACATCTAGAACTGAAACTGTGATTAA
64428_VPX214	MKL1	TCTCTAGCACTGACCTCAGGTGATCCACCTGCCTCGGCCTCCCAAAGTGCTGGGATTACGGGCGTGAGCCACTGCGCCCAGCCTGGATGCCAGTATGTATTTAAAAATTAAGTGGAAACAGTTTTTCACCTCTTATATCTTTAATTGACAAATGACCTCATTTAATTTAGGCAGCAAACAAGTTAGGAGAGAAAGAAAATGGGTGCTGGAAAGAGGGAACAAAATATTAATTGGTAGTTGTAGCCAGCCAGGGGCGGGGTCCACATCTAGAACTGAAACTGTGATTAA
64428_VPX218	MKL1	TCTCTAGCACTGACCTCAGGTGATCCACCTGCCTCGGCCTCCCAAAGTGCTGGGATTACGGGCGTGAGCCACTGCGCCCAGCCTGGATGCCAGTATGTATTTAAAAATTAAGTGGAAACAGTTTTTCACCTTTTATATCTTTAATTGACAAATGACCTCATTTAATTTAGGCAGCAAACAAGTTAGGAGAGAAAGAAAATGGGTGCTGGAAAGAGGGAACAAAATATTAATTGGTAGTTGTAGCCAGCCAGGGGCGGGGTCCACATCTAGAACTGAAACTGTG
64428_VPX222	MKL1	TCTCTAGCACTGACCTCAGGTGATCCACCTGCCTCGGCCTCCCAAAGTGCTGGGATTACGGGCGTGAGCCACTGCGCCCAGCCTGGATGCCAGTATGTATTTAAAAATTAAGTGGAAACAGTTTTTCACCTTTTATATCTTTAATTGACAAATGACCTCATTTAATTTAGGCAGCAAGCAAGTTAGGAGAGAAAGAAAATGGGTGCTGGAAAGAGGGAACAAAATATTAATTGGTAGTTGTAGCCAGCCAGGGGCGGGGTCCACATCTAGAACTGAAACT
64428_VPX223	MKL1	TCTCTAGCACTGACCTCAGGTGATCCACCTGCCTCGGCCNCNNNAAGNGCTGGGATTACGGGCGTGAGCCACTGCGCCCAGCCTGGATGCCAGTATGTATTTAAAAATTAAGTGGAAACAGTTTTTCACCTTTTATATCTTTAATTGACAAATGACCTCATTTAATTTAGGCAGCAAACAAGTTAGGAGAGA
64428_VPX225	MKL1	TCTCTAGCACTGACCTCAAGTGATCCACCTGCCTCGNNCNNCNANAGTGCTGGGATTACGGGCGTGAGCCACTGCGCCCAGCCTGGATGCCAGTATGTATTTAAAAATTAAGTGGAAACAGTTTTTCACCTTTTATATCTT
64428_VPX231	MKL1	TCTCTAGCACTGACCTCAGGTGATCCACCTGCCTCGGCCTCCCAAAGTGCTGGGATTACGGGCGTGAGCCACTGCGCCCAGCCTGGATGCCAGTATGTATTTAAAAATTAAGTGGAAACAGTTTTTCACCTTTTATATCTTTAATTGACAAATGACCTCATTTAATTTAGGCAGCAAACAAGTTAGGAGAGAAAGAAAATGGGTGCTGGAAAGAGGGAACAAAATATTAATTGGTAGTTGTAGCCAGCCAGGG
64428_VPX236	MKL1	TCTCTAGCACTGACCTCAGGTGATCCACCTGCCTCGGCCNCCCANAGNGCTGGGATTACGGGCGTGAGCCACTGCGCCCAGCCTGGATGCCAGNATGTATTTAAAAATTAAGTGGAAACAGTTTTTCACCTTTTATATCTTTAATTGACAAATGACCTCATTTAATTTAGGCAGC
64428_VPX243	MKL1	TCTCTAGCACTGACCTCAGGTGATCCACCTGCCTCGGCCNCCNNAAGTGCTGGGATTACGGGCGTGAGCCACTGCGCCCAGCCTGGATGCCAGTATGTATTTAAAAATTAAGTGGAAACAGTTTTTCACCTTTTATATCTTTAATTGACAAATGACCTCATTTAATTTAGGCAACAAACAAGTTAGGAGAGAAAGAAAATGGGTGCTGGAAAGAGGGAACAAAATATTAATTGGT
64428_VPX244	MKL1	TCTCTAGCACTGACCTCAGGNGANCCACCTGCCTCGGCCTCCCAAAGTGCTGGGATTACGGGCGTGAGCCACTGCGCCCAGCCTGGATGCCAGTATGTATTTAAAAATTAAGTGGAAACAGTTTTTCACCTTTTATATCTTTAATTGACAAATGACCTCATTTAATTTAGGCAGCAAACAAGTTAGGAGAGAAAGAAAATGGGTGCTGGAAAGAGGGAACAAAATATTAATTGGTAGTTGTA
64428_VPX252	MKL1	TCTCTAGCACTGACCTCAGGTGATCCACCTGCCTCGGCCTCCCAAAGTGCTGGGATTACGGGCGTGAGCCACTGCGCCCAGCCTGGATGCCAGTATGTATTTAAAAATTAAGTGGAAACAGTTTTTCACCTTTTATATCTTTAATTGACAAATGACCTCATTTAATTTAGGCAGCAAACAAGTTAGGAGAGAAAGAAAATGGGTGCTGGAAAGAGGGAACAAAATATTAATTGGTAGTTGTAGCCA
64428_VPX256	MKL1	TCTCTAGCACTGACCTCAGGTGATCCACCTGCCTCGGCCNCCNNNAGTGCTGGGATTACGGGCGTGAGCCACTGCGCCCAGCCTGGATGCCAGTATGTATTTAAAAATTAAGTGGAAACAGTTTTTCACCTTTTATATCTTTAATTGACAAATGACCTCATTTAATTTAGGCAGCAAACAAGTTAGGAGAGAAAGAAAATGGGTGCTGGAAAGAGGGAACAAAATATTAATTGGTAGTTGTAGCCAGCCAGGGGCGGGGTCCACATCTA
64428_VPX258	MKL1	TCTCTAGCACTGACCTCAGGTGATCCACCTGCCTCGGCCTCNNNAAGTGCTGGGATTACGGGCGTGAGCCACTGCGCCCAGCCTGGATGCCAGTATGTATTTAAAAATTAAGTGGAAACAGTTTTTCACCTTTTATATCTTTAATTGACAAATGACCTCATTTAATTTAGGCAGCAAACAAGTTAGGAGAGAAAGAAAATGGGTGCTGGAAAGAGGGAACAAAATATTAATTGGTAGTTGTAGCCAGCCAGGGGCGGGGTCCACATCTAGAACTG
64428_VPX265	MKL1	TCTCTAGCACTGACCTCAGGTGATCCACCTGCCTCGGCCNCCNNAAGGGCTGGGATTACGGNCGNGATTCACTGCGCACAGACNGCANGCAAGNATGTAAA
64428_VPX268	MKL1	TCTCTAGCACTGACCTCAGGTGATCCACCTGCCTCGGCCNCCNNAAGCGCTGGGATTACGGGCGCGAGCCNTTGCGGCCAGNCTAGACGCAAGAAAGTATTTAAAAATTAAGTGGAAAGCGTTTTTCACCTTTTATGGCTTTACCTGCC
64428_VPX270	MKL1	TCTCTAGCACTGACCTCAGGTGATCCACCTGNCTCGGCCTCCCAAAGTGCTGGGATTACGGGCGTGATCCACTGCGCCCAGCCCGNATGCCCNTACGTATGAAAAAATTAAGCTGCTTCTGTTTTGCATCTTATATATCTCTACTCCGCCGTCG
64428_VPX286	MKL1	TCTCTAGCACTGACCTCAGGTGATCCACCTGCCTCGGCCTCCCANAGTGCTGGGATTACGGGCGTGAGCCACTGCGCCCNGCCTGTATGCCNGNATGTATTTAAAAGTT
64428_VWP194	MKL1	TCTCTAGCACTGACCTCAGGTGATCCACCTGCCTCGGCCTCCCAAAGTGCTGGGATTACGGGCGTGAGCCACTGCGCCCAGCCTGGATGCCAGTATGTATTTAAAAATTAAGTGGAAACAGTTTTTCACCTTTTATATCTTTAATTGACAAATGACCTCATTTAATTTAGGCAGCAAACAAGTTAGGAGAGAAAGAAAATGGGTGCTGGAAAGAGGGAACAAAATATTAATTGGTAGTCGTAGCCAGCCAGGGGCGGGGTCCACATCTAGAACTGAAACTGTGATTAAGAATGGCACACCTCTTGGCCACTTCTGTTCATTTGTTTTCTCTGGGGAGCTTGCTTATTTTTCCTTTCAGGATTTTCTGCACACTTCCTTTGTTCACACAAAGCCACACAA…
64428_VWP197	MKL1	TCTCTAGCACTGACCTCAGGTGATCCACCTGCCTCGGCCTCCCAAAGTGCTGGGATTACGGGCGTGAGCCACTGCGCCCAGCCTGGATGCCAGTATGTATTTAAAAATTAAGTGGAAACAGTTTTTCACCTTTTATATCTTTAATTGACAAATGACCTCATTTAATTTAGGCAGCAAACAAGTTAGGAGAGAAAGAAAATGGGTGCTGGAAAGAGGGAACAAAATATTAATTGGTAGTTGTAGCCAGCCAGGGGCGGGGTCCACATCTAGAACTGAAACTGTGATTAAGAATGGCACACCTCTTGGCCACTTCTGTTCATTTGTTTTCTCTGGGGAGCTTGCTTATTTTTCCTTTCAGGATTTTCTGCACACTTCCTTTGTTCACACAAAGCCACACAA…
64428_VWP198	MKL1	TCTCTAGCACTGACCTCAGGTGATCCACCTGCCTCGGCCTCCCAAAGTGCTGGGATTACGGGCGTGAGCCACTGCGCCCAGCCTGGATGCCAGTATGTATTTAAAAATTAAGTGGAAACAGTTTTTCACCTTTTATATCTTTAATTGACAAATGACCTCATTTAATTTAGGCAGCAAACAAGTTAGGAGAGAAAGAAAATGGGTGCTGGAAAGAGGGAACAAAATATTAATTGGTAGTTGTAGCCAGCCAGGGGCGGGGTCCACATCTAGAACTGAAACTGTGATTAAGAATGGCACACCTCTTGGCCACTTCTGTTCATTTGTTTTCTCTGGGGAGCTTGCTTATTTTTCCTTTCAGGATTTTCTGCACACTTCCTTTGTTCACACAAAGCCACACAA…
64428_VWP201	MKL1	TCTCTAGCACTGACCTCAGGTGATCCACCTGCCTCGGCCTCCCAAAGTGCTGGGATTACGGGCGTGAGCCACTGCGCCCAGCCTGGATGCCAGTATGTATTTAAAAATTAAGTGGAAACAGTTTTTCACCTTTTATATCTTTAATTGACAAATGACCTCATTTAATTTAGGCAGCAAACAAGTTAGGAGAGAAAGAAAATGGGTGCTGGAAAGAGGGAACAAAATATTAATTGGTAGTTGTAGCCAGCCAGGGGCGGGGTCCACATCTAGAACTGAAACTGTGATTAAGAATGGCACACCTCTTGGCCACTTCTGTTCATTTGTTTTCTCTGGGGAGCTTGCTTATTTTTCCTTTCAGGATTTTCTGCACACTTCCTTTGTTCACACAAAGCCACACAA…
64428_VWP207	MKL1	TCTCTAGCACTGACCTCAGGTGATCCACCTGCCTCGGCCTCCCAAAGTGCTGGGATTACGGGCGTGAGCCACTGCGCCCAGCCTGGATGCCAGTATGTATTTAAAAATTAAGTGGAAACAGTTTTTCACCTTTTATATCTTTAATTGACAAATGACCTCATTTAATTTAGGCAGCAAACAAGTTAGGAGAGAAAGAAAATGGGTGCTGGAAAGAGGGAACAAAATATTAATTGGTAGTTGTAGCCAGCCAGGGGCGGGGTCCACATCTAGAACTGAAACTGTGATTAAGAATGGCACACCTCTTGGCCACTTCTGTTCATTTGTTTTCTCTGGGGAGCTTGCTTATTTTTCCTTTCAGGATTTTCTGCACACTTCCTTTGTTCACACAAAGCCACACAA…
64428_VWP208	MKL1	TCTCTAGCACTGACCTCAGGTGATCCACCTGCCTCGGCCTCCCAAAGTGCTGGGATTACGGGCGTGAGCCACTGCGCCCAGCCTGGATGCCAGTATGTATTTAAAAATTAAGTGGAAACAGTTTTTCACCTTTTATATCTTTAATTGACAAATGACCTCATTTAATTTAGGCAGCAAACAAGTTAGGAGAGAAAGAAAATGGGTGCTGGAAAGAGGGAACAAAATATTAATTGGTAGTTGTAGCCAGTCAGGGGCGGGGTCCACATCTAGAACTGAAACTGTGATTAAGAATGGCACACCTCTTGGCCACTTCTGTTCATTTGTTTTCTCTGGGGAGCTTGCTTATTTTTCCTTTCAGGATTTTCTGCACACTTCCTTTGTTCACACAAAGCCACACAA…
64428_VWP210	MKL1	TCTCTAGCACTGACCTCAGGTGATCCACCTGCCTCGGCCTCCCAAAGTGCTGGGATTACGGGCGTGAGCCACTGCGCCCAGCCTGGATGCCAGTATGTATTTAAAAATTAAGTGGAAACAGTTTTTCACCTTTTATATCTTTAATTGACAAATGACCTCATTTAATTTAGGCAGCAAACAAGTTAGGAGAGAAAGAAAATGGGTGCTGGAAAGAGGGAACAAAATATTAATTGGTAGTTGTAGCCAGCCAGGGGCGGGGTCCACATCTAGAACTGAAACTGTGATTAAGAATGGCACACCTCTTGGCCACTTCTGTTCATTTGTTTTCTCTGGGGAGCTTGCTTATTTTTCCTTTCAGGATTTTCTGCACACTTCCTTTGTTCACACAAAGCCACACAA…
64428_VWP211	MKL1	TCTCTAGCACTGACCTCAGGTGATCCACCTGCCTCGGCCTCCCAAAGTGCTGGGATTACGGGCGTGAGCCACTGCGCCCAGCCTGGATGCCAGTATGTATTTAAAAATTAAGTGGAAACAGTTTTTCACCTTTTATATCTTTAATTGACAAATGACCTCATTTAATTTAGGCAGCAAACAAGTTAGGAGAGAAAGAAAATGGGTGCTGGAAAGAGGGAACAAAATATTAATTGGTAGTTGTAGCCAGCCAGGGGCGGGGTCCACATCTAGAACTGAAACTGTGATTAAGAATGGCACACCTCTTGGCCACTTCTGTTCATTTGTTTTCTCTGGGGAGCTTGCTTATTTTTCCTTTCAGGATTTTCTGCACACTTCCTTTGTTCACACAAAGCCACACAA…
64428_VWP213	MKL1	TCTCTAGCACTGACCTCAGGTGATCCACCTGCCTCGGCCTCCCAAAGTGCTGGGATTACGGGCGTGAGCCACTGCGCCCAGCCTGGATGCCAGTATGTATTTAAAAATTAAGTGGAAACAGTTTTTCACCTTTTATATCTTTAATTGACAAATGACCTCATTTAATTTAGGCAGCAAACAAGTTAGGAGAGAAAGAAAATGGGTGCTGGAAAGAGGGAACAAAATATTAATTGGTAGTTGTAGCCAGCCAGGGGCGGGGTCCACATCTAGAACTGAAACTGTGATTAAGAATGGCACACCTCTTGGCCACTTCTGTTCATTTGTTTTCTCTGGGGAGCTTGCTTATTTTTCCTTTCAGGATTTTCTGCACACTTCCTTTGTTCACACAAAGCCACACAA…
64428_VWP216	MKL1	TCTCTAGCACTGACCTCAGGTGATCCACCTGCCTCGGCCTCCCAAAGTGCTGGGATTACGGGCGTGAGCCACTGCGCCCAGCCTGGATGCCAGTATGTATTTAAAAATTAAGTGGAAACAGTTTTTCACCTTTTATATCTTTAATTGACAAATGACCTCATTTAATTTAGGCAGCAAACAAGTTAGGAGAGAAAGAAAATGGGTGCTGGAAAGAGGGAACAAAATATTAATTGGTAGTTGTAGCCAGCCAGGGGCGGGGTCCACATCTAGAACTGAAACTGTGATTAAGAATGGCACACCTCTTGGCCACTTCTGTTCATTTGTTTTCTCTGGGGAGCTTGCTTATTTTTACTTTCAGGATTTTCTGCACACTTCCTTTGTTCACACAAAGCCACACAA…
64428_VWP218	MKL1	TCTCTAGCACTGACCTCAGGTGATCCACCTGCCTCGGCCTCCCAAAGTGCTGGGATTACGGGCGTGAGCCACTGCGCCCAGCCTGGATGCCAGTATGTATTTAAAAATTAAGTGGAAACAGTTTTTCACCTTTTATATCTTTAATTGACAAATGACCTCATTTAATTTAGGCAGCAAACAAGTTAGGAGAGAAAGAAAATGGGTGCTGGAAAGAGGGAACAAAATATTAATTGGTAGTTGTAGCCAGCCAGGGGCGGGGTCCACATCTAGAACTGAAACTGTGATTAAGAATGGCACACCTCTTGGCCACTTCTGTTCATTTGTTTTCTCTGGGGAGCTTGCTTATTTTTCCTTTCAGGATTTTCTGCACACTTCCTTTGTTCACACAAAGCCACACAA…
64428_VWP221	MKL1	TCTCTAGCACTGACCTCAGGTGATCCACCTGCCTCGGCCTCCCAAAGTGCTGGGATTACGGGCGTGAGCCACTGCGCCCAGCCTGGATGCCAGTATGTATTTAAAAATTAAGTGGAAACAGTTTTTCACCTTTTATATCTTTAATTGACAAATGACCTCATTTAATTTAGGCAGCAAACAAGTTAGGAGAGAAAGAAAATGGGTGCTGGAAAGAGGGAACAAAATATTAATTGGTAGTTGTAGCCAGCCAGGGGCGGGGTCCACATCTAGAACTGAAACTGTGATTAAGAATGGCACACCTCTTGGCCACTTCTGTTCATTTGTTTTCTCTGGGGAGCTTGCTTATTTTTCCTTTCAGGATTTTCTGCACACTTCCTTTGTTCACACAAAGCCACACAA…
64428_VWP223	MKL1	TCTCTAGCACTGACCTCAGGTGATCCACCTGCCTCGGCCTCCCAANNTGCTGGGATTACGGGCGTGAGCCACTGCGCCCAGCCTGGATGCCAGTATGTATTTAAAAATTAAGTGGAAACAGTTTTTCACCTTTTATATCTTTAATTGACAAATGACCTCATTTAATTTAGGCAGCAAACAAGTTAGGAGAGAAAGAAAATGGGTGCTGGAAAGAGGGAACAAAATATTAATTGGTAGTTGTAGCCAGCCAGGGGCGGGGTCCACATCTAGAACTGAAACTGTGATTAAGAATGGCACACCTCTTGGCCACTTCTGTTCATTTGTTTTCTCTGGGGAGCTTGCTTATTTTTCCTTTCAGGATTTTCTGCACACTTCCTTTGTTCACACAAAGCCACACAA…
64428_VWP224	MKL1	TCTCTAGCACTGACCTCAGGTGATCCACCTGCCTCGGCCTCCCAAAGTGCTGGGATTACGGGCGTGAGCCACTGCGCCCAGCCTGGATGCCAGTATGTATTTAAAAATTAAGTGGAAACAGTTTTTCACCTTTTATATCTTTAATTGACAAATGACCTCATTTAATTTAGGCAGCAAACAAGTTAGGAGAGAAAGAAAATGGGTGCTGGAAAGAGGGAACAAAATATTAATTGGTAGTTGTAGCCAGCCAGGGGCGGGGTCCACATCTAGAACTGAAACTGTGATTAAGAATGGCACACCTCTTGGCCACTTCTGTTCATTTGTTTTCTCTGGGGAGCTTGCTTATTTTTCCTTTCAGGATTTTCTGCACACTTCCTTTGTTCACACAAAGCCACACAA…
64428_VWP227	MKL1	TCTCTAGCACTGACCTCAGGTGATCCACCTGCCTCGGCCTCCCAAAGTGCTGGGATTACGGGCGTGAGCCACTGCGCCCAGCCTGGATGCCAGTATGTATTTAAAAATTAAGTGGAAACAGTTTTTCACCTTTTATATCTTTAATTGACAAATGACCTCATTTAATTTAGGCAGCAAACAAGTTAGGAGAGAAAGAAAATGGGTGCTGGAAAGAGGGAACAAAATATTAATTGGTAGTTGTAGCCAGCCAGGGGCGGGGTCCACATCTAGAACTGAAACTGTGATTAAGAATGGCACACCTCTTGGCCACTTCTGTTCATTTGTTTTCTCTGGGGAGCTTGCTTATTTTTCCTTTCAGGATTTTCTGCACACTTCCTTTGTTCACACAAAGCCACACAA…
64428_VWP230	MKL1	TCTCTAGCACTGACCTCAGGTGATCCACCTGCCTCGGCCTCCCAAAGTGCTGGGATTACGGGCGTGAGCCACTGCGCCCAGCCTGGATGCCAGTATGTATTTAAAAATTAAGTGGAAACAGTTTTTCACCTTTTATATCTTTAATTGACAAATGACCTCATTTAATTTAGGCAGCAAACAAGTTAGGAGAGAAAGAAAATGGGTGCTGGAAAGAGGGAACAAAATATTAATTGGTAGTTGTAGCCAGCCAGGGGCGGGGTCCACATCTAGAACTGAAACTGTGATTAAGAATGGCACACCTCTTGGCCACTTCTGTTCATTTGTTTTCTCTGGGGAGCTTGCTTATTTTTCCTTTCAGGATTTTCTGCACACTTCCTTTGTTCACACAAAGCCACACAA…
64428_VWP232	MKL1	TCTCTAGCACTGACCTCAGGTGATCCACCTGCCTCGGCCTCCCAAAGTGCTGGGATTACGGGCGTGAGCCACTGCGCCCAGCCTGGATGCCAGTATGTATTTAAAAATTAAGTGGAAACAGTTTTTCATCTTTTATATCTTTAATTGACAAATGACCTCATTTAATTTAGGCAGCAAACAAGTTAGGAGAGAAAGAAAATGGGTGCTGGAAAGAGGGAACAAAATATTAATTGGTAGTTGTAGCCAGCCAGGGGCGGGGTCCACATCTAGAACTGAAACTGTGATTAAGAATGGCACACCTCTTGGCCACTTCTGTTCATTTGTTTTCTCTGGGGAGCTTGCTTATTTTTCCTTTCAGGATTTTCTGCACACTTCCTTTGTTCACACAAAGCCACACAA…
64428_VWP235	MKL1	TCTCTAGCACTGACCTCAGGTGATCCACCTGCCTCGGCCTCCCAAAGTGCTGGGATTACGGGCGTGAGCCACTGCGCCCAGCCTGGATGCCAGTATGTATTTAAAAATTAAGTGGAAACAGTTTTTCACCTTTTATATCTTTAATTGACAAATGACCTCATTTAATTTAGGCAGCAAACAAGTTAGGAGAGAAAGAAAATGGGTGCTGGAAAGAGGGAACAAAATATTAATTGGTAGTTGTAGCCAGCCAGGGGCGGGGTCCACATCTAGAACTGAAACTGTGATTAAGAATGGCACACCTCTTGGCCACTTCTGTTCATTTGTTTTCTCTGGGGAGCTTGCTTATTTTTCCTTTCAGGATTTTCTGCACACTTCCTTTGTTCACACAAAGCCACACAA…
64428_VWP236	MKL1	TCTCTAGCACTGACCTCNGGTGATCCACCTGCCTCGGCCTCCCAAAGAGCTGGGATTACGGGCGTGAGCCACTGCGCCCAGCCTGGATGCCAGTATGTATTTAAAAATTAAGTGGAAACAGTTTTTCACCTTTTATATCTTTAATTGACAAATGACCTCATTTAATTTAGGCAGCAAACAAGTTAGGAGAGAAAGAAAATGGGTGCTGGAAAGAGGGAACAAAATATTAATTGGTAGTTGTAGCCAGCCAGGGGCGGGGTCCACATCTAGAACTGAAACTGTGATTAAGAATGGCACACCTCTTGGCCACTTCTGTTCATTTGTTTTCTCTGGGGAGCTTGCTTATTTTTCCTTTCAGGATTTTCTGCACACTTCCTTTGTTCANNCAAAGCCACACAA…
64428_VWP239	MKL1	TCTCTAGCACTGACCTCAGGTGATCCACCTGCCTCGGCCTCCCAAAGTGCTGGGATTACGGGCGTGAGCCACTGCGCCCAGCCTGGATGCCAGTATGTATTTAAAAATTAAGTGGAAACAGTTTTTCACCTTTTATATCTTTAATTGACAAATGACCTCATTTAATTTAGGCAGCAAACAAGTTAGGAGAGAAAGAAAATGGGTGCTGGAAAGAGGGAACAAAATATTAATTGGTAGTTGTAGCCAGCCAGGGGCGGGGTCCACATCTAGAACTGAAACTGTGATTAAGAATGGCACACCTCTTGGCCACTTCTGTTCATTTGTTTTCTCTGGGGAGCTTGCTTATTTTTCCTTTCAGGATTTTCTGCACACTTCCTTTGTTCACACAAAGCCACACAA…
64428_VWP240	MKL1	TCTCTAGCACTGACCTCAGGTGATCCACCTGCCTCGGCCTCCCAAAGTGCTGGGATTACGGGCGTGAGCCACTGCGCCCAGCCTGGATGCCAGTATGTATTTAAAAATTAAGTGGAAACAGTTTTTCACCTTTTATATCTTTAATTGACAAATGACCTCATTTAATTTAGGCAGCAAACAAGTTAGGAGAGAAAGAAAATGGGTGCTGGAAAGAGGGAACAAAATATTAATTGGTAGTTGTAGCCAGCCAGGGGCGGGGTCCACATCTAGAACTGAAACTGTGATTAAGAATGGCACACCTCTTGGCCACTTCTGTTCATTTGTTTTCTCTGGGGAGCTTGCTTATTTTTCCTTTCAGGATTTTCTGCACACTTCCTTTGTTCACACAAAGCCACACAA…
64428_VWP242	MKL1	TCTCTAGCACTGACCTCAGGTGATCCACCTGCCTCGGCCTCCCAAAGTGCTGGGATTACGGGCGTGAGCCACTGCGCCCAGCCNGGATGCCAGTATGTATTTAAAAATTAAGTGGAAACAGNTTTTCACCTTTTATATCTTTAATTGACAAATGACCTCATTTNNTTTAGGCAGCAAACAAGTTAGGAGANAAAGAAAATGGGTGCTGGAAAGAGGGAACAAAATATTAATTGGTAGTTGTAGCCAGCCAGGGGCNGG
64428_VWP245	MKL1	TCTCTAGCACTGACCTCAGGTGATCCACCTGCCTCGGCCTCCCAAAGTGCTGGGATTACGGGCGTGAGCCACTGCGCCCAGCCTGGATGCCAGTATGTATTTAAAAATTAAGTGGAAACAGTTTTTCACCTTTTATATCTTTAATTGACAAATGACCTCATTTAATTTAGGCAGCAAACAAGTTAGGAGAGAAAGAAAATGGGTGCTGGAAAGAGGGAACAAAATATTAATTGGTAGTTGTAGCCAGCCAGGGGCGGGGTCCACATCTAGAACTGAAACTGTGATTAAGAATGGCACACCTCTTGGCCACTTCTGTTCATTTGTTTTCTCTGGGGAGCTTGCTTATTTTTCCTTTCAGGATTTTCTGCACACTTCCTTTGTTCACACAAAGCCACACAA…
64428_VWP247	MKL1	TCTCTAGCACTGACCTCAGGTGATCCACCTGCCTCGGCCTCCCAAAGTGCTGGGATTACGGGCGTGAGCCACTGCGCCCAGCCTGGATGCCAGTATGTATTTAAAAATTAAGTGGAAACAGTTTTTCACCTTTTATATCTTTAATTGACAAATGACCTCATTTAATTTAGGCAGCAAACAAGTTAGGAGAGAAAGAAAATGGGTGCTGGAAAGAGGGAACAAAATATTAATTGGTAGTTGTAGCCAGCCAGGGGCGGGGTCCACATCTAGAACTGAAACTGTGATTAAGAATGGCACACCTCTTGGCCACTTCTGTTCATTTGTTTTCTCTGGGGAGCTTGCTTATTTTTCCTTTCAGGATTTTCTGCACACTTCCTTTGTTCACACAAAGCCACACAA…
64428_VWP248	MKL1	TCTCTAGCACTGACCTCAGGTGATCCACCTGCCTCGGCCTCCCNNNGNTGCTGGGATTACGGGCGTGAGCCACTGCGCCCAGCCTGGATGCCANTATGTATTTAAAAATTAAGTGGAAACAGTTTTTCACCTTTTATATCTTTAATTGACAAATGACCTCATTTAATTTAGGCAGCAAACAAGTTAGGAGAGAAAGAAAATGGGNGCTGGAAAGAGGGAACAAAATATTAATTGGTAGTTGTAGCCAGCCAGGGGCGGGGTCCACATCTAGAACTGAAACTGTGATTAAGAATGGCACACCTCTTGGCCACTTCTGTTCATTTGTTTTCTCTGGGGAGCTTGCTTATTTTTCCTTTCAGGATTTTCTGCACACTTCCTTTGTTCACACAAAGNCACACN…
64428_VWP249	MKL1	TCTCTAGCACTGACCTCAGGTGATCCACCTGCCTCGGCCTCCCAAAGTGCTGGGATTACGGGCGTGAGCCACTGCGCCCAGCCTGGATGCCAGTATGTATTTAAAAATTAAGTGGAAACAGTTTTTCACCTTTTATATCTTTAATTGACAAATGACCTCATTTAATTTAGGCAGCAAACAAGTTAGGAGAGAAAGAAAATGGGTGCTGGAAAGAGGGAACAAAATATTAATTGGTAGTTGTAGCCAGCCAGGGGCGGGGTCCACATCTAGAACTGAAACTGTGATTAAGAATGGCACACCTCTTGGCCACTTCTGTTCATTTGTTTTCTCTGGGGAGCTTGCTTATTTTTCCTTTCAGGATTTTCTGCACACTTCCTTTGTTCACACAAAGCCACACAA…
64428_VWP250	MKL1	TCTCTAGCACTGACCTCAGGTGATCCACCTGCCTCGGCCTCCCAAAGTGCTGGGATTACGGGCGTGAGCCACTGCGCCCAGCCTGGATGCCAGTATGTATTTAAAAATTAAGTGGAAACAGTTTTTCACCTTTTATATCTTTAATTGACAAATGACCTCATTTAATTTAGGCAGCAAACAAGTTAGGAGAGAAAGAAAATGGGTGCTGGAAAGAGGGAACAAAATATTAATTGGTAGTTGTAGCCAGCCAGGGGCGGGGTCCACATCTAGAACTGAAACTGTGATTAAGAATGGCACACCTCTTGGCCACTTCTGTTCATTTGTTTTCTCTGGGGAGCTTGCTTATTTTTCCTTTCAGGATTTTCTGCACACTTCCTTTGTTCACACAAAGCCACACAA…
64428_VWP253	MKL1	TCTCTAGCACTGACCTCAGGTGATCCACCTGCCTCGGCCTCCCAAAGTGCTGGGATTACGGGCGTGAGCCACTGCGCCCAGCCTGGATGCCAGTATGTATTTAAAAATTAAGTGGAAACAGTTTTTCACCTTTTATATCTTTAATTGACAAATGACCTCATTTAATTTAGGCAGCAAACAAGTTAGGAGAGAAAGAAAATGGGTGCTGGAAAGAGGGAACAAAATATTAATTGGTAGTTGTAGCCAGCCAGGGGCGGGGTCCACATCTAGAACTGAAACTGTGATTAAGAATGGCACACCTCTTGGCCACTTCTGTTCATTTGTTTTCTCTGGGGAGCTTGCTTATTTTTCCTTTCAGGATTTTCTGCACACTTCCTTTGTTCACACAAAGCCACACAA…
64428_VWP254	MKL1	TCTCTAGCACTGACCTCAGGTGATCCACCTGCCTCGGCCTCCCAAAGTGCTGGGATTACGGGCGTGAGCCACTGCGCCCAGCCTGGATGCCAGTATGTATTTAAAAATTAAGTGGAAACAGTTTTTCACCTTTTATATCTTTAATTGACAAATGACCTCATTTAATTTAGGCAGCAAACAAGTTAGGAGAGAAAGAAAATGGGTGCTGGAAAGAGGGAACAAAATATTAATTGGTAGTTGTAGCCAGCCAGGGGCGGGGTCCACATCTAGAACTGAAACTGTGATTAAGAATGGCACACCTCTTGGCCACTTCTGTTCATTTGTTTTCTCTGGGGAGCTTGCTTATTTTTCCTTTCAGGATTTTCTGCACACTTCCTTTGTTCACACAAAGCCACACAA…
64428_VWP256	MKL1	TCTCTAGCACTGACCTCAGGTGATCCACCTGCCTCGGCCTCCCAAAGTGCTGGGATTACGGGCGTGAGCCACTGCGCCCAGCCTGGATGCCAGTATGTATTTAAAAATTAAGTGGAAACAGTTTTTCACCTTTTATATCTTTAATTGACAAATGACCTCATTTAATTTAGGCAGCAAACAAGTTAGGAGAGAAAGAAAATGGGTGCTGGAAAGAGGGAACAAAATATTAATTGGTAGTTGTAGCCAGCCAGGGGCGGGGTCCACATCTAGAACTGAAACTGTGATTAAGAATGGCACACCTCTTGGCCACTTCTGTTCATTTGTTTTCTCTGGGGAGCTTGCTTATTTTTCCTTTCAGGATTTTCTGCACACTTCCTTTGTTCACACAAAGCCACACAA…
64428_VWP257	MKL1	TCTCTAGCACTGACCTCAGGTGATCCACCTGCCTCGGCCTCCCAAAGTGCTGGGATTACGGGCGTGAGCCACTGCGCCCAGCCTGGATGCCAGTATGTATTTAAAAATTAAGTGGAAACAGTTTTTCACCTTTTATATCTTTAATTGACAAATGACCTCATTTAATTTAGGCAGCAAACAAGTTAGGAGAGAAAGAAAATGGGTGCTGGAAAGAGGGAACAAAATATTAATTGGTAGTTGTAGCCAGCCAGGGGCGGGGTCCACATCTAGAACTGAAACTGTGATTAAGAATGGCACACCTCTTGGCCACTTCTGTTCATTTGTTTTCTCTGGGGAGCTTGCTTATTTTTCCTTTCAGGATTTTCTGCACACTTCCTTTGTTCACACAAAGCCACACAA…
64428_VWP259	MKL1	TCTCTAGCACTGACCTCAGGTGATCCACCTGCCTCGGCCTCCCAAAGTGCTGGGATTACGGGCGTGAGCCACTGCGCCCAGCCTGGATGCCAGTATGTATTTAAAAATTAAGTGGAAACAGTTTTTCACCTTTTATATCTTTAATTGACAAATGACCTCATTTAATTTAGGCAGCAAACAAGTTAGGAGAGAAAGAAAATGGGTGCTGGAAAGAGGGAACAAAATATTAATTGGTAGTTGTAGCCAGCCAGGGGCGGGGTCCACATCTAGGACTGAAACTGTGATTAAGAATGGCACACCTCTTGGCCACTTCTGTACATTTGTTTTCTCTGGGGAGCTTGCTTATTTTTCCTTTCAGGATTTTCTGCACACTTCCTTTGTTCACACAAAGCCACACAA…
64428_VWP260	MKL1	TCTCTAGCACTGACCTCAGGTGAATCCACCTGCCTCGGCCTCCCAAAGTGCTGGGATTACGGGCGTGAGCCACTGCGCCCAGCCTGGATGCCAGTATGTATTTAAAAATTAAGTGGAAACAGTTTTTCACCTTTTATATCTTTAATTGACAAATGACCTCATTTAATTTAGGCAGCAAACAAGTTAGGAGAGAAAGAAAATGGGTGCTGGAAAGAGGGAACAAAATATTAATTGGTAGTTGTAGCCAGCCAGGGGCGGGGTCCACATCTAGAACTGAAACTGTGATTAAAAATGGCACACCTCTTGGCCACTTCTGTTCATTTGTTTTCTCTGGGGAGCTTGCTTATTTTTCCTTTCAGGATTTTCTGCACACTTCCTTTGTTCACACAAAAGCCTCAC…
64428_VWP261	MKL1	TCTCTAGCACTGACCTCAGGTGATCCACCTGCCTCGGCCTCCCAAAGTGCTGGGATTACGGGCGTGAGCCACTGCGCCCAGCCTGGATGCCAGTATGTATTTAAAAATTAAGTGGAAACAGTTTTTCACCTTTTATATCTTTAATTGACAAATGACCTCATTTAATTTAGGCAGCAAACAAGTTAGGAGAGAAAGAAAATGGGTGCTGGAAAGAGGGAACAAAATATTAATTGGTAGTTGTAGCCAGCCAGGGGCGGGGTCCACATCTAGAACTGAAACTGTGATTAAGAATGGCACACCTCTTGGCCACTTCTGTTCATTTGTTTTCTCTGGGGAGCTTGCTTATTTTTCCTTTCAGGATTTTCTGCACACTTCCTTTGTTCACACAAAGCCACACAA…
64428_VWP264	MKL1	TCTCTAGCACTGACCTCAGGTGATCCACCTGCCTCGGCCTCCCAAAGTGCTGGGATTACGGGCGTGAGCCACTGCGCCCAGCCTGGATGCCAGTATGTATTTAAAAATTAAGTGGAAACAGTTTTTCACCTTTTATATCTTTAATTGACAAATGACCTCATTTAATTTAGGCAGCAAACAAGTTAGGAGAGAAAGAAAATGGGTGCTGGAAAGAGGGAACAAAATATTAATTGGTAGTTGTAGCCAGCCAGGGGCGGGGTCCACATCTAGAACTGAAACTGTGATTAAGAATGGCACACCTCTTGGCCACTTCTGTTCATTTGTTTTCTCTGGGGAGCTTGCTTATTTTTCCTTTCAGGATTTTCTGCACACTTCCTTTGTTCACACAAAGCCACACAA…
64428_VWP266	MKL1	TCTCTAGCACTGACCTCAGGTGATCCACCTGCCTCGGCCTCCCAAAGTGCTGGGATTACGGGCGTGAGCCACTGCGCCCAGCCTGGATGCCAGTATGTATTTAAAAATTAAGTGGAAACAGTTTTTCACCTTTTATATCTTTAATTGACAAATGACCTCATTTAATTTAGGCAGCAAACAAGTTAGGAGAGAAAGAAAATGGGTGCTGGAAAGAGGGAACAAAATATTAATTGGTAGTTGTAGCCAGCCAGGGGCGGGGTCCACATCTAGAACTGAAACTGTGATTAAGAATGGCACACCTCTTGGCCACTTCTGTTCATTTGTTTTCTCTGGGGAGCTTGCTTATTTTTCCTTTCAGGATTTTCTGCACACTTCCTTTGTTCACACAAAGCCACACAA…
64428_VWP267	MKL1	TCTCTAGCACTGACCTCAGGTGATCCACCTGCCTCGGCCTCCCAAAGTGCTGGGATTACGGGCGTGAGCCACTGCGCCCAGCCTGGATGCCAGTATGTATTTAAAAATTAAGTGGAAACAGTTTTTCACCTTTTATATCTTTAATTGACAAATGACCTCATTTAATTTAGGCAGCAAACAAGTTAGGAGAGAAAGAAAATGGGTGCTGGAAAGAGGGAACAAAATATTAATTGGTAGTTGTAGCCAGCCAGGGGCGGGGTCCACATCTAGAACTGAAACTGTGATTAAGAATGGCACACCTCTTGGCCACTTCTGTTCATTTGTTTTCTCTGGGGAGCTTGCTTATTTTTCCTTTCAGGATTTTCTGCACACTTCCTTTGTTCACACAAAGCCACACAA…
64428_VWP268	MKL1	TCTCTAGCACTGACCTCAGGTGAATCCACCTGCCTCGGCCTCCCAAAGTGCTGGGATTACGGGCGTGAGCCACTGCGCCCAGCCTGGATGCCAGTATGTATTTAAAAATTAAGTGGAAACAGTTTTTCACCTTTTATATCTTTAATTGACAAATGACCTCATTTAATTTAGGCAGCAAACAAGTTAGGAGAGAAAGAAAATGGGTGCTGGAAAGAGGGAACAAAATATTAATTGGTAGTTGTAGCCAGCCAGGGGCGGGGTCCACATCTAGAACTGAAACTGTGATTAAGAATGGCACACCTCTTGGCCACTTCTGTTCATTTGTTTTCTCTGGGGAGCTTGCTTATTTTTCCTTTCAGGATTTTCTGCACACTTCCTTTGTTCACACAAAGCCACACA…
64428_VWP270	MKL1	TCTCTAGCACTGACCTCAGGTGATCCACCTGCCTCGGCCTCCCAAAGTGCTGGGATTACGGGCGTGAGCCACTGCGCCCAGCCTGGATGCCAGTATGTATTTAAAAATTAAGTGGAAACAGTTTTTCACCTTTTATATCTTTAATTGACAAATGACCTCATTTAATTTAGGCAGCAAACAAGTTAGGAGAGAAAGAAAATGGGCGCTGGAAAGAGGGAACAAAATATTAATTGGTAGTTGTAGCCAGCCAGGGGCGGGGTCCACATCTAGAACTGAAACTGTGATTAAGAATGGCACACCTCTTGGCCACTTCTGTTCATTTGTTTTCTCTGGGGAGCTTGCTTATTTTTCCTTTCAGGATTTCCTGCACACTTCCTTTGTTCACACAAAGCCACACAA…
64428_VWP271	MKL1	TCTCTAGCACTGACCTCAGGTGATCCACCTGCCTCGGCCTCCCAAAGTGCTGGGATTACGGGCGTGAGCCACTGCGCCCAGCCTGGATGCCAGTATGTATTTAAAAATTAAGTGGAAACAGTTTTTCACCTTTTATATCTTTAATTGACAAATGACCTCATTTAATTTAGGCAGCAAACAAGTTAGGAGAGAAAGAAAATGGGTGCTGGAAAGAGGGAACAAAATATTAATTGGTAGTTGTAGCCAGCCAGGGGCGGGGTCCACATCTAGAACTGAAACTGTGATTAAGAATGGCACACCTCTTGGCCACTTCTGTTCATTTGTTTTCTCTGGGGAGCTTGCTTATTTTTCCTTTCAGGATTTTCTGCACACTTCCTTTGTTCACACAAAGCCACACAA…
64428_VWP273	MKL1	TCTCTAGCACTGACCTCAGGTGATCCACCTGCCTCGGCCTCCCAAAGTGCTGGGATTACGGGCGTGAGCCACTGCGCCCAGCCTGGATGCCAGTATGTATTTAAAAATTAAGTGGAAACAGTTTTTCACCTTTTATATCTTTAATTGACAAATGACCTCATTTAATTTAGGCAGCAAACAAGTTAGGAGAGAAAGAAAATGGGTGCTGGAAAGAGGGAACAAAATATTAATTGGTAGTTGTAGCCAGCCAGGGGCGGGGTCCACATCTAGAACTGAAACTGTGATTAAGAATGGCACACCTCTTGGCCACTTCTGTTCATTTGTTTTCTCTGGGGAGCTTGCTTATTTTTCCTTTCAGGATTTTCTGCACACTTCCTTTGTTCACACAAAGCCACACAA…
64428_VWP274	MKL1	TCTCTAGCACTGACCTCAGGTGATCCACCTGCCTCGGCCTCCCAAAGTGCTGGGATTACGGGCGTGAGCCACTGCGCCCAGCCTGGATGCCAGTATGTATTTAAAAATTAAGTGGAAACAGTTTTTCACCTTTTATATCTTTAATTGACAAATGACCTCATTTAATTTAGGCAGCAAACAAGTTAGGAGAGAAAGATAATGGGTGCTGGAAAGAGGGAACAAAATATTAATTGGTAGTTGTAGCCAGCCAGGGGCGGGGTCCACATCTAGAACTGAAACTGTGATTAAGAATGGCACACCTCTTGGCCACTTCTGTTCATTTGTTTTCTCTGGGGAGCTTGCTTATTTTTCCTTTCAGGATTTTCTGCACACTTCCTTTGTTCACACAAAGCCACACAA…
64428_VWP276	MKL1	TCTCTAGCACTGACCTCNGGTGATCCACCTGCCTCGGCCTCCCAAAGTGCTGGGATTACGGGCGTGAGCCACTGCGCCCAGCCTGGATGCCAGTATGTATTTAAAAATTAAGTGGAAACAGTTTTTCACCTTTTATATCTTTAATTGACAAATGACCTCATTTAATTTAGGCAGCAAACGAGTTAGGAGAGAAAGAAAATGGGTGCTGGAAAGAGGGAACAAAATATTAATTGGTAGTTGTAGCCAGCCAGGGGCGGGGTCCACATCTAGAACTGAAACTGTGATTAAGAATGGCACACCTCTTGGCCACTTCTGTTCATTTGTTTTCTCTGGGGAGCTTGCTTATTTTTCCTTTCAGGATTTTCTGCACACTTCCTTTGTTCTCACAAAGCCACACAA…
64428_VWP283	MKL1	TCTCTAGCACTGACCTCAGGTGATCCACCTGCCTCGGCCTCCCAAAGTGCTGGGATTACGGGCGTGAGCCACTGCGCCCAGCCTGGATGCCAGTATGTATTTAAAAATTAAGTGGAAACAGTTTTTCACCTTTTATATCTTTAATTGACAAATGACCTCATTTAATTTAGGCAGCAAACAAGTTAGGAGAGAAAGAAAATGGGTGCTGGAAAGAGGGAACAAAATATTAATTGGTAGTTGTAGCCAGCCAGGGGCGGGGTCCACATCTAGAACTGAAACTGTGATTAAGAATGGCACACCTCTTGGCCACTTCTGTTCATTTGTTTTCTCTGGGGAGCTTGCTTATTTTTCCTTTCAGGATTTTCTGCACACTTCCTTTGTTCACACAAAGCCACACAA…
64428_VWP284	MKL1	TCTCTAGCACTGACCTCAGGTGATCCACCTGCCTCGGCCTCCCAAAGTGCTGGGATTACGGGCGTGAGCCACTGCGCCCAGCCTGGATGCCAGTATGTATTTAAAAATTAAGTGGAAACAGTTTTTCACCTTTTATATCTTCAATTGACAAATGACCTCATTTAATTTAGGCAGCAAACAAGTTAGGAGAGAAAGAAAATGGGTGCTGGAAAGAGGGAACAAAATATTAATTGGTAGTTGTAGCCAGCCAGGGGCGGGGTCCACATCTAGAACTGAAACTGTGATTAAGAATGGCACACCTCTTGGCCACTTCTGTTCATTTGTTTTCTCTGGGGAGCTTGCTTATTTTTCCTTTCAGGATTTTCTGCACACTTCCTTTGTTCACACAAAGCCACACAA…
64428_VWP286	MKL1	TCTCTAGCACTGACCTCAGGTGATCCACCTGCCTCGGCCTCCCAAAGTGCTGGGATTACGGGCGTGAGCCACTGCGCCCAGCCTGGATGCCAGTATGTATTTAAAAATTAAGTGGAAACAGTTTTTCACCTTTTATATCTTTAATTGACAAATGACCTCATTTAATTTAGGCAGCAAACAAGTTAGGAGAGAAAGAAAATGGGTGCTGGAAAGAGGGAACAAAATATTAATTGGTAGTTGTAGCCAGCCAGGGGCGGGGTCCACATCTAGAACTGAAACTGTGATTAAGAATGGCACACCTCTTGGCCACTTCTGTTCATTTGTTTTCTCTGGGGAGCTTGCTTATTTTTCCTTTCAGGATTTTCTGCACACTTCCTTTGTTCACACAAAGCCACACAA…
64428_VWP199	MKL1	TCTCTAGCTCTGACCTCAGGTGATCCACCTGCCTCGGCCTCCCAAAGTGCTGGGATTACGGGCGTGAGCCACTGCGCCCAGCCTGGATGCCAGTATGTATTTAAAAATTAAGTGGAAACAGTTTTTCACCTTTTATATCTTTAATTGACAAATGACCTCATTTAATTTAGGCAGCAAACAAGTTAGGAGAGAAAGAAAATGGGTGCTGGAAAGAGGGAACAAAATATTAATTGGTAGTTGTAGCCAGCCAGGGGCGGGGTCCACATCTAGAACTGAAACTGTGATTAAGAATGGCACACCTCTTGGCCACTTCTGTTCATTTGTTTTCTCTGGGGAGCTTGCTTATTTTTCCTTTCAGGATTTTCTGCACACTTCCTTTGTTCACACAAAGCCACACAA…
64428_VWP205	MKL1	TCTCTAGCTCTGACCTCAGGTGATCCACCTGCCTCGGCCTCCCAAAGTGCTGGGATTACGGGCGTGAGCCACTGCGCCCAGCCTGGATGCCAGTATGTATTTAAAAATTAAGTGGAAACAGTTTTTCACCTTTTATATCTTTAATTGACAAATGACCTCATTTAATTTAGGCAGCAAACAAGTTAGGAGAGAAAGAAAATGGGTGCTGGAAAGAGGGAACAAAATATTAATTGGTAGTTGTAGCCAGCCAGGGGCGGGGTCCACATCTAGAACTGAAACTGTGATTAAGAATGGCACACCTCTTGGCCACTTCTGTTCATTTGTTTTCTCTGGGGAGCTTGCTTATTTTTCCTTTCAGGATTTTCTGCACACTTCC
64428_VWP219	MKL1	TCTCTAGCTCTGACCTCAGGTGATNCACCTGCATCGGACTCCCAAAGTGNTGGGATTACGGTCGCGAGCCATTGCGCTCANCCTGNATGCCAGGATGTATTTAAAAATTAAGTGGNAACAGTTTTTCACCTTTTATATCTTTATTTGACAAATGACCTCATTTAATTTAGGCAGCAAACAAGATAGGAGAGAAAGAAAATGGGTGCTGGAAAGAGGGAACAAAATATTAATTGGTAGTTGTANCCAGCCAGGGGCGGGGTCCACATCTAGAACTGAAACTGTGATTAAGAATGGCACACCTCTTGGCCACTTCTGTTCATTTGTTTTCTCTGGGGAGCTTGCTTATTTTTCCTTNCAGGATTTTCTGCTCCCTTCCTTTGTTCACACAAAGCCACACAA…

## Sheet: 49467_IS seqs
sequence ID	Gene	Integration Site Sequence	notes
49467_WGV195	NDC80	TCTCTAGCAGTTTCATCTCGCTTCATCATATGTGATGTGTGAAGGCTAGGATGTTTAAATGTCTTAATAAGTTACTTCAAATATTTCTGTCGAGAGCATACCCAATTCTCATTTTTTCATAGTTTTGTTAAAAAATTAATTCCTTAGCAATCAGAAACCATAAATAACTTTTAATTTTAGGTTTTAAAATCTAATTTTCACTTTTTATGACTTTTTATGTTTTATTACTTACTTGTTCTAAAGTATCCTCCAAACCCATTTTTTTATTTAGGGCTTTATTAATTTCTTCTTCAGTTTCATTCAGGAGTTCCTTAAGAGGTACCTATAAAATACATAGGAATGTGGGTGACATATAACATTTAATTACAAAATATCCCTCCTGAAGCATCTACACACTGT…
49467_WGV271	NDC80	TCTCTAGCAGTTTCATCTCGCTTCATCATATGTGATGTGTGAAGGCTAGGATGTTTAAATGTCTTAATAAGTTACTTCAAATATTTCTGTCGAGAGCATACCCAATTCTCATTTTTTCATAGTTTTGTTAAAAAATTAATTCCTTAGCAATCAGAAACCATAAATAACTTTTAATTTTAGGTTTTAAAATCTAATTTTCACTTTTTATGACTTTTTATGTTTTATTACTTACTTGTTCTAAAGTATCCTCCAAACCCATTTTTTTATTTAGGGCTTTATTAATTTCTTCTTCAGTTTCATTCAGGAGTTCCTTAAGAGGTACCTATAAAATACATAGGAATGTGGGTGACATATAACATTTAATTACAAAATATCCCTCCTGAAGCATCTACACACTGT…
49467_VYU246	DNAJC11	TCTCTAGCAGTGAGGCTATACTAGAAATTTCTGTACTGTTGTTGTAGCGTTTCCAAATCATTTTCTAAAATTATCCCAGAAGAAAAAGTTTACTAGCTAGAACCAGATGACACTTTTCAAATGATGTCGCTTAACCCTCCTCATTTTATAGCAGGGAAACTGAAGCTTAGAAAGGTGACTTGCCTGAGGCCCCCCCGGCTGGTTTTGCGATTGT
49467_WHC244	VAV1	TCTCTAGCACTCCTGACCTCAGGGGATCCACCCACCTCTGCCTCTCAAAGTGCTGGGATTAAAGGCATGAACCACTGTGCCCGGCCAAGTTAGAGTAATTTCATAGGTGATCGTCTACAAGCCAGGAACGAATCTAAGTGTTTTGAAAGTCGGGTTTATTTTTATTTTTATTTCTTTAGAGACAGGGTCTCACTCTGTTGCCCAGGCTGAAGTGCAGTAGTGCAATCTGCAGCCTTGAAATTGGGCTCAAGCAATCTTCCTGCCTCAGCCTCCTGAGCAGCTGGGACTATGGGCATGCACCACCACACCTGGCTAACTTTTTATTTGTAGAGATGAGGTCTTGCTCTGTCACCCAGACTGGAGTGAAGTGGCACAATCATAGCTCACTGCAGCCTCCAC…
49467_WGU214	Upstream: RPL9P19 (303.939 kb); Downstream: GAPDHP68 (371.515 kb)	TCTCTAGCAACTAGATATAGCTATTTTGCTCTCATCTTCTAGACACTGAAATGGAATCAGTTGATGAGAAGTAATTTTACAAGCATACAGGTAATAAACGATCCAGCTAGGACTTGAACACATGGACCAAGACCTTCAGAGTAAAGTGGGGGCTTTTAAGATTCTAAATAAACAATATATTATGAAACGTCCTCTTGTTAAAAATGCTGCTTGTTTTTTCTGGGTCTGAAACACTCTATGAATTTAAACCTCTAGCTCAAAGCAAAAAGTCAGAAACTGTCTACTTGTGACTACTTTTGTCTTACAACAGAATAGGGAGAAAGAGATTAAATGAAAAGTTCCCGTAGATTCCAAGGGGTTTGTCTGAGTGTAAAAGTGCTGTGGTGACTGAATGTATTT…
49467_VZQ236	ATF7IP2	TCTCTAGCAGATTCAAAGATGCAATAGGCTGAAAGTAAAAGGATAGATGAAGATAC
49467_WGV217	MICAL2	TCTCTAGCAGTGATCCACATCTTACAGCTGAGAAAACTGAGGTTCAGACGGAATGAGATGGCTGTCCCCTGAACTGTCCACCCCACAGGTGGATGGGCTGTTCTACCTCAAGAGGGACAGGATGGTCTGCCCTCCTATCAAAACCTCCATCCAGCTCTGGCATCTGCATCTTGCCCACTTTCTCCAACTCTTCCCCAATGTACCCTCTCCCATTCCCATCCCCCCATTCCCACACCAAGAAGAAGAGTCTTCACCTTCCAGGGTGTTCCTGCGGCCATCGGCACCAATGATGACGTCAAACTCAAACTCCGACAGAGAATGGTCTGTAGGGAGAAATTCTGCCCGCCAGCCAATTTCTACCAGGACAGAGAAATGAGATGAGTTGGCAGAGAGAGGTGG…
49467_VYU214	ATF7IP	TCTCTAGCAAAAGCTACTTTTAACTACTTACTTATTAATCAGGTAAGTTTTGCCTATATGCAGAGAATTTACAACCACAATCTTTTTACCTGTGTATATTACAAGGCCCTTGGAAGTCACATTTTCGGCCAGGCACAGTGGCTCACACCTGTAATCCCAACATTTTGGGAGGCCAAGAGGGGAGGATTGCTTGAGCCCAGGAGTTCAAGACCAGCCTGGGCAACAAGGCAAGACCCCCATCTCCACAAAAAAAAAAAAAAAAAAA
49467_WAA256	STRAP	TCTCTAGCACTACTATAAGGCAGTAAAAGACTAACAAAATTTGGGGCTATAGTTATATAATAAAAATCAATGCATAATAACAGCTTCATCTGAAATTCAATTACAGTTTGGACATTAGCTTTTTCAGTTTAACCCTAAAAATCATGAAAGGCCTCCAATACAAAACATTATAGTATCCCAGCTCCTAAATACTTCCCATCATCATATACTTTAAAGCATGTTAATTAAAGTTAGTCATGACTTATGCAGGATCACTACATAGCAACTTGCTGGCTCAAATGCTAGAATATTCAATGGTCCAGAAAATTTCTGCCACCAACATGGGATTTGCCTAACTGCAGGAGTGAGTGAAGAGCATTAATAAACCAATTGATGGCTCCAGGCCATAGTATTCTACTA…
49467_WGC251	AP1M1	TCTCTAGCACACTGCACTCCAGCCTGGGCAACACAGCAAGACTCTGTCTCAAAAGAAAAAAAAA
49467_VPT253	NUCB2	TCTCTAGCAATAACTAAGATCAGAGCAGAACTGAAAGAGATACACAAAAAACCCTTCAAAAAATCAAAGAATCCAGGAGCTGGTTTTTTGAAAAGATCAACAAAATTGGTAGACCGCTAGCAAGACAAATAAAGAAGAAAAGAGAGAAGAATCAAATAGATGCAATAAAAAATGATAAAGGGGATATCATCACCGATCCCACAGAAATACAAACTACCATCAGAGAATACTGTGAACACCTCCATGCAAATAAACTAGAAAATCTAGAAGAAATGCATAAATTCCTCAACGCATACACCCTCCCAAGACTAAACCCAGAAGAAGTTGAATCTCTGAATAGACCAATAACAGGCTCTGAAATTGAGGCAATAATTAATAGCTTACCAACCAAAAAAAGTC…
49467_VYU242	SMG1	TCTCTAGCATATATTAGTACTTGCTTCATATTAAAATTAAAGAAGATCAGTATGGGACCACACATAAATAACATGCAGGCTCAGGTTACCATTATACATAAATTTTTAAAATAAATATAGGGCAAAAATAAAATAATAAATCATTATTTGTCATTCCATTGAAAGAATATTTATTTTGCAGCTGTTAGAAAACATTTTTCCCTAAAAAAGGAAAAGCTCTGCTTTACATAGCAATCTTATAAAAGAAATGCTAGAATCAGAAAACCATCATTTTAGGCTGGGTGCAGTGGCTCACACCTGTAACCCCAACACTTTGGGAGGACGAGGCAGGTGGATCACTTGAGGTCAGGAGTTCAAGACCAGCCTGGCCAGCATGATGAACTCCGTCTCTACTAAAAA…
49467_WGU201	SMG1P1	TCTCTAGCAGTCACCCAATACCATTAAAACATAAATCCCTATAAAATTTACAACTGATCACAGTCTGTGCCTGCTTAAAGCCAAATGTATTTAACAATTATTGTCACAATTTTCACATTATTTAGCTCAGAATTCTTTAAAATGTTACATATAAAATAGCCACAAAGGGTGACTAACAGAACCTTAGCAGCACATGGATGTTTGTACCCCCACCCCAAAGTTACCCAAAAACATTTAACCTGTGACCTCTGTAGGAATAACACATGGAGTAAAAAGAAAGCAAAAATGAAATATAAATAAACAGGAATTAAGGAATGATTAACTTCATGTGTTTGAATACTGCTTGACATTACCTGAATTGCTAAACATTTTGTTATTTTTGGATTCCAGTTATTTATT…
49467_WGV227	PTK2B	TCTCTAGCAGTTTCCCACTTGGATCTCTTTGTTTGTTTTTTGAGATGGAGTCTCACACTGTCGCCTGGGCTGGAGTGCAATGGCACGATCTCGGCTCACTGCAACCTCCACCTTCCAGGTTCAAGTGATTGTCTTGCCTCAGCCTCCTGAGTAGCTGGGATTACAGGTGCACACCACCATACCCAGCTAATTTTTTGGACTTTTGGTAGAGATGGGGTTTCACTATGTTGGCCAGGCTGGTCTCGAACGCCTGACCTCGTGCTGGATCTGTTTTTCTTCTGTTCTACTCATTCCTTGTGGGTAAGCCTACCCATTTGCATGGCATCCATTGCATAATGACACCCGAATCTTGTCTCTAGATTCTTTCTCCCTCCTGAGCTCCAGACCCACGTTCCTCCG…
49467_WAG222	LOC105377007	TCTCTAGCACCACTCAGATTAACACCTAGTATAGACACCATTTTTCCTAGCTTTGTCATCGATCTTTGCCTCTGTCTTTCCTCATAAATTGCCACCATTATTGTTGTTATTGTGGTTACCCATTGGTCTTTGTTTTGATTCCTCCTCAAAATTCCTCCCCCAAAATTAATCATGCATAAATACTTAATGGGCACCCCCAACAGCAGCAATGGTGGCTGAGAGCTGAGCATTTACTCCCTGAGCACTGTGCTAAATGTTTGATTTGCATTATCTCCCTCAATCATCACAAGAACCGCCTATGGACAGCTTTTCTAAGCATTGTAGGTAATTGTCTTAGTTTGGTTTCCCCCAAAGCAGCCCCTGATATAAGGATTTGGGTGTATATAGTTTATTTAGGAA…
49467_WHC255	SMG1P2	TCTCTAGCAGGGTGGCAGAGTATCAAGTAACATTCTTCTCATATGGGTTATTTCAGTTTTCATCAATAGGAAAATTACTTTGAAGATAGCATCTGTAGAAACAAAAATGGGCTTTGAAATTGAGTAATGAAATGTGGTTAACAGTTAACTGATGTGATGTCATTAACACTTTGGGGAATGGGGTGGGGGTGGAGATATTCTAGAGATGCTTAGTTGCATTGAATGAGTTTCATTCCTGACCGGCATGAGCCGTTTACCCTAATCATCCTTCCACGCTGTACCTCATCCTGTTAACTATAAAAGACCTCAAAATAAGAGGGGGGGGACATAATGCTTCTCAATTTCATAGGTTTTGCCTTTTTTTGGAGTAGGGAAAATTACAGTTCCTTATTCCCATTC…
49467_WGP241	Upstream: QPRT (34.236 kb); Downstream: C16orf54 (10.233 kb)	TCTCTAGCAGTAATATAATAAATTATGAAAATATTCTATCATAAAAACAAATGTGGGGTCGGGTGTGGTGGCTCACGCCTGGATTCCCAGCACTTTGGGAGGCTGAGGCAAGCAGATCACCTGAGGTGAGGAGTTCAAGACCAACCTGGCCAACATGGTGAAACCCCATCTCTACTAAAAACACAAAAAATTAGCCGGGCATGGTGGGGCACATCTGTAATCCCAGCTACTCAGCAGGCTGAGGCAGGAGAATCACTTCAACCGGGCAGGCGGAGGTTGTAGTGAACCAAGATCGCACCATTGTACTCCAGCCTGGGCAACAAGAGTGAAACTCTGTCTCAAAACAAAACAAAACAAACACAAATGTGGGCATTTTAAGTAAAATGAGAATACTCCTTT…
49467_WGP272	ABCF1	TCTCTAGCACCTACCCACACCTCTGGTCTCGATACTGGCTTCTTTCTGTTCCTTTATGAAGTCCCAGGCACGCTTATGTCTGTCTTTGCTTAATCTGCATCCTCCATCCAGAACACATTTCAAAGTTTGGGGCCCTCCTCCTCCCCAAAAAACAAACCACAAAAAACAAACAAAAAAGTTAAAGAAAAAAAATCTGAGCCCAGTATTGGGTGACTAGTGTGAGAGTTGAAAAATTGTGCAGGATTAATAATAAAAGGCTTTATATGCTATTCCAAGGAGTTTAATCCTAAAGGCATTAGGAGGAAGGATCTACTGAAGTACCTAAGAAGGAAAAACCTGATCAGCTCACCTTATCAACACAGATGACTGACTCATCCCAGACACTAATTTCTCCCCAAG…
49467_WGU202	LOC105375013	TCTCTAGCAGAGCCGAGATTGCGCCACGGCACTCCAGCCTGGGTGACAGAGTGAGACTCCATCTCAAAAAAAGAAAAAAAAAATTTACCAGGGCGTTTGTAGGTAAAAAAAGGAAAATTTTTTAC
49467_WAG239	MTMR10	TCTCTAGCAGTGAGACAGAAAACAAGAACAGTACGGGCCAGTGAGCTTGTAAAAAATAAACAAGACATCTATACAACAACGGCTATTTTCATTTCCCAGATGGCCCATGGTTGTATGCTTTTCTGATCCGATTACAAAAGACTCTGACAATCACTGCATTCATTATCTAATAGTTAATCTCAAGAATGAAAGTGCTGTGAGCACTGTAGATGCGAACAGGGAAAGAACTGAGCTGACGCACAGCCTCAGCACAGGGGCCCAGGCTCAACGGGCACTCAAGATTCAGAGCACAAGCATTTGTTTCCAGAGATCTTTCTTGACACCCCTGCCCTACTCCAAATCTGGCTTAGGTGACCTTCCTCTGAGCTCTTACTACTTTTTCTCTCCTCTACTGAAGCA…
49467_VYU198	Upstream: STT3B (2.224 kb); Downstream: OSBPL10 (20.979 kb)	TCTCTAGCACTTATCACTGTTTTATAGCCTATTACTGGTTATGTTTTGGGGGACTCAAAAGTTTTATGTGAATTTTTGATTGGCAGTCATTGTTCAGGGGTCACCTTAGTGAATTAACTGCAAAGTGAGCAATTTTGTATCCGTGACACAGGTCAAGAGAACAGAACAGTGCCAGTACTCAGAAGCTTCCTCATGACCCCTTGTGGTCACTATCCTGTCCCACTTCCCTCTCCAAAAGGTAATCATTATATTGG
49467_VZQ242	Upstream: STT3B (2.224 kb); Downstream: OSBPL10 (20.979 kb)	TCTCTAGCACTTATCACTGTTTTATAGCCTATTACTG
49467_WGV261	Upstream: BAK1P1 (9.975 kb); Downstream: COMMD7 (1.662 kb)	TCTCTAGCAGAGTTTTGCCTGTTGCCCAGGCTGGAGTGCAGTGGTACGATATCGGCTCACTGCAACTTCTGCCTCCCAGGTTCAAGCAATTCTCCTACCTCAGACTCCTGAGTAGGTGGGATTACAGGTGCCTGCCACCACAACTGGCTAATTTTTGTATTTTTAGTAGAGATGCAGTTTCGCCATGTTGGCCAGACTGGTCTTGAACTCCTGACCTCGTGATCCGCCTGCCTCAGCCTGCCAAAGTGCTGGGATTACAGGTGTGAGCCACTGTGCCCAGCCACGTTCAGCAAACTTTTAAATTTTTTGTAGAGACAGGGTCTCCCCATGTTGCCCAGGCTGGTTTCAAACTCCTGGCCTCAAGCAATCCTCCTGCCTCGGCCTCCAAAAATGCTGGGA…
49467_VZQ196	BAZ1A	TCTCTAGCAGTTCCCTCATTCTTTCTAGCTACATTTCAAATGCTCAATAGTGAC
49467_WHC217	KIAA0391	TCTCTAGCAGTCGCCAGGCTGGAGTACTGTGGCGCAATCTTGGCTCACTACAACCTCCGCTTCACGGGTTCAAATGATTCCCCTGCTTCAGCCTCCATAAA
49467_WGU193	PHF20	TCTCTAGCAATGGACTAATACAAAAGATCCTTGCTCTTCTTGTTTCTGCCCATGGCTGCCTACAGCATATTCTACACACAATAACCACAGCAACTTTATTTTTTTGAGACAGGGTCTGGCTCTGTCACCTGGGATGGAGTGAAGTGGCACCATCTCAGCTCACTGCAACCTCTGCCCCTCAGGTTCAAGTGATTCTCCCACTTCAACCTCCCAAGTAGCTGGGACCACGGGTACACACCACCATGCCTGGCTTTTTTTTTTTTTTTTTTTTTT
49467_WGC258	KCTD20	TCTCTAGCACTAGTCCCCAACATAGTGNGAACCAATTCTTTGCAATAAATAGCCTAATATGTATGTGTGTGAACACACACACACACACACACACACACAC
49467_WGU234	TBC1D22B	TCTCTAGCACAAACATAAAAACTAAAAAAATAAAACCACCACTTGGGAACACAAGTGTCTTTCTTTAATTAGTCCGGTTGAGGGAGGGTCTCAAGCCCTCTCACTCTATGAAGGAGACCACTGAGGCACACCGAAGGGGAAAAGGAAGAGGGTTGGGAAGAATGCCTGAGAAACAGCTCCAGATGAGAAACCTAACTCACACCGATGTGGTGGGGCCTCACTGGCAAAGAGACTTGAGGGTGTTACCCACCAGGGACACTGCTCGGCTTCCCAGGAGGATGACAGCTGCTGGCCCCCATCCCCCCACCCTCCACTACCAAATACCAAAACTCAAACAGGGGTCACACATCTCATGAGCTGTGTGGGGAGTGAAGGTGACAGTAAGGGATATGGAGTGCT…
49467_WGP286	OXSR1	TCTCTAGCAGTATTCTTATCACTAACCAGAGAGACAAAGTCGTGCCTTAAAATACTTAAATATGATAAAGACTCAAACAACTTATGTATATACAACATATTTTTTAGGTTGAATTATGAAGAGTTTTTACTTTTTAAAACCTACTAAAAACCTTCAAGTAGCTTTAAAATATTCAGAATTTTAAACCCAGAACTTAATAATGATCCAGAATTTTTGTATCTTCAGCTGGTATACCTCTGCTTGTTTCCAAGTGAACCCTGAAGACTAGTTAAAACATTTAGCTAAGGAATGTAAGTGATAATACCCCCTTTACCAAAATATTCTTGTTAAATAACCTGCACAGCTACAATGCTAAGGAAACATAATCAATCCAACCATAAAGTTAAAAACAGAAACCAA…
49467_VPM271	KLHL5	TCTCTAGCATCTAATTAATACAGTAAGATCCTGGGTAAGATTTCACTTGGATAAAGAATAATGAGGAGAATAAAAAGTTTGAAAACTACAAAGGATCAAAATGTAACAAATACTCTTTTTCAAATAAACTGAGGCCAGGATTTCTCTATAAGTAGAAATGGGCCACTGCCAGTTAGTATAACATCCAAATTTCTATGACATTACTTAGGAAAAGGAAAAGTGCGGCTCAAAAAAGCTACCAGGGACTGGGATAGGACTATTGGGTGTACAAGTGCCCTAATGGTGCCCTCTGTTGTTAGCAAAACAAACAATGGTTTGAACATGGTTACAGTTAAGGCAAATTGATAAAGCAAATACAAATAAACTCAAAAATACTGAGTAGTTATTGTGAACAATGCA…
49467_VYU247	MKL1	TCTCTAGCACAGAGCAAGACCCTGTCTCAAGATAAATACACAAATATATACATACATGCATACGAACAAAAGAAAGAGAGTCTTAGACCTTGCTCTGTTACTTAGGAGTTAGAAGACTTTGGGCAACTCAGTAACTTTTCTGAACTCCCAGTTTCATATAGTTGGGATAATAACCCATCTTAAAGGTTACTCACAGAATTAGTTACCCATGGAGTGATAACTTACCCACAGAGTGAGTTTGGAGATCAAATGAGATGATGTATTGTTCGTGCTTTTGAAATGTAGGAAGTAATATTCTCATTTAAGAATGGAGGAGCTTGGATCCACCATCTTGATGTTGTGACTATGAAAGCAGCTTTAATATACACACACACAC
49467_WGV257	KAT6A	TCTCTAGCATTACCCCAATTATAAAATCGTAACATTCATACTAAAATTTTTATAATAAAACGAGAGATAAGACTAAAATTCTCTCCTAATCTTTTGCTTCCTCCTCTTAATAGCCAGCATCTACTGAGAACTTAATCACAAGCACTGTTCTATATGCTCTACAGGTATTAACACCTTCAGACCTCACAACTGTCCTATGGGGAAGGTAATATCATCACCACTTTCCAGATAGGAAACATCCCCAGAAAGATTAATTTGGGTTACCCAAGTCATAAAGATGTAAGTGGCACAGCCCAGATACAAACCCAGGCAGTCTGGCTCCAGAGCCTGCATTCTTCAACCTGATGTACTGTCTCTTTTCCTGTATATTGTTTTCAGCTTTTTCTTTACATAGATTTA…
49467_VYU245	UBR2	TCTCTAGCAGTCATCTTACTGAGGGTGAAGCAGTATCTCACTGTGGTTTTGATTTTGCATTTCCCTAATGACTAATGATGTTCAGCATCTTTTCATGTGTTTGTTGATTATTCATATATCTTCTCTGTAAAAATGTCTATTCAAGTCTTTTGCCCATTTTTAAATTGGGTTATCTTTTTACTTGCTGAGTTGTAAGATATAAACTCTGCATACTAGATCCTTTTTGGATACATGGCTTGGATATACACACATATACTTTCTCCTGCAGTCCTAAAGTTTTATACCAGTGGTTTTTAACCTTTTTCTAAAGCACAATTCTTTTTTTTCAAATATATCTTTATTTGTCCTGTATTTCTACATACAGAACCCCAATCAACTATATAAAAATGGAGCTTCTCC…
49467_WGP265	TRAPPC10	TCTCTAGCAGATACATCCTTTAATTACTCAGAGGGTCGCAAGGTTTCTGTTCTTATAGATGTCTGAAAATATTTGTATTCACTTCAGTGCACCTATCTCCGTATCATGACAAGCAGTGAACATATGTGAATGGGACTCTGGGGTAGACAGGAATGGCTTTCTGTACACAGAAGTGATGGAACAGAACTGCACACAGAAGTGATGGGGCAGAACTCCTGGCCATCCTGGCCCCCACACGGCCAGCCGGGGGCCTAGAGGAAAAATCTCTCAGCACCTGTGGCTCACGCAAGGCCCTCAGGGTGGGAAGCTGTGACAGAGTCTTCCCTCTTGATGACACTGTGAATGATAAAGAATTCTAGGGTCTGGGGTACTTTCCCTCAGGACTGTGGGGAGGCTGCT…
49467_WAB266	PARVB	TCTCTAGCAGTGATCTGTCCGCCTCAGCCTCCCAGAGTGCTGGGATTACAGGAATGAGCCACCGTGCTCAGCCACAGATTCCTACTTCTGTTGAGCAAATCTATCTAAGATTTACTGGAATTGCTGGGTCATAGGAAGGATGGTTACTTGATTTTAAAAGAAACTACCAAGCTGATTTCCTGAGGGGCCACACCACTGCACATCCCTCCAGCCTGAGTGAGTAGCAGCTGTCCTATTCTCACCACATCTTCCAGCCTTTCCCATGGGTCTGTGGGGCATTCCCTGTTCTTCTCATGTGCATTTCCCAGATGGCTGGTGACGGGGAGCACTTTTCCAGATGCATATTGGCTATCTGTCAATCTTCTTTGGTGACGTGTCTGTTCAAACCCTTTATCTATC…
49467_WGU281	ATXN10	TCTCTAGCACCATTACATGCCAGGCACTGAGAGTTTTATACACATTTCAATCAGTTATCATAACAATTTCATGGGGTAGCTACTATTATTCTCATTAACCTATCCAAAGTAGTAAGCGGCAGCACTAGCATCTGTCCTTAACTACTATGCCGTACACAGAGATCATAAACCTGAAAACTACACAAGCTGTTTACCACGAGCAGCTAGTCCAATTTGTTAATATTCACTCCAATTCACCTGGAAAGGAGACCAGACAAGTATGTAAATGTAGGCTCTCATTTTTGCTGAATCATGCCACGTGAATTGATGATGAGTCTATATCCAAAATTTCCCCACCGAGTAATCTGCATGAATAGACTACCAGCCTCTGGGTGAAGAAGTCAACTAATTTTGACAACA…
49467_WGV278	Upstream: CCR3 (42.9 kb); Downstream: UQCRC2P1 (0.787 kb)	TCTCTAGCAAAATCATAAGGCCCAAAGTTAGTGGCACAACATTTTTTAATTGCTGCAAGAAAAGAACCATCAATCTAGAATCCTATATCCAGTGAAAATATCCTTCAAGAATGCAAGGAAAATCAAGACATTATCAGATGAAGAGAAAGAAAGGATTTGTCACTAGCAAATAAGACTATCATAAGAGAATGTCTAAAGGGAGTTCTCTGAACCAAAGGGAAGTGACAAAACATGAAGAAGGAGGCAAGAACAGCAAAAAGACTAAAATTATAGGTAAGTGCAGTACATTTTCTTCCAGCTCATGAGCTTTCTAAATTGTATTTGCTGGTTGAAACAAAAATTGTAACACTGATAGTCTGAAATGTGTGTAGAGGAAATATTGAAGACAGTATATAGGCT…
49467_WHC199	DIP2A	TCTCTAGCACTTATCAGCTATCGTTAGTGTTAGTGTATTTTATGTGTGGCCCAGGATAATTATTCTTCTTCCAACGTGGCCCAAGGTAGCCAAAAGATTGGACACCCCTGGTTTAAACTATTGCAGCTGACTTTAAAACACTGAAGTTAGACTGGTCAACCTCTACTTCCAGAAATATCTAATAAGGACAAAAATAACTGAACAAAAACTTTTAAACTCTCTCATATTGTTGATAGCAGTGAAGGCATTGTCATATAGATTCTTCGTGAGTCCTGTGGGATATGGCAAATGAAAAGCACTTAATAGTCTGATTCTACCATAGCTAGAGCTTGGACACTCATGAGGGAGAGGAGATACAAATGTAGATGAAAGAGGTAGGCTGGACACAGTGGCTCATGC…
49467_WAA278	PRKDC	TCTCTAGCAGATTCCAACTTCACAAATGTGTATATCATGGAAACCCACAGGTTCTTCTTGAGTTGGAGACGTCTTAATAAATTAACGCTTTATGAGCCAGTGGGACCCAAGAGCAGGGCTAGTGTTCACTCACCTATGTCTCATGACTTGAACGAAGTCCTTGCTCTTTAACTGGAAGTACAGCTCTGTCATTCCCTCCACACGACAAAGTACCACCTCCAGACAGAGTGTTTTCAACACTCCATGAAATTTTGGCAGCAGAAAGAACACAGCATTCATGAACCTGGCGGGGAAGGGAACTGGTGAGAGGAGGGCCGAGGACCCTCCTGCCCCGAAAGGATCCCTGGACAGCCCATACCTGTCTGCAAGAGGAGGGAAGCTCTTGGTCACTTTGTTCAA…
49467_WHC229	MAP4	TCTCTAGCAGAAACCTACAAAATGAGGAAACACAATAGTCCAAGAGGGAAAGAAAACCCAACATCTGTCAAGTAGACACAATTACTTACTTTAACTCCATGTCTTCTTGTTTCCTTGTAAACACATGGGTGTTTTGGTGTTCGTTCATTTTGTTATTTTCTTAGCACTGGTTTTCACAAAATTCTCTTTCGGAATAAAATTTCATTTGGAATGATGTCTCTCTTGAATTTGTCAACAAAAGGAAACTCCTAGTGATGCCTCATCATCAGCTACACAAATATTTGGTATTTGAAAAA
49467_VYU221	Upstream: RPS15AP2 (22.86 kb); Downstream: C14orf183 (7.194 kb)	TCTCTAGCAGAATTGAACTCAGCTGTGGACCAAGCAGACCCAATAGACATCTACAGAACTCTCCACCCCAAATCAACAGAATATACATTCTTCTTAGCACCACATCGCACTTATTCCAAAATTGACCACATAGTTGGAAGTAAAGCACTCATCAGCAAATGTAAAAGAACAGAAATTATAACAAACTGTCTCTCAGACCACAGTGCAATCAAACTAGAACTCAGGATTAGGAAACTCACCCAAAACTGCTCAACCACATGGAAACTGAACAACCTGCTCCTGAATGACTACTGGGTACATAACGAAATGAAGGCAGACATAAAGATGTTATTTGAAACCAATGAGAACAAAGACACAACATACCAGAATCTCTGGGACACATTTAAAGCAGTGTGTAGA…
49467_WGC271	Upstream: C7orf72 (76.591 kb); Downstream: IKZF1 (67.618 kb)	TCTCTAGCAGCAACCTAAATAGTAGCTGGCTGAACTGATAAGGTTTTGTACTTATATTTTGAAAACTATATTGTTTTCCACACGGTTCTTTGTGCTTTTTCATATTTTTGTTCTCCTAGTTGTCCTGGTTTTATGATATGACCACAGTTTCCAGCTTCTTCTTTGCTTTGAAATTGATTATGTGGTATTAGAATGAAAAATTACTTCGAAATTTTTTAAAAATGATCTATAATGTATTTTACATTTATAGTCAGATTTTTTGGTG
49467_WGL201	POC1A	TCTCTAGCAGGTACAAACTGTTTGTTCCTAAAAATACTGGGGTTTTCCTGAGAAAGCTAAGTATCATCCCCCACCAGACAAGGCTGTGTAACCTCCCCAGCTGAACATATCCCAGCACTTGGCCTCAATCAAAGATGTTTGCAAAGGTGACCCATACAGGCTCTGGTGTTCCCAGGGCAAAGGCTGTGGAAGGAGGGCAATGCACCATAACCTGCAGGCAGCACCTCCCACATCTGTCCACTCTCCTCTCAGGATGGGCAGATTTGAGAGGCAGAGGGCCCTTTATCACCCAGAGTCCCCAAGCCAGGACTGCAGGAGAGAAGCACCAGAATTCTTCAGGGCCACAATAAACTTGTAACCAACATCCACCCCTGCTATGGTGTGAATGTTTTTGTCCCC…
49467_WGV265	TESPA1	TCTCTAGCACTTTTCTCCCTTCCTCCCAAGAACCTGGAAAGTGCCCAAGATGTCAGGCCCACTGCTGTCTTTTGAGAGTTCCTTTCCCACAAGGGTGGATCCTTCTCATTTAAAAAGAAAAAGAAAAAGAAAGACAATCTTGTTTTTGTGCTTTTTGCTTCCTACCAAATAAGCATTTATTTCCATCAGAATTTTTGTTTTACTCTTATGACTGTGGTCTCATTTGAACCTCAAAGAAGCTCTGAGAAGTGTAGGAAAGGTACTACTACTTCAATTGGACAAATAAGTCTTAGAGAGGTGAGTGACTTCCCAAAGGCCACACAGCTTGTTAGTGACAGCATTGTGGCCAGAGTCCAGGCATCCAGCTTGGGTGTGGTCTTGTTACACAGACAAAATAGA…
49467_WGP262	TIMELESS	TCTCTAGCACTAAGATAAGTCTCTCCCAATATTTTGTCAGAGTTCTGGTTCCCCCATAGACAGTATGGAGTTTTTCATAGTGATTATGGATTTTAAAGGACATAGCTGAGATTATATCATATACTGTATACTTTTTCGGAGTGTTAAACAAGCTGTTTCTTTTTTTTTTTTTTTTTTTAA
49467_WHC240	EXOC5	TCTCTAGCAGTCTCCAAAAAAAAAAGGCCAATTTCCCTCTTGAACCCAGATGTTAAAATTCTTTACAAAAGTTTAGCAAACTTAACCCAACAATATATAAATATGACAAAAGGCCAAAGGCCATTTGAGGACCAACTGGGGTTTATCAAAAAAAAAA
49467_VPM196	R3HDM2	TCTCTAGCATCATCTCCTTTGCCTTCTTGGTCTACCCTCCAGAGGAAATGCAAACAAGAAGGAAAATAACCAAAAGGATAGAGATGGGAGGAAAAGGAAAGATCCCCTGAAACGTTAGGAGGGAAGTGACTGATGCAGTGACTCAATGAAGAGACATTCGTTCATGCAGCAAATAACTACTGAGTAACCACTTGCAAAGCACCATGATAGGCAATGTTGAAAATAGCTGACTAATATACAAAGCTATACCCAGGTTCATCAGCAGAAGCAACAGGCTGGAAATACAAATAAAACTCTACTGGTAAGACGAGCACAGAGGCAGCTCTATTCCAAAGGTGGTTCTAGGAGATGACTCCAAGAGCTCAAAGTCATCTAATTATTGAAAAGTGGCCTAATTCC…
49467_VPT261	STX16/STX16-NPEPL1	TCTCTAGCACTTACAAATAAGAAAACTAAGCTTCAAAATGTATAAATGCATTGNTTGAAGCCACAGAGCTTGTTAATGGTCAGACTGGGGACAGACCCAGGTGTTCAGGTCTCTTTCCACCCCACCCTCCAGCCTCTCTAATTTTATTAACAATTCAGGGAATTACTTGTGATAGGCAGCTACCACCACATCAGGAATATTAAATTAAGGTCACCTTTTCAAAGACCCTCCCCACCATTCTGCTATTTAAAAATAGAAGGCTTTCAAAATTCTGTCTGCCACCAAATTACCAGGAAATTTAGTCAAGACCTGAATTAAAACATTTAGAATTACCATCAAGAAAGACCAAAATAAAGCCAAATGAAAACACGTTACTACACATCATCACCTTCTAAATCT…
49467_WGU252	TRIM37	TCTCTAGCACCTCATAATTATAAAAAGGTTTTAGAAGAGAATAATGTCTCTACTAAACCAAAAATTATATTAATAATTTATTAGGAAACTGAGAGCAATGTTATACCACATATAAAGGAGATGTTAAGATTTTCTGACTAGTTTTCAGGAAACAACAGGTTTATAATAAAAAAAACTTTATGTTTTAATTGTCTGATAAATAGGTTCAGAGGTAAATAACTATGATCCTACACCAACGTACTCCCAATATCTGTTATTTGTTTATCTCTTTCTACTTTTTAAAATGAACATGAGCTTTAACTTGATGCCAAATAATTAACTTAGAAATAAAATTCCCAAGGAAACCTTAAAGGACAGTAAAAGACTTAAAATGATAGCAAGCAAGGTACTTCAGAGCAA…
49467_VQA203	LOC105370223/LOC105370224	TCTCTAGCATTCGCCACTGGGGTATCCATTCTCAATAGTTGACACTATTGGTGGGGAATGCACAACATAATTTCAATGAGAGTATCTATAAGACAGAAATGGAGCTCAAGAAGAAAAGGATATATTGTCTCAAAGTTACCATTTTCTTTGGAAATTTGTTTGCTTTTTGCAACATGCTACCAAATGCCTAGAAATTTCGATAAATTGATAACACACTAAGAGGGCACCATGCCAGTGGTCCCTTCCAAACATGAAGTAGGAAGCATCTTGTCCTTAATTCATTTTATTACATGACTTTTCTTAGATCAAAGATGATTAGATTGGGAATTGACACCAGAGCCAAATACAATCATCTATCAACCTATCAGGAGGCTTGAAGAATGAATCCTGTCTAGTAGG…
49467_VPT228	VMP1	TCTCTAGCACTACCTCAACTTCCTGAGTAGCTAGGACGATAGGTGTTCACCCCCACACCCAGCTAATTAAAATAATTTTTTTTTT
49467_WGU206	Upstream: RNU2-2P (9.391 kb); Downstream: SNHG1 (0.836 kb)	TCTCTAGCAGTTCCCACCTGTAATCCCAACACTTTGGGAGGCCGAGGCAGGCGGATCATGAGGTCAGATCGAGACCATCCTGTTAACACGGTGAAGCCCCATCTGTACTAAAAATACAAAAAAGTAGCCGGGTGTGGTGGCATGCGGCTGTAGTTCCAGCTACTCAGGAGGCTGAGGCAGGGAGAATGGCTTGAACCCAGGTGGTGAAGTTACAGTGAGCCAAGATAATGCCACTGCATTCCAGCCTGGGTGACAAGAACGAGATTCCACCTCAGAAAAAAAAAAAGGGC
49467_WGC284	DNAJC5	TCTCTAGCAGGAATGCAGATTGNTTGAGGNCAGGAGTTTGAGACCAGCCTGACCAACACGGCAAAACCCCATCTCTACTAAAAATACAAAAATTAGCCAGGCATAATTAGCCAGGCATGGTGGTGCACGCCTGTAATCCCAGCTACTTGGGAGGCTGAGGCAGGAAAATCGCTTGAACCCAGGAGGCAGAGGTTGCAGTGAGCCGAGATCGCACCACTGCCCTCCAGTCTGAGTGACAAAGCGAGACTCTGCCTCAAAATATTAATAATAATGACATGGGTTTGTATTTTATGTTCTGT
49467_VYU203	ERN1	TCTCTAGCACACACTGAACGTTATAATCAATCATGAAGGCACTGAAGACAATTCAACACTACAGCCTGTGTCCAAATGCCTCTCAGGATGTCATAACTTCACAGAATTCATTCCTGAGTGATGGAGTGCCATCAAACCAGACACTCAAAAGTGAACAAAGGGACAGGTAACTAAGTCACAGACAAAATAAGGCACTTTATCCATGTACTTCAACAATCACAACCATATTCCAACACACACCAACCAATGCTGCAAAGACGACCCATCGGAGCTGAGATCCACGCTACTACGTGTGTGGCAGCTGCTAAGAGGAGCCATCCGAAATGAGAAATGCATTACTTTGAAGCAAGTCCCCAAAAATAAGGGAAGAAAGTGAGTGGGGGTGCAGGTGAACAAGGC…
49467_WGP257	ZBTB25	TCTCTAGCAGGCGCCTGTAGTCCCAGCTGCTCAGGAGGCTGAGGCAGGAGAATGGCGTGAACCCGGGAGGCGGAGCTTGCAGTCAGCCGAGATCGCGCCACTGCGCCCCAGCCTGGGCGACACAGAGAGACTCTGTCTCAAAAAAAAAA
49467_WAB222	MALAT1	TCTCTAGCAGGTACTTCAAGCATTCCTTCGGATGCTTCACTCCAGAAAGAGGGAGTTGAGGCAAGTCCTCATTACTAATAAAAATCAGGTGAGGCTGACACTTCTCTTGACCTTAGGATAATAGCGCTTTGTTGTCTCTCCTGCCACAGGAAGGCTCCATGGTTGTCCTACTTTAAGCCTTCGGTGCCTTTAGTGAGGGGTACCTGAAAAATCTTAAAAAAAGGCTTAGCGCCCACCTCACCCCTCCACCCCCACGCCAACACAGTTTGCTCACATGCCAGTTACTCCAACATAAAGCTGAAATCTATTCAATACTATTGTCCCATAACTGATCCGACTTTGTATGTAAATACAGAAAAAGCTTGTTCACCTGTTTTCCTCATTTTGTCCACTGGTGAA…
49467_WHC194	PACS1	TCTCTAGCAGTTTTCAGCTGCTTGGGCAATATTAGGGTCTTTCCTCTGAACCCCAAGCCAGTAAGGCTTCAGCTTCCCACTGCTTCGCCGCTCACAGTTTAGGGATATACTGTTTTAAAAAGCATGAACCTCACAGATCTCATCTAGTATAGGTCTGTCTTTTAAGGGTAGATTCCTCTCTAGCCTCTGCCTGCTTGCTTTGTTTCATTGGTTGGCTGGTTTTTATTTTTGTTTTTGTCTTGCTGGGCTCCCTGGGATTTCACTATACATTTAGAGTTTAATAGTCAACCAGGAATTTGGGCAGTTTTCACTCAGATGTGGGGCCTCCCCCTTTCTGTAGTCCTCTCTTGTTTCCAGGATTCCCCCCTGAACTTTCCAGCTTGTCTTCCATCCCTGACT…
49467_VPT273	PIAS1	TCTCTAGCACTACCATATCAACTTGGCCATTTTCCCCTTTGATGCTTCCCCTGNGAATACTGTTTTCTAGCAACTTGCCCAAGTACTCTGAGATTATCCTTTGCCCTTAAAGTTTATTTGGTGTTTGTTTTGAGACAGGGTCTTGCTCTGTTACCCAGGCAGGAGTGCAGTGGCTCGATCTTGGCTCACTGCAACCTCCATCTTCCAGGCTCAAGTGATCCTCCTGCCTCAGCCTCCTAAGTAGCTGGGACTACAGGTGTGTGCCACCACATCTGGCTAATTTTT
49467_VYU284	SIPA1L1	TCTCTAGCAGAGACAGAGGTCCAGAGACCAAGGATGCCACGGCAGCTGCGGAAGCTCCAGTGGTGGTGTTTCTCCTCTTAATAACATTGTGCCTGTTCATAATTGCCTCATTCAAATCAAATAATATACTCTGGACATCATAGTGGGCAAAGCACTTTGGACATGTCCAGGGCCTGACAGAGTCTTCTGATCGGTTATCTTCAAGATCTGATGACTTCCCAAGTTCTTCACCTTTGGCATTGCGCAATTTACGAAAAATAGATGAGTCTCCAGTTTCAGATTTTGAACGTCGCTTGAGTGGTTTTTCCCTTTCCTTAAAAAGCCTGAGGTTCTCTCTCTGTGAGATAGGCCCGTCTATTACATCCAAAGAGAAACCAGAACCCTTGCCACCACCAGTAA…
49467_WGU233	FCHSD2	TCTCTAGCACTCACCTCATAGGGATATTATAAAATTTAGTTACTTGAAATACATAAAGCACTCAAAATAGTGCCTACCACACAGTAAAACCTATATAAATGTTGGCTACTGTTATAAGAATAGCTACTATATATTAGGCACTAAAGATGTTTACTGGACTTAACCAATGTAAGAGGGAACTAATGAAAACAATGTGAAAATCAAATTTTGATTGGCTTCTGAATATGAAAAATGCTCAAAATGTTTCCTTCACTCCAGTTTTTTATAAGCATTACAAAACAATGTACAAGGCCACTACAAATTGTGGTATGATGAGAGCACACTTTCCATACATGTATTATATTTCAAAGATTCTAAGGTATACCCTTTTCTTTTCTTTTTTCTTTTTTTAGAGATAGG…
49467_WHC274	KLF12	TCTCTAGCAATTCTCCTATAAATTATTGACTTTAATATTCATTGTTTTCTTAGGAAAGAACTACTGAAAAACAGGAAAAAAATCAAGAAATTAACATATATATTGGTTTTTAAACCACAGCATTATGAAATCTAAATGGTATATAATGCAACTGGATGTATATTTATCTTCCGAGAATCCTCTCCAACCAGTCCTCCTCTATGCCAGAGAAATGCCACTTAGTCTACATGCTTGGGTAAGGATGTCCCCTCCCCTCCACATCAGCAGTGGCCATATGACCCAAGCCTAACAGCTGTGAGGATTTGCCCCTTAGTCACCTTGATTGATTTAGGAAATAGGTGACCAGGCCAAGTGTTAAATTATCAGAAAAGTGCTTGCTTTAAAAAGCCAGGCCAGGCG…
49467_WAB264	SIN3A	TCTCTAGCAATACCCCCTTCCCAGGTGCGTCCACAGTACCAACCACTGACCAAGTGTCCATGATCTAAGCCCTGCATAGGATACTTTGCACAAAGCAACACCACAAGCAACTAGAGCCTCCATTTTTCAGATAAACAGGTTCAGAGAGTTTAACTACACAGACTCTAATGCCTGTGCTCTATTAATAAAAGAAGCAGTCCCAAGTCTAGGTGGCTCTAAGGTCCTCAACCTCACACATCCTCTGTAAATCAGAGGTCTCGGCACTCACTAGGTTCTTTGAGACGTAGCTGAATGGCAGGGCTGTCACTCTTGTCTCGCTTTATGCCCAGCACTTCCCGTTCCCATTCTCTCTCTCGGTTTTCTTCTTCAATTTGCCGTTCGGCTTGGGAACAAATCCGT…
49467_WGU249	PHTF2	TCTCTAGCAAATCCCAAGAGCATTTTTGGCAGAAATAGAAAAACTCATACTAAAATATATATTGAATCTTAAGGGACCCCAAATAGCCAAAGCAATTTTTAAAAAGAACAACAAATTTGGAGGACTCACACTTCCTGATTTCAAAACATATTACAAAGCAGTAATCATAACAGTGTGATATTGGTATAAAGATAAATCAACAAATGTAATAAAGACCCTAGAAATAAACCCTCATATATGTGGTCAAATAATCTTCAACAAGGGTACCAAGACCACTCAACAGGAAAAGAACAATCTCTTCAAAAAATGGTACTGGGAAAATGGGATACAACAAAAAATGAAGGTGGACCTTTATCTTACACCCTCTACAAAACTTAACTCAAAATGGATTAAATACCT…
49467_WGC253	NPLOC4	TCTCTAGCACTTGGAAACCTGGACTCCCATCTTCTGTGGTAGAGGATCAAGTAGGATGACTTCTTCACCTTAGAATTCTGCAGCCTGAACCATTTAGCTCTGTAAAGAATGGCGGTAACATGCTCTTGTTCCAGAGTCATCGTTTGAAGGAACATTCACATGTTCCCCTTCATTAGAACAGAGCTTTCCTTTTTAAGATAGCTAAGTGTTGGCAGACAGATTTTAGAAACAAATAAGTGGAAGTATTTACCTAATGCTATATATTGTGAAAACGTTTTTCTGGGGTATTGAATCTAGAATGAAGTATACTAGACGTTAGAAGTATAAAGAATTGNATTTCTTTTCTCTTTTTTTTTTTTTT
49467_VZQ195	DNAH6	TCTCTAGCAAAACCCTCCCACAATAAAAGCATAAAAAATAAAATACTTCAAGACAAATATAATAAAAGATATGCAAGATCTCACCACAGAAAAGTATATAATATTACTGAAGGAAATCAAAAATACCTAAATAAAGGATGGATATGCCATATTTATTAAGTGGAAGACTCAATATTGTAAAGATATCAGTTCTCCTCAAGTTGATCTATATATTCAATGCCACCAAATCAAAATACCATTTGGTGTTTTGGGTGGAAATTGACAAGATACTTCTAAAACTTATAG
49467_WGV198	APOOL	TCTCTAGCAGATATCACCACCAATCCCACAGAAATACAAACTACCATCAGAGAATACTATAAACACCTCTATGCAAATAAACTAGAAAATCTAGGAGAAATGGATAAATTCCTCGACCCATACATCTTCCCAAGACTAAACCAGGAAGAAGCTGAATCTCTGAATAGACCAATAATAGGCTCTGAAACTGAGGCAATAATCAATAGCCTACCAACCAAAAAAAGTACAGGACCAGATGGATTCACAGCCGAATTCTACCAGAGGTACAAAGAGGAGCTGGTACCATTCCTTCTGAAACTATTCCGATCAATAGAAAAAGAGGGAGTCCTCCCTAACTCATTTTCTGAGGCCAGCATCATCCTGATACCAAAGCCGGGCAGAGACACAATGGAAAACAAG…
49467_WHC251	FBXO31	TCTCTAGCAGCGAGTCACAGCACGTGCTGCAGCCACTGACCAGGAAGACCTGTCCAGCCTCCGTCCCCAGCTAACCTGCAGGACAGTCCCTGACGTGCTGAATATGGGGGCTCCCGGGCCCTTCCCTGTCTAGTTTATGGATCTGCAGGGCCTGGCCACGGCACCTGTACAGGGAATGCCTGTTGCTTTTTTTCTGACCACAGTGCCGATGGCTGCACCTGCCTCTGGGCCCTGGAACTTCTCCCCGAGCTTGAGAAGCCCTCTGAGGCCAGGCCCTGGTCCACGGGGCTGTTCTTTCCCCCGGCCTTTGGAGCCTCAGTGGGTGATTCCAGGCCAGCCCCTTACTTCTCGTCATCTGTTGGAAGAATTTAGCTGCTTGCAAGACAGACATAAGTGTCT…
49467_WHC223	Upstream: RNY4P15 (91.612 kb); Downstream: MRPL45P1 (43.219 kb)	TCTCTAGCAAATAAAAGCATGTGGCAGAGCCAGGTCTCAAGTCTTTTTGACCTCAGAGCATGTGTAACTATCATGCCATTCTGCCTTCAAAAAGGACTGATTCACTGGATGGACAGTACCTGTCCTTGGGGATGCGAGCTTATGTCTTGCTGTGACCACAGTTATATGTATATAAGATGGATGCCCTTTTTATGGGATTTGTGTTCCTCTGCTGCCCAACCTATTTTTCTGAGAGGAGTCTTCTTCCCTAGCCAGAAGCAAAGTTTCTGGGGATTGGAATAAATCAGAGCCAGCTCACTGGGCCCATTTCAGACCACATGGTGCTGCAGTGCTATAATGCACAATGGGATCGGGGCTTTGCTTTTGTGATCCTGTGTCATGTGGTTTTAGGTTTGAGGC…
49467_VZQ250	RNLS	TCTCTAGCACTTCCTATTTTTAATTCTTTCATAAAGTAAACTACAAAAAGTAAAACTAAAAAAAAAATATTTT
49467_VQA224	GBP7/LOC105378842	TCTCTAGCAGAAACCTCAGCTTATAATTTTCTTACCAGGATTTCTCAGCCTATTACATAATGAGCTAAGAATTTTCATTCCTAAATCAACTAGCTTAGCAGCCCCAGGTAGTGCTGCAATAAATATACTGCCAGCCACATCAAGAATCTGTGAAAACACTGAGGGCTCTTCATTTTCAGCTGCTTCAATTTGTTCTTTCAGTCGATTAATCTCTTCATTTAACGACTCAAATATCTCTTTAAATCCTTCAGTAAGCAGTTCTTCTAGGACCTATAAAAGTAAAAGAGCCTACTTTTGAAAATCCCCAATTTTTAAGAGACCGAGGTTTGTATTTAACAATTTCATTAGTTAAACATGTGTCCATTTCTCTAACATCTTAGAAAATCTTTGATGAGTTTG…
49467_WAB254	ABHD2	TCTCTAGCAGAAAGCAAGCATTGCATACTGCAGAATAATCACCACAGCCGACATCCCTGTACACAGAGCTGTAACTCAGACTGAGCTCAAAGAAGGAAGAATTTTATGCTCAACACGAGCAGGTTCTTAAACTCGTCCTTGCAGAAATTCCAAAGTTCACATGAGGTCAACTGTATGAACTGGATGCAGAGGTAAGGTCATTTAACAGTTCAAGTAAATGTTTACCTTTTCTCCTCTAAGGTGGCTCACAGAAAACACAAAGTTAGAGTGAAGGGCCAATGAAGATGATAATCGTTATTGTTTACTGGTATTTGCTGGACTCTATGCCATGCACTTTTATATTATTGCCATTTTTTTTTTT
49467_VZQ257	ANKRD11	TCTCTAGCAATACCCACACACCCCTTCCACATTCTTCTATACTTATAAAGG
49467_VZQ257	LOC101927817	TCTCTAGCAATACCCACACACCCCTTCCACATTCTTCTATACTTATAAAGG
49467_WGV275	FOXN3	TCTCTAGCAGGTATGTAAGAAACAATTTCTATTGTTTTGATTCATGGCACCATTTTGGTTTTGTTAAAGAAGCTAGCATTACCTCAACTAATACGTTGGAACTTAAAATACCCCTGAATACCTGCAGAAGGAAGTGGTAACTTGAAAATAAGGATTATGCTTTTTTCTCTACTGCTTTCTGCACATATGATCTGTACCGTAGTTGGCCAAAGGCATTCATGTGTTTCGGGATATATTAATATTATTAAAGAAGGAACACAAAGAGAAAGCAGGATGTAAGTTTCTTTTCTGGTAGTAATGGCAGAGTAAGTACCTGTCCAATCCTCCAACTGAAAACAACCAAAAATGCTGGACAAAATATTTCCTCAAAAATTGTTTGAAACATATTCATGAGCTCAC…
49467_WHC281	ZNF276	TCTCTAGCAGGCTCAAAGGACTCGTCCGAAGACTGGGCATTTTGCTTCTTGTCATTTTCATCTTCACTCAAGACGTCTCTAGGAATTAAGAGAGAATCTTCAGCAAAGCCCTGGGCCTGGGCAGTGACAGACCCAACACGACCTCCTGCCTAAAGATACCAAATGGACCCCCATGTCCCACATTTGAGTTCTTCTGAAAATGTCTTAAATCTAAAATCCCCAAATTTCCAATCCCGTTTCCGAACACAAAGGGCCAGCCAGGCTCACAAGCCAGCAATCCCCACAAGCCATGTGCTCTGGGCACCAGGACACTGGACTTGGAAACAGCCCTTTCCACAGCGGCCCAGAAGGGGTGGAGGCGCTCAAAGGTAGCTTCCTGCTAAGCAGACTTTGAGAAAT…
49467_WHC241	FANCA	TCTCTAGCAGTGGTTTCATCACGTGAACATCCAAGAGCACAGACACAGACCAGAGCCCCCCGCACACCTAGGCCACACGGCACGGCCCACCGCACAGACACAGACCGGAGCCGCCCGCACACCTAGGCCACACGGCACGGCCCACCGCGCAGAAACAGACCAGAGCCCCCGCACACCTAGGCCACATGGCACGGCCCACCGCTCCCAGGCTATAAACCGGCATAGCATGTAACTGTATTGCATGCCGCAACTGTAACACAACAGTATTTGTGTATCTAAACATAGAAAAGGTACGGTAAAAACACAGTTTAAAAAAAAGGTACAAAAAATTATGGCTATGTGGGATTACTGTCATATATGTGGCTCGTTGTTAACCAGAACATTCTTATGCAGTACATG…
49467_VYU204	BACH2	TCTCTAGCAGTGAGTGATGATGATGGCTTAGACTAGTGAGGAAGCATAAGAGTGGCAACCACGGCCTGATTTGGCATGAATTTCAAAGGTACAGAGAGGTACAGTTGATAGGATTTGCTAATGGACTGGATGTGGGGTGAGAGAGAATGAAAAGAGTTAAGGGTAACTTTGAGAATTTCAGCTTCTGCAATTACATGAATGAGGGTGTCATTTACTGTAAGGGAAAACTCCAGGGGAGGATCATGTTTGGGGGCTGGGGTTGAAATAAATTTGTTGCTTCCTGGTAGTTCATCTATCCAAGCTTCACTGTTATGGTTTGAAATGTGTCCCCCCAAAAGTTCATGTTGTTTGGC
49467_WGC277	CRTC3	TCTCTAGCACCAACGTGGCCATCAAGGCAAAACCCCATCTCTACCAAAAACATAAAAATGAGCCGGGTAACAAAAATTAGCCGAGTGTGGTGGCATGCGCCGGTGGTGCCAGCTACTTGGGGGGCTGAGGTGGGAGGATCACTTGAGCCCGGGAAGCAGAGGTTGCAGTGAGCCAAGATCACACTATTGCACACCAGCCTGACTGACAGAGTGAGACCTTGCCTCGAAAAACAAACAAACAAACAAACAACCACAAAATGAAAAAATTTCAACTTTTCCAGCAATCAGGAAAATATACATGAAAATAATGCACCCATGATCTCATCCAATTCTTCCAATAACCTGGGAGGTAGAATAATTATTTCATAAGTAAGGATATTAAAGTTTAGAGAGGTTTTA…
49467_WGC280	Upstream: MIR17HG (5.68 kb); Downstream: GPC5 (38.364 kb)	TCTCTAGCACCAATCACTAAAAATAACCAGGGCTTGCATGTTATAAAATTTAAGTAAAACTGACTTGAATACAAACTACTTAAAATTTTTCTGTGCTTAATTTTAATTAAAAATGTTCTTATTTCTGTCTCCTCCTTTTTGTCTTTTGCTTTGTGGGCTGTTTTCCTAGCCTTTTTCCTGGTGATTTCAAAGTTAAGTATAGTCTTTTATTCTGCTAGTGGTTGCTTTGAAATACTATTTCTGTACTCTAACAAAGTAGAGGATAAATTGCTTATTTACTTTTTACCTGTATTTAAAAGCTCATTTTCCAGTTCTGGCTAATGAGGTTTTAGACCCTGATGGTCTCTTTACATTGTGTCATTTCTAAAAGCAACTCTTTAATGTTTACTTAGATAGGTT…
49467_WGC267	METAP1	TCTCTAGCACTTAATAAGAAACATTTTAAGGAATATTGTATATAAGCAAGAGTTATTGTAAACTATTTGCAAAAACCAAGACCTGTAACTTTGCGAATTAAATATTTGGGAAAAGCTTAAGAAATGACACCTGTTCAATATTCACTTCAAAAAGCAACCTAAACTTTATTTCAAATAAGCAAGGAATATTAGGCTAAATGTTATATAATAGTCACAGTTATATTTCAATTTTATGTCAACAAACTATTACGAAGTATTTCAAAAGAATCATTAGACAATTAACCAATCATACACTGGAAAAAAACTGCAAGAAAATTTTTGCAGATTCTTTTATTTACAGTAGTTAGATTCCCAATCAGTCATACACACACTAAAATCACCCATGTAAGTAGTTACTAT…
49467_WGU230	RCOR1	TCTCTAGCAGTAACAACAAGCTAAATGTCCATCAACAAATGAATGAGCCAGGTGTAGTGGCTCATGCCTATAAGCTCAGCATTTTGGGAGGCTGAGGCAGGAGGAGTGCTTGAGGTCAGGAGTTAGAGACCAGCCTGGCCAACATAAACAAACCCCGTCTCTCCACAAAAAAAAAATTTTAAAATTAGGCCAGGC
49467_WGV282	ATM	TCTCTAGCACACTTAAACATTCCATCAACATGGTAATCAAAAGAGCACTGATCACGAGTTTGACTATAATCTATAAATCTCTGTCCCTACAGAAGTTGCTTAACCTCTCTGGGTTTCAGTTTCTTTTCAGTAAAGCAAACAGGCTGAACTAGATAAATTCTAAACATCCTTACCAGATCTAATATTTTGGGATTCCAAAGTATCCATAATTTATTTGATTACTTAAATATATGTGAACGTTACATGAGAATAAAGAAGATAGAAAATAAGAGAAAATAACTTTTTATCATGGCCTAAGGTC
49467_VZQ243	ATXN2	TCTCTAGCAATAACATTTCACTTTAATGATGTTTTTTAATTATTCTAAGGGGCCTAATCTTTTTCAGTGGAATAAGCTTTAGGTTGTATTATATTCTATAATTCA
49467_VYU275	MAPKAPK5	TCTCTAGCAATCAGCAGCATTTTATTGCAAAGTCCAATAACAGTACTTGGTAGCTACATGCCTAAAGATAACTGCAGTCTACAAAGCAGTTAAGATGCCTTCCTTCCAGAGTTTATTGAAATCTCACAGCAGCCTCAGGAAACAGTTGACAACCAATTAAGAACACAGTACCCCCACCCCCAAGTATAAAAGGGGTCACATTTCTCCTGTCAAAACATCTTTTCTGATTACATAACAAAGCAGGCAATGAGAAGTCAAATAGAGCTTTTCTTTAAGTTTTCTTTTCTTCCCCCCAATGAAATTGTGCTTGTTAACCAACTTTGGTGGCAGTTTGATTGGTACCTGGGGTTAACTTGCCTGCTTTGTTACTTGGCTGGCTTGCTTCTCTGTAAAGTGCCG…
49467_WHC277	SIDT1	TCTCTAGCAGTCTCCAGCACCCAACACTTAATAGGGCTCAATAAATATTATTGAATGAAGAATGCAAACACACGATGGGCATTTTGAAGAACAAGGGAAGAGTTACTCACTTATGTTAACTGCTAGACATAGCCCATTGGAGGGCTATTGGTTGACCCAGTACCCCAAAGCTACAGAGGATCACGGTATGTTTTTAAAATGGTAAAAGCTCTTCTAGGTGTGGCCAATCTAGGTAGAGTGCTCATCTAATAATTGAACAGAGCGAACAGGTCAGGGCATGCACCATGATCATTATTTGCACCCCGTATGCAGAATGTCTTGACATTCCAAATGTCTGATTTTTCCTTTCAATAGGGAAAAGACCAATTAAGTTCTAGGACATTGAAGAAAACTAAACAT…
49467_WHC234	CD3E	TCTCTAGCACTAATTTAAGAGGATAAGCTTGAAGACCTCTGGAATTTTTCGGCTTTAGGACTTTAAGGCTTTCTGAGCTTCAGTAGATCTAGATCTAGGAGCTCATGCTGGTATATTCTGAATCCGATGTATCTGAGTTACACCTATGAGCTACTTAATAAATATATCTATGAGCTAAATCTCATAGGCTAAGCATGAACCTCACCTCCAAGACTCGGGGTTCCTAAATGGATGAGACCCTCTTTGGGAAGTCTTGTGGGCAGTGTCTAATTCCACTAGNAAAATTTTACCTACAATTTAAACTTAAACCATGATATTTTCTTACTGCTGTTTCCTTTTTTCATTTTCAGGTGGTATTACACAGACACGTGAGTTTATTGGTCTTTTATTTATG
49467_WGC259	CDK5RAP2	TCTCTAGCAGGTTGTAGTCAACGGAATCTCTGGATTAGAGCAGACAGACATCAGCATTCATTGAGTACCCTCTATGCACCAAGCATCATGCTAGGTGCTTTCCATACCTTACCTAATTAATAACTGAAGGAAAGATAGTAGTAGCCCCACTTTACACATGAGGTTTTAGAAGCAACCCATTTAAGGCCACAGATCAGTAAGTGGCAGGGCCAAGCCTGAAACCCAGTCCTCATCATTCTCAAATCCATGTCGTATCTACACACCATGGTGCTTCTGAAAGCTTCGGGGCCATACAAGTGGGGCAGGGGTGGAAGGTGAGGGAGCTATGATCTGGCAGTAAGTAACTCACAAACATATTATTGCAAATTTAAAGATGCAAACCTCCTAGTGAAACCACAA…
49467_WGU278	CNTRL	TCTCTAGCAATCAATGAAGTCCCTAAAAAATAATATATACACCCATTAAAAAATGTTAAATGTAGACAATACAGATACTTGTAGCCTAACTACTAAAAAGATCTACAATGATTTTCTAATTTTATATGAGAATAGGTAAGAAAGACTGCTACATTTGATTTTGTTCAAGGTCTAGGTTTACCATCTTATTAAACATGGAATTCCTATTGGCAATAAATGCATAATATGTAAAATGCATGACATGGAATTGTTTGCCCTTTTAAATATAACAACAAAGATTATTGTGTTGTCAGCACTTGACCAAGAAAATGTTGATACTTCTATTCTTTTGAGGTATAAAAATAAAGCAAACCACTACCACAATATTCATCCATTCCCTCAAAACTATCCTTCAAGGGC…
49467_WAA266	RAB14	TCTCTAGCAGTCACAAACTACTCAACTCTGCCACTGAGGCATAAAAGCAGCCAGAGACAATATGTAAAACAGGCATGGTTGTATTCCAATAAATTTTATTCACAAAAACAGGCAGTGACTGGATTTGCCCCACTGGCCACCGTTTGCTGACCCCTCGACTAAAATAATCTGCTAAGTAAAAATAAGGATTTTAATTAATTCTTCACAATATCAACATTATACCATTTAGCCTTCTTACAATCATTATCTATAACAGATCAATCAATGGTCTTGGTACCCTAGGAGTTGTTAGTCAAACAGATTCTTATCCCAGAAAATATCAGTGTCTCAAAGAAAATCAGCATGTTTTATATATATATGCATATATTTTAGAGACAGGGTCTTGCTCTGTCACCCATG…
49467_WAA210	SORL1	TCTCTAGCACTGGGTGCAGTGGCTCATACCTGTAATCCCAGCACTTTGGGAGGCCGAGGTGGGCAGATCACGAGGTCAAGAGATCAAGATCATCCTGGCCGACATGGTGAAACCCCGTCTCTACTAAAAATAGAAAAATTAGCTAGGCATGGTAGAGTATGCCTGTAATCCCAGCTACTCGGGAGGCTGAGACAGGAGAATCACCTGAACCCAGGAGGCGGAGGTTGCGGTGAGCCGAGATCATGCCGCTGCACTCCAGCCTGGCAACAGAGCAAGACTCCATCTCAGAAAAAAAATAAATAATTAAATAAATAAATTCATCTAGGTATCTGAATAACCTGAATTTCCATTTATATTTGAGATTGTGTCAAGAGCAAAAAGAAACGGAGGATCAAGGAG…
49467_WGC245	HSPBAP1	TCTCTAGCAGTGACCAAGAATACAATTTTCTGTTTTTCCTTGAGATGGTTGCTGCTTGTCGTGTTTTTCACTTTTGACATGTACAGCAACTTTGCATTCAAGTTCTTCATCCTTCCATACAGGCCTATGAATCTAAGTACAAGATTACCTATATTGCAGTGCACCAAATCTTCCTGGACTTGATGTGCCTGGATTCCGCGTGTATGAAAATGAATACCCACATTTTTTTATTATACGTTTTTAAAGTTTTGCTGTAGACTACTTGTACAAAACGTCAAATTTCTCCTCTACCCTCTTAAAGTCTCTAGCTGAGGCTGACGTAAAACAGGTTAACAGGGAAAAGCATACAAACATGATTCAGTACTTTTTACATGTACATGGGAGCCCTCACAAGAAAAA…
49467_WHC201	FAM102A	TCTCTAGCAGATGCAGAAGGATATGCCCTAGATCTGCCTTGCTCTGAAGCTTTCACGATGCCCACCAAGCTCACTGCCCCCACCTAGCTGGCAGCTCCATGGAAACAGGGCTGTCTAATCATGATCACCTCCAGAAGCCCAAGACAAAGCGTGTGTTCAGGGAAAGTGGAACAGGCACACGTGCCCACCAGCCTCCTCTCCCTCTCCAGTGTGCTCAGCCTCCAGAGCTCCTGCTCTGTGAAGGAAAGTGGGTGCCCTGCCAATCTAAGAATCCCATCGAACCTCCACGGCCCCTGCTCCACTCAGCCCCAAGGGACAGAATTCTGTGTCCATCTCCATCCTGCCCTCCTGGAGCTCCACACTGTGCCTGTGAGCAGGCCTCCCCCGGAGGTGGATTCA…
49467_WGV270	ASAP1	TCTCTAGCAAAAGCTACAAGAGCTTCTCTAAATATAGTTATGACACTTTTCAAAGCTGACAATTCTACAACTCTGTTCCTTCAAACTCTGAGGCTTGTCCTTTTATAGGTTTCACTTCTCATTAAAATAAAACACATTCATAGAAGAAAAGGAGACAGAGATAGTACAAAGAAGAAACCAAACATTAGTTGTTGGAATCTCACTTTCACATGCAGCAATAATCACTGTTAATACCTTAATTTTACCAAGATGTGTGTGTGAGATGTCTGTTTTTTTTTTTTTGGAATAGGGGGGGCCCTCTTGAGTTCCAATTTTGGAAAGCGGTTTTCCCCAAAAAAAAAAATCCAAGTGTTTCTTTTTTTTCAAACCCCCCCCCCAAACCCCCCT
49467_WAA208	Upstream: N/A (0 kb); Downstream: LOC101927996 (31.249 kb)	TCTCTAGCAAATATGAATTGTAGTAAAGAGAAAGAAAGAAAAGAAAAGAAAGAAAGTAAAAAGAAGGAAGGAAAGAAGGAAGGAAGGAAAGAAAGAAAGAAGAAAGAAAAGAAGGAGGAAATGAGAGAAGGAAGGAAGGGAGAGAGGGAGGAAGGGAGAAAGGCAGGAAGGGAGAAAAAAGAAAGAAAGAACACAAGAAATAAAGAAAGAAAGAAAGAAAGAAAGAAAGAAAGAAAGGGAAAGAAAGAAACAGAGAGAGAAAGAAAGTTAGAAAGAAAGAAAGGAAGGAGGAAGGGAGGAAGGAAAGGAGGAAGAGAGAACGGTAAAAGGGAGGAAGGCAAAGAAAGAAAATAAAGAGGAAAAGGAAGGAAGGAAGGAAGGAAAAATGAGGAAAGGGAG…	Post gene pathway review of integration site data noted this sequence (identical to 49467_WGV_280) was mis-identified, and the incorrect gene and gene location were used in the pathway analysis.
49467_WGV280	Upstream: LOC102723658 (10.961 kb); Downstream: LOC101928777 (30.912 kb)	TCTCTAGCAAATATGAATTGTAGTAAAGAGAAAGAAAGAAAAGAAAAGAAAGAAAGTAAAAAGAAGGAAGGAAAGAAGGAAGGAAGGAAAGAAAGAAAGAAGAAAGAAAAGAAGGAGGAAATGAGAGAAGGAAGGAAGGGAGAGAGGGAGGAAGGGAGAAAGGCAGGAAGGGAGAAAAAAGAAAGAAAGAACACAAGAAATAAAGAAAGAAAGAAAGAAAGAAAGAAAGAAAGAAAGGGAAAGAAAGAAACAGAGAGAGAAAGAAAGTTAGAAAGAAAGAAAGGAAGGAGGAAGGGAGGAAGGAAAGGAGGAAGAGAGAACGGTAAAAGGGAGGAAGGCAAAGAAAGAAAATAAAGAGGAAAAGGAAGGAAGGAAGGAAGGAAAAATGAGGAAAGGGAG…
49467_VQA193	Upstream: ZC3HAV1 (15.581 kb); Downstream: TTC26 (8.069 kb)	TCTCTAGCACTCCCAAAGTGCTGGGATTACAGGCATGAGCAACTGTGCCTGGCCAGGTAGGTATGATTTCTTAGATTCTATTGCATACTCCTCATGCTCTGGCAACCCGCCACCACACCCCCCACTGTCCCTGTCACCCCACTGCAATCACTTGGTGAGTAAATGAATGACTAGATATCTTACTTCACTGATTATATATATAGAAAAACATCGATATACAGAGATACATAAAGACAGCTACATGTGTAGATTTCAGATAAGCACAAATTCACCAGTAGTGTACTTATAATTCTTTTGGTTCCAAATTTCAGAATTATCCCTATGTTTGGTTGAATTTAAAACAAAAATTATTTCTAGCTCCTCTTTACAGCAGAATGTTCTTGTAGGGGAGTGAAAAAT…
49467_WGU198	RASA2	TCTCTAGCAAGAATCATCAGTAAGTACATAAAATTTACAAAACCAAGAGACAATACAAAATCACAATGGGAGCAAATATAGAAAAGAAATTTGAAGACTGAGCCTCAGGGCTCTCTAATGTTTTGAGGTGGTAAAGATGAGACACAACCAAGCAAAAGCAGTTTGGTTGTCTCTTCACTGAACTATAAACTTCTTGAGGAAGGGGACCAATTCTTAGCACCATCCTTAGCATAAAATATATAATGAAACAGCTGCTGAATAAGTATCAATGCGTGTGTATATAACTTTGGCATGGGCAAAAAAGAGGTTCCAATACCACATCACAAACCATAAAATTGTATGTAAACTTCTTTTTTCCATTTCATTTAAGTTGATTTATGTCAACTACTCCAAAGATTT…
49467_VKL252	TAB2	TCTCTAGCACACATATAAGAGGTGCTTATAGTAAAGTATTGATTTAAGGAAGGAAAATAGAGATGGAAAGGGGTGTGGAATTTCATGAGTTTAAAAAACTGGGTGAAAGGCAATGAAATAAAAAGATTATTAAAATGAAGTCAATCACCAACAAGCCTATAACAGGAATGGTTAGAAACTTGTATGTAACTTGATTCAATGGGAAAGAAATAACTAGGGGAAGAAAAAATTACCTCTATTAAGTATACACAAACAGATTCTGCAGCTACTATATATTTAAGAGTGTAGGAAAATGTAGATGTACAATAAACACATATGGATCACCATAGGTCAGCTAAAAATGAAGCTTATTATAAAATAAAAGCTGTTTTTGGGCAGGTAAATTTCTGAAAAATCTTT…
49467_VPT242	HECW2	TCTCTAGCAAATGGTAAATGTTATATTATGTATATTTTATCACAATAAAAATACTGAAAAGTTAATCGGGCAAGAGAGATGAACATATGGATCACAAAACAGGAAATGTAAAAAGCAAGAGGACATGGGGGAAAGATGCTCAACCTTATTGGTAACCAAAGAAATGAAAATTGTAAAATAGTATTGTGGTGTCATCTGTTAGTCTAATAGGATAATAAATGTTATTTGTCTGACACACACAGTTTGGCATAGAATTATATTCAAAACGTATTCTACTTTTCTGCTTCTTCCTCCCNTACCCCTGGAACAGAGATAAATCTTTATTTAATATTTTTATTCCAGTGTTTCACAGATGATAGATTATAAACCACTGCTAGGACTCTAGTGTAGTATACAAGT…
49467_WAB247	NUP133	TCTCTAGCAATTTTGCATCTTAAAGCTTATTTGTTCCTTAAGTCTAGCAAACTTGTTGCTCCCAATAAATTAAATGGTTCCTATTTTAGCTCTTCTAAAACATCTAATACTACTACTAGCAACATTTTTTTTTTTTTTT
49467_WGU255	GIGYF2	TCTCTAGCAGTCTACTAATCAGAAAGCATAACTTTGAAAAAATACATGTAAGATTTTTATTTATGTTTTGCCTAAGGGCACTCCCCCATTCACCAGCAAGGGGCTCAAAGTGTTACTAGCAGTTTTGGTGGTCAAAAGAGAGAGTTCTGGGATAAAGAAGCAGACATTAACCTGGGGGGGAAATTTGGAAGGGGGACCATCAGAAGGAAGGGAACCAGAAAGAGATGAGCCCCCAAATCTCTAGAAATCCTTGGCTGGCTCATAAACTACAGGCATGAAGTAGACCTCGGGATCAAGCTAAAAGGTGCAGCTGGAAGCTGGAAAAACTCAGTAACTGAGATTAGAGATTTCTGCTGCTCTACCATGAGTGGAGTGCAATGTTGAAGACTGAATTGACCA…
49467_WHC266	LRRFIP1	TCTCTAGCAGTAACAACAAATGGTTTCCCCAAAATGGTGATTCCTACACATAGCTCTAATAAAGACGTCGAGATACCTGCACAAACCATCGGCACGTTGACTCAAGCCACACTGTGTTTCCACTGTCACGCTCATCAGCACTTAGGAGTGTGTGTGTGTGTGTGTGT
49467_WGV263	PHF20L1	GAAGACTAGAATCACTAGGCTGAATAGACTGTGGAAATGGCAGGATGTAGTATGACTGGCCCCAATTCTAATCCTTCAATCCCCTCTTCCATGAACACGAACCAGGCTAGAATTTTCAGTGTTTTCTAACAGCCTAACACTGCTATTTCCTAAACTAAACTATAAGAAATCATATGGAAATAAATAAGCCCAGATTCTTGTGACCAACCTGAAGAGTAAAAATTAAAAAACAAAAAAAACTTATAGAAATACTTTCACATCAGAAATTCAGAAATTAACAGATTCAGGAAGTAAATGTAAGTCAGACAGTCATCTTTCCAATATATATGGCACCATCCTTAAGTAAGACTGGTCAAGTAGAAGAATGTATAAAAAAATTTAAAATCTGAGAAACTGTGT…	This sequence does not have an HIV-LTR and was erroneously included in final data set and used in the gene pathway analysis.

## Sheet: 83747_IS seqs
sequence ID	Gene	Integration Site Sequence	notes
83747_WCI250	Upstream: DEFB129 (9.991 kb); Downstream: DEFB132 (17.859 kb)	TCTCTAGCAGTCTCGATCTCCTGACCTCGTGATCTGCCTGCCTAGGCCTCCCAAAGTGCTGGGATTACAGGTGTGAGCCGCCACGCCTGGCCTCTTCCAAACCATTTCTAAGAGTATGAAATAAGCTTATCCATGTAGATCCTTTATGATATAACTGGCATTAGGTACATGCACCAAAGCTGTTGCCAGTGAGAGTCAAGGAAGCATAGCACTTAAGCGTAGGGGCTCTGATATGATAAGACATGGGTTCCAATCCTGATTCTACTGCTTATCTGTGAACTTCAGCAACTTAAGTTAAACTTTCAGTTGTATTATTTATATAACGTCTATAGGGTTGTTTTAAGGACTAAATGAGATAATATACTCAAGGTTCCCAGTACTGTATCTGGCTCTTAAAAA…
83747_WDA237	Upstream: POLR2E (4.55 kb); Downstream: GPX4 (3.984 kb)	TCTCTAGCAACAATGTGATCCCTCCACACACTGGAATATTTCTGAGCCATGAAAAGGAATGATGAGGCTCTGACACAGGCCACAATGTGGATGTAGCCTGAGGACCTCATGCTCAGTGAGAGAAGCCAGGCACAAAAGAACACGCAGTGTGTGATCCCATTTCCATGAAATGTCCAGGACAGGCCAATCCACAGAGACAGGAGGGGATGTGTGTGTGCCAGGTCCTAGGGGAGGAGATGGAGAGTGAAGGCTGATGGGGTCTGGGCTTCCTTTGGGGACAATGAAAATACTCTGTGCTGGGATTACAGATGTGAGCCACCACACCCAGCCAAAAAGTTTTTTTTAAGACGGAGAGTCTCGCTCTCTTGCCCAGGCTGGAGTGCGGTGGTGCGATCTCGG…
83747_WBV258	FAHD1	TCTCTAGCACATGTAATTACAGAAGAGTCAGAAAATAGAGATTAGCAATTAGAACAAAACACCAAAAATCTCATCTACCCAGAGACAGCCAAAGTTAAGCATTTACTGCAAGTTCTTCCAAGTCTGTGGATATAATTGTAATTTTTTAAATAGAGTTTGCTCATACCATACAATTTTCTTTTTTTTCTTTCTTTCTTTTTTTTTTTTT
83747_WBV214	PAFAH1B1	TCTCTAGCACCAATCTACCTCAAAAAGTAGCTGGCAGAAGAACAAATGAAAATCAGTACCAAGCTCAATATTTAGAAAGTTCTAGAGAAACGTTTATGACAATGTTAAAAGACAATAGAGAGTACCATTCCAGAAGTATCCTTGACAAATGCAGATTAGTCCTATCTAGGTAAGTTTCAACAAGAAGCCACCATCTTTTAAAAAGAAAACAAGAAATAAAATAATAAGTGCTTATGATGCCTGCCACCAATGAATATAAAGCATTTCATAAATATCAATTAAATTCTATGACTGCCATGCCAAGGTTAAAAATTACATATGTAACAGAAGTTAAACTAAGGTTCCATTTCAATGACTAGCCAAAAAGTGCCATGCCAAACCAGCAACAAAGAACAATCC…
83747_WDB270	Upstream: SERPINB9P1 (3.521 kb); Downstream: LOC101927730 (3.957 kb)	TCTCTAGCACATATGATAGGCAATAAAATAAACCTCAATAAATTTAAGAAAGTTGAAATTATATCAAGCACTCTCTCACACCACAGTGGAATAAAACTGGAAATCGACTCCAAAAGGAACCTTCAAAACCATGCAAATACATGGAAATTAAATAACCTGCTCCTGAATGAATATTGGGTCAAAAACAAAATCAAGATGGAAATTAAAAAATTCTTCAAACTGAACGACAATAATGACACAACCTTTCAAAACCTCTAGGATACAGCTAAGGTGGTGCTAAGACCATAGCCCTAAACGCCCACATCAAAAAGCCTGAAAGAGCACAAATAAATGATCTAAGGTCACACCTCAAGGAACTAGAGAAACAAGAACAAACCAAACCCAAACACCAGCAAAAGA…
83747_WCI212	AKR1C4	TCTCTAGCAGAGACAAATATCCAAATTGTATCACCATCAAACTGTCTAAATTATAAGTTTCAAAATTTTTCTCCAGATTCTTCCGAATCTTATAAGTACATGAACCAGTCATGTACACACCAGTTTAACTTTATTTCATCTCTAGTATCTGTTGAGATCCTCTTTGTCTGCAGCATTATACAGTTTCACATCAGATGTAGAAATACTGAAATCCAAATTTATTCATCTGTATTTCCATCTTTGACAAACAGCTATAATGTGAAAAACAATTGTTTTCAATAAAATTCAAGACAGTAATTGTCCAAATCCTAATAACATCATGCTCAAAGAACACAAATAGTTTCTTGAAGAGGGTCTCAGTATACAAATTGGAAAGAATTTAAATATCAAAAAGATGTC…
83747_WDA213	RABEP1	TCTCTAGCAGTATTTATTTAATGAATAAAGAAAAAAAGTAGTGATCAAATGACTTTGTATGTAGCCAGAAAAGACCAGAAGTCACTTCCAACCTCAAGATTCTGACTCAGTTCCATGCTGAGACTTCCAGCTCATATCCTTCCCTATTACCATGTATCTTTATAGCATCATGAACAAACTAATACTAATTACTGTAATGCCAGCCTTCAACAAAATTAAACCTTCTGAAATTTAGAAGGCTGAGAATATCAGTATGCCAGCCTTTGTCAACAGTTCCACACATCCCGTATTTGTTGCCTTCATTTGAGCAATAAGAAAAAGGGAGAAATTATCTAATCCATTGCCTACTTTTTTTTTTTTCCT
83747_WBV281	LOC105376531	TCTCTAGCAACAATTCAAGATGAGATTTGGTTGGGGACACAGAACCAAACCATATCAAAGGGGATAAATTTATTTATGTGAGAGGGACATGAATCGCTAGGGGCCAGATGGTAGATTGTGGTAAGCAGATCTTAAGGTTCCCATGTCCTGGTGTCCACATATTTATGTAATTTTCTCTCTTGAGTCTAAGTGGGTCCTGTGATTTGCTTTTAGCTAATAGAATATGGCAAAGATGACAGGATCTAACTCCCATGATCACGATACATTTTAGAATCGCAAAACCAGCCGGGTACATTTTAGAATCGCAAAACCAGCCGGGGACATTTTAGAATCGCAAAACCAGCCGGGGACATTTTAGAATCGCAAAACCAGCCGGGGACATATTAGAATCGCAAAAAG…
83747_WDA263	Upstream: NEURL4 (2.385 kb); Downstream: ACAP1 (4.807 kb)	TCTCTAGCACTGAGTAGCTGGGATTACAGGCGTGCGCCACCACACCTGGCTAATTTTTGTATTTTTAGTAGAGATGGGGTTTCACCATGTTGGTCAGGCTGGTCTTGAACTCCTGACCTCGTGATCTGCCTGCCTCGCACTCCCAAAGTGCTGGGATTACAGGCGTGAGCTACCCTGCGTGGCATTCAAAACAGTTTTTGTTGTTGTTTGTTTGTTTTTTGAGATGGAGTCTTGCTCTGTTTTCCAGACTGGAGTGCAATGGTGTGATCTCAGCTCATTGCAACCTCTGCCTCCCCGGTTCAAGCCATTCTCCTGCCTTAGCCTCCCAAGTAGCTGGGATTACAGGTGCCTGCCACCACACCCGGCTTATTTTTGTATTTTTAGTAGGGACAGGGTTTC…
83747_VWI222	TNFSF12	TCTCTAGCACTCTGGACAACTAGGGAGATGGAGACAGGAGATTTGAGGAGAAATGGTACAAAATCTCAACTTGCTGATTATGAAAGCAAGCTTCGTGGGGGAATGTAAGATTGCCAGGCAGGACGGAATGTCCAGGTGAGGTTTGTGGCTGGAGACAAGTGATATACCAGGCAAGCCCTCCGTGCTCCTGGGCACACCATGCCCTTAGGCTACAAGCAGCCTTTGCTCAGGCTGGCTTCGTAGCTAGGAATGCCCTCTCTTCTCTGCCCTCCCTACTCTTCATGCCCAGATCAGCCTTCCTCCCCTCTGTATAGACCACTTATT
83747_VWI222	TNFSF12-TNFSF13	TCTCTAGCACTCTGGACAACTAGGGAGATGGAGACAGGAGATTTGAGGAGAAATGGTACAAAATCTCAACTTGCTGATTATGAAAGCAAGCTTCGTGGGGGAATGTAAGATTGCCAGGCAGGACGGAATGTCCAGGTGAGGTTTGTGGCTGGAGACAAGTGATATACCAGGCAAGCCCTCCGTGCTCCTGGGCACACCATGCCCTTAGGCTACAAGCAGCCTTTGCTCAGGCTGGCTTCGTAGCTAGGAATGCCCTCTCTTCTCTGCCCTCCCTACTCTTCATGCCCAGATCAGCCTTCCTCCCCTCTGTATAGACCACTTATT
83747_WDB247	RERE	TCTCTAGCAAAAGTGATCAAAAGAGTCCAATAATTCACATAGAAGATGCCATTGTGCTGTCTATACTGTGTGTATTTAATGTCCATGGGAATGCTGACATGTGCACTCCAAGTGGTGATTGAAGAGTCAACTAAGTAGGGGGAAAGGGCTTGGAGCAAAAATTTCAACTAAAAATAATCCAGTTACAGGAGAATAGTACCAGGCAAGCTGGAAAAACTATAATCAAAGTCTGTATTTCCAGTTTCAATAGTAAACACAGTTGTTAAGAGTGGTTAACACACAAGACCATAAGTGCATGCAATTTCAAGTCAGAAACATCTGTTTTACCAATAGTATCCCTGTTATGTCCTCCATTTCTTTACTAAAGCAGAATGTGAGAGTAAGAACAAGAGCAAGCAC…
83747_WDB240	Upstream: LOC101928238 (25.877 kb); Downstream: ZNF121 (0.011 kb)	TCTCTAGCACAACCTTTGTCTCCTGGGTTCAGGCGATTCTGCCTCAGCCTTCAAGTAGCTTGGATTACAGGTGCCGTCAACCACACCCAGCTAATTTTTGTATTTTTAGTAAAGATGGGGTTTCACCATGTTGGCCAGGCTGGTCTCGAGCTCCTGACCTCAGGTGATCCACCCGCCTTGGCCTCCCAAAGTGCTGGGATTATAGGAGTGAGCCACTGCTCCTGGCCTTTTTTTTTTTTTTTTTTTTTTTA
83747_WCI226	TNKS	TCTCTAGCACGTTTCAAGACCCCCAGTGGATACCTGAAACCACAGATAGTACTGAAACCTGTACAGACTATGGTTTTTCCTATATGTACATACCTGTAATAAAGTTTAATTCATAAATTAGGCACAGTAAGAGATTAACAACCATACCAATAATAAAATAGAACAGTTATAATGATGAACTGTAATGAGAGTTATGTCAATGTGGTCTCTCTCTGTGTCTCACAATATCTAATTGTACTGTATTCACCTATTTTCAGACTGTGGTTGACTGGGGGTAACTGAAACCACAGAAAGGGAAACTGCAGATAATGGGGAATATCATAAACGATCTTCTTCAGTCTTTGCTCTCTAGTCACTAGGGTTGATGAACATTCATTTGAAACCTAAAACAACTAGACT…
83747_VWI245	Upstream: ILF3 (0.326 kb); Downstream: QTRT1 (8.691 kb)	TCTCTAGCAACAGCACCAGACTTGACATGTAATCACCGTGCAATAATAAACACGACAGCAGGGCACAGTGGCGCTGCCTGTCATCCCAGCTACTATAGGGAAGCTGAGTTGCTTAAGGCCAGGAGTTCAAGACTAGGCTTGGCGACCCACCTCTACAAGAAAATTAGTCAGTCATGGAGGCACAGCCCTGTGGTCCCAGCTACTCCAGAGGCTGTGACGGGAGGATCGCTTGAGCTCTCGGGTTCAAGACTGCAGTGAGCTACGATGATACCACTGCACTTCAGCTTGGATGACAGAGCAATATCCTGTCTCTCTTAAAAAATGAACGAACGCATGTTGAGTGAATGAAACAATGAACACATGAAGTCTCCATTTATTCTGGGATGGGTTAAAGTAAGC…	Post gene pathway sequence data review: it is noted that there is an extra base between the end of HIV-LTR and the start of the gene sequence. Typically this sequence data would have been excluded.
83747_WDA218	ZC3H7A	TCTCTAGCAGTAGCTACGTATCCCTTGCTGCAGTGAAAGAGACAAGGCATGATAAAAACAAACTCATCAATAGCATTCATAATACTGAAAACCTGAGGTTTGGTATCAAACCAAAGAAATCACAATTAAATAAAATTTGCTCTCATTCCCTCTCCAAAGTAATTCATCTAAAAAATAAGTTAAATTGTCCCCATAACTTTTCCTCAGATCCACTATCTATTTACTTTTTCCAAGTAACTCATAAAATTCCAATCAATATGAAAACTGCTATGGAACCATACATATACTAAAGGGAAGGAAAACCAAAGAGGAACCATTTAAATAGCATTATTACTGACGAATATTATTTAAAGGGCTTGAGTTTCAATCTGAATTACTACTATTTTCTAATGATTTGAA…
83747_WCI222	ZNF763	TCTCTAGCAAAATGTTTGGAGTCCACGGCAACTTCTTGGGAACAGAGTCTAGGCCCCCACTGCTGTCACTCTCACCCAGCCTCCTCTACACATGTGAGATGTTTCAGGACCCTGTGGCCTGTGAGGATGTTGCTGTGAACTTCACCCAGGAGGAGTGGGCTTTGCTGGATATTTCGCAGAGGAAACTCTACAGGGAAGTGATGCTGGAAACTTTCAGGAACCTGACCTCTATAGGTAAGGATGACAATATTCCTTCCCTCAGTCCATTAGTGAACCAGTGTTTCTAGCTCATGAATGCTGTTGAGTCATTTGGAACATAGACAGGAAATACTTTGATGAATAAATGAGGCATGGCTGCAGTAAATCATAGACATAGAATCTAATAATTTTTTCACAGTT…
83747_WCI270	VPS13D	TCTCTAGCAGTGCAGAGTAAGTTATAGGTGTCAGAGAAGCAGAAATGATCCAAGTAAAATGTGGTGTGTAGTATGGGATGGAGAGTTAGTCCTGTTTTTTGTTTTGGTGTGTGTGTGTGTGTGTGTGTGTGTGTGTGTGTGT
83747_VWI274	BRD4	TCTCTAGCACTGGGAGGCCNNAGGCGGGCGGATCACGAGGTCAGGAGATCGAGACCATCTTGGCTAACATGGTGAAACCCCGTCTGTACTAAAAATACAAAAAATTAGCTGGGCGTGGTGGCGGGCACCTGTAGTCCCAGCTACTGAGGAGGCTGAGGCAGGAGAATGGTATAAACCTGGGAGGCGGAGCTTGCAGTGAGCTGAGATGGTGCCACTGCACTCCAGCCTAGGTGACAGATCAAGA
83747_WBV277	PTPRO	TCTCTAGCAGAAAATAAAACTGCACAAAAGTTATTAAGTAGAATGCCAGGAGTCCTATAGCTTGAAAAGCCCTACTCCAGGATGTTATGTGCCCAGGACACAAAGGGGGTCAGTTTTATCCACTATCCGCCACTACTGTGGCCTAAGAAGCATGAGAAACACTACAAATCCCCTGAAAGGGAAATTCTGTCTCAGGCTTCATGCCTCAGCTTGCATTTTTCTTCTTGTACTCTCGATTTCCCTGGTTTTCAATGATGGCTTCTACTATACCCATGTTTGCTCACCTCAGTACCTGCACCTATTCTCTTCTTCCC
83747_WBT230	ZNF93	TCTCTAGCAGTATCTTTATAGTCTTTATCATTCGGATTGCTAAATTTAATCCTATTTTTGTGCTAAGCTTCTGTGTGCTCCTAAAATGAGCTTTTATCTAAACAAATCTGTGTCTACTTTGAAGGACTAAAAATGGAAAAAATAAACTTTTCAGAAGCCAAAACAAAGCAATAAATCTGAAGTACTAGATAAAGACAATCTGGGGTCAGAAAAAATTACAAAAAGTTTATTTAGCTGTTAGTATGATTTACATATATGTTTTAAAAAGCAGAAAAAACATCTATATATAATCTAAATCCCTAAAGAGAAGAGAGAATAGCAAAATTTTTTTGGGAACTTTTTAAAGAATTTTTGAACTCTTGGACACCTCAATTTTGCACACTAGATGCACCTGAAAGA…
83747_WBV286	PI4KA	TCTCTAGCACCCCCTGAGGTTAAAGATATTTTTTTTACCATAAAAGAAAAATGTACAGAGTGCATAAAACAAAAAAGAGAAGAGAAAACACTGGAATAGTACAGAAGATACTAAAGATGAAAAAATACAGGTATCACTTTTGTAGACGTGAATACTTCATTTCTACTATCCTACTGTTAATGGCCTCTTAATTTTCCTCTAGAAGTTTTCTGTGCATAGGCAAGCATGCATAGCCTACACATACACATGCAAAGACAGACCTTTAGGAAACCTGTAAGTGGGGTCATGCTGGACATGTGTTCCCTGCACCTTCCTTTTTTCTGTTAATAGTATGTCTCAGACTTTTTTTGTAACAGCTCACATAGAGAGCTGCCTCTCGTTTGGTGGCTGCATGATGTG…
83747_WCI278	CRKL	TCTCTAGCAAACCCAATTAAAAAATGGGCAAAGAACTTGAAAATATTTATCCAAAGATTTGCCAAAAGCCAATATGAAAAGATGCTCAACATCAGTCACTAGGAACATGCAAATCAAAACCACAATGACATACCACTTCACACCTACTAGGATGGCTATAGTAAAAAATATGGAAAATAACAAGTGTTGATGAGGATGTGGAAGAATTTTTTTTTGGCGGTGAAAAAGGGAGCCCTTATATACTGCTGGTTGGAATGGAATATGGTACAGCTGCTATGGAAAATAGTTTGACAGTTCCTCAAAAAGCTAAACATAGGAGGCTCATGCCTATAATCCCAGCACTTTGGGAGGCTGAGGTGAGCGATCAGTTGAGGTCAGGAGTTCAAAGCCTGGCTAACA…
83747_WCI219	TRA	TCTCTAGCAGAGTGCAGACTCGAGGTCCTTGAAACACATGTATAAGTGGATAAAGTAGACAGCTCCATGCAAGTATAATCGAACAGTATTATCTAGATGACTGGAACCAGTGGTTGTTATACTATCTTTGCATTCTTTTCTTTTTCATCCATTTGGTGGTATTTTTCAACTCTAATGGTACAACGTTGCATATATTTGTAATTTTTTTCCACTTTGTTATTTTGTTAATAAAACAATTTGCTTAGGTACAGGCTTTACTTGAGGTAATAACCATCCTAACACTTTTCACCTCTACAAAGCCACAGCTAGTGCAAAAAATTTAAATAATTGTGAGATATGTCATTCTATGCTAACTCCTGGGAAAATCCAAGTATTAACCATACCCAATTAATATGACTA…
83747_WCJ226	Upstream: TRL-TAG3-1 (9.072 kb); Downstream: EEF2K (1.407 kb)	TCTCTAGCAGTCTTCAGGGAACCAGTTCACCCTATTTCAGTTCAGGAAAATAGCCCTCCCCACTCCCCTGGCTCCAAAAATGGACACATGACCAGACCTGGCCAATTAGCATATTTCATCCCTTCAGCCTCATTGATTGGTTCAGGGATGAGCATGTGATCCAAGTTAGGCCAGTGAAATACTAATCTGGGCCTTTTATAGTAACCATAAAAAGAGAATGTCTCTTTTCCAGGGAGTTGAGCAGATAGGATGTAATAGTAGAGTTTCTGAGCATTAATTCTTATGGCAAATTTTATTAAGCTCCTATTGTGTGCCAAATATGGTGCTAGGAATTGGGGGAAACATTTGCCTTCAAGGAGATGTCTACTGCGGTAAAATAAAATTACTCAAGGCCGGGCA…
83747_WCJ227	LOC105371130	TCTCTAGCAATAAGCAGCCAATCATGAAAAAATGCTCAACATCACTAATCATCAGAGAACTGCAAATCAAAACCACAATGAGATACCATCTCACACTAATCAGAATGGCTATTGCTAAAAGTAAAAAAAAAAAAA
83747_WCI247	SEPSECS	TCTCTAGCACTTACAGGCAGATTGTAAGAGACAGTTTTTTAACTATGCTCTTAAAAATTTACCTTGCTACATTCATGAGCCTGTGAACTCTATTTTAAGATTACTTTTCATATGCTTTGTGGTTTATTCATTACTTACCAATCAGCTTTCAAATTTGTATTGAAAAATAAGCATTGTTCTTTGTTGATGGTTTTGATAGCTATAAAATTTTTAATGTGATAGAAATCACATTTTGAAAAACAGCATATGGATATTTGTGTTAGTTGGATTATTTATCCTTGTGGATACTTTGCTTTCGTTTCATTTTGACTAACGTCTTTTGAATGTTTACAGTATGCCTGGCACAGTGTTAAGTGTTTTACCTGTATTATCTCCTTTAGAAAAAATTTAATGAAGATT…
83747_WBT260	Upstream: HIST1H2AC (7.771 kb); Downstream: HIST1H1E (23.87 kb)	TCTCTAGCAATTGTAACAAGAACAGTGATTTCTACAGTTTCCAATAACCTGTCCCTCATTTTCATCTGAGACCTCACAAGAGTTGACTTTAATGTCCATATATATATATTTTTTGTGTGTGTGTGGCGGGGGGAGTGGAGTCCTGCTCTGTATCCCAGGCTGGAGTGCAGTGGTGTGAACTTGGGTCACTGCAACCTCCACCCCCCGGGTTTAAGCGATTCTTCAGCCTCAGCCTCCCGAGTAGCTGGGACCACAGAAGCACATCACCATGCCCAGCTAATTTTTGTATTTTTAGTAGAGACAGGGTTTCGCCATATTGGCCAGGCTGGTCTCAAACTCCCGACCTCGTGATCTGTGCCCTCAGCCTCCCAAAGTGCTGAGATTACAGGCGTGAGCCAC…
83747_WAF209	HADHB	TCTCTAGCACACTCCAGCCTGGGTGACAGAGCAAGACTCTGCCTCAAAAAAAAAAAAAAAAAACCCCCCCCCCCCCCCCCCGGGGNNNCCCCCNGGGNNAATTTTTTNTTCCCCTNGNNAAAAAAANTTTNNANTNNNGGGGGGGGGGGNNGGGGGAAAAAAAAAAAAAAAAAAAAANTNNGGCCGGGGGGGGGGGNCCCCCCNNNNNNTNCCCCCCCCNNGGNGGGGGTGGNCCCCCNGCCCCCNNTTTGGGGGGAAAAAAAAAAANNNNNTNNNNAAAAAAAAAAAAAAAAAAAAAAAAAAANGGCNNTTTNGGGGGGNTTTNAAAAAANTTTTTNANNCNNNNGGGGNNNNNCNTTNNNNNNNNNNTCCCNNGGGGGNGNTTTTTTTTNTTTTTTT…
83747_WCI242	KSR1	TCTCTAGCAAAAACCAATGGTTCATTTGAGAAGATGAAAACGTTCCAGTGGTGACAGTCACAAAACAGTGTGAAAGTATTTAATGTCATTGAACTGTAAACTTAGAAATGATTAAAATGGTAAATTACGTTATACGTATTTCACCACAGTTTTAAAAAATAAAAATAATAAAATCAAAACAAAGCAGAGCGAATAACTCACCAGGCTCCCTGGGGAAATAACTGATTCTAGAAGTGGGGTTAGTAAAAAACAGAGGGGGCTGAAGCATACTGTAGTGTCAGAAAGCAAAGGAAGTGCTACACACGGAAGTGCTACACACACACACACACACACGCCAAACAAAA
83747_WCI211	ZNRF3	TCTCTAGCAAAAAACTGAAAGGGGGGAGGCCCAGTAGACCTTGAAATGTTCAGCTTGCTTTCTGTCCTTGGCCACTGGCTTGACAGGTCCCACAAGCTCTCCTGGGAGAGTGAGCAGCTGACGAAATCCCAGAGGCCCTGAAACCTCCCTTCCAGTAAGTGCCCATGTTTGCATATCCTGGTTCAAGAATAGGAACTGCTTGATGGAAACTGATCAGGGAGCTAAAATTACTGATTAAGTGGATTTGCTTCCAGCTGCAGGCAGTGGCCTTCCTGAGAAAGAGGGAATCTGTAGGGCTGTTTTTACAGATTAAGATCTGCCTTGTTTGTTCACTTTCTATTTCTAAAAGTTCTTGGAACCCTTTTCTAGGAAGAAGCCAGGTAAAGTCAGAGTAGGGAA…
83747_WBT203	EWSR1	TCTCTAGCAGTATAGTAGTTTTTAAGTCTTTTTGTCAGGCTGAAAATCTGGTTTTCAATTTTTTCTGACAGATTTTAGCCCTCTTCATTGCTTTCTCTGTTCATTTGTCTTCGTACCTTTTGTTTCCAATCACTAAAACTGTGCTACGCTAAGTGCTAGCAGTTAATACACCTGTGCCCTTATTGCTCTTCCCTTGAGAGTGTCTTGTTAATCTCATGTATAGTTAACTGAGGTTTTGCCTGATTATCTTTTTTTTCCCCCTTTTGAGAAGCTGTGAATGACATTGCCTACTTACCTAATGAGCTTTTTCCGTAGCTAACTTTACCATAATATGAGTGAACCAGATAAGGGATAACATTCATGATACTGTGATTATTTGTCTTGTTTTGTTGTTTTTGT…
83747_WCJ237	SMG1P6	TCTCTAGCAGATGCCACAGTGTGAAGTGAAAGCAAGTTTATTAATAAAGTAAAGGAGGAGGGGCACGGTGGCTCACTCCTGTAATCCCAGCACTTTGGGAGGCTGAGACAGGTGGATCACGAGGTCAGGAGATCAAGACCATCCTGGTTAACACGGTGAAACCTCATCTCTACTAAAAATACAAAAAAATTAGCCAGGCGTGGTGGTGGGCGCCTGTAGTCCCAACTACTCGGGAGGCTGAGGCAGAAGAATGGCGTGAACCCAGGAGGCAGAGCTTGCAGTGAGCTGAGATTGCGCCACTGCACTCCAGCCTGGGCGACAGAGTGACACTCCGTCTCAAAAAAAAAAAAAAAATTTT
83747_WBV279	TAOK1	TCTCTAGCACATTCCAGAGTCCAGGTTCCAAAGCCTCTTAATTATGACATCCAGTTTTGTTTTGTTTTGTTTTGAGACAGGATCTCACCCTGTTGCCCAGGCTGGAGTGCGGTGGTGTGATCATAGCTCACTGCAACCTTGACCTCCTGAACTCCAGTGATCCTTCCGCCTTAGCCGCCAAAGTAGCCAGGACTATAAGTGCATGACACCACTCTTGGCTAATTTTTTAAATTTATTTTTGTAGAGGCAGGGTCTTACCATATTACCCAGGCTGGTCATGAACTCCTGGTCTCAAGCGATCCTCCTGCCTTGACCTCCCAAAGAGCTGGGATTACAGGCATGAGCCACTGAGTCTGGCTATGACAGCCAGTATTAAAACTGGGTAATCTGATATAAAGG…
83747_WDB219	TAOK1	TCTCTAGCACATTCCAGAGTCCAGGTTCCAAAGCCTCTTAATTATGACATCCAGTTTTGTTTTGTTTTGTTTTGAGACAGGATCTCACCCTGTTGCCCAGGCTGGAGTGCGGTGGTGTGATCATAGCTCACTGCAACCTTGACCTCCTGAACTCCAGTGATCCTTCCGCCTTAGCCGCCAAAGTAGCCAGGACTATAAGTGCATGACACCACTCTTGGCTAATTTTTTAAATTTATTTTTGTAGAGGCAGGGTCTTACCATATTACCCAGGCTGGTCATGAACTCCTGGTCTCAAGCGATCCTCCTGCCTTGACCTCCCAAAGAGTTGGGATTACAGGCATGAGCCACTGAGTCTGGCTATGACAGCCAGTATTAAAACTGGGTAATCTGATATAAAGG…	This integration site sequence data was inadvertently omitted from the gene pathway analysis.
83747_WCI229	SSH2	TCTCTAGCAGAGTGCAGTGGCGCGATCTCAGCTCGTTGCAACCTCCGCCTGCCAGTTTCAAGCTATTCTCCTGCCTCAGCCTGTGAGTAGCAGGGTTTTGCAGGCGTCTGCCACCATGCCCAGCTAATTTTTCTATTTTTGGTAGAGACGGGGTTTCACCATGTTGGCCAGGCTGGTGTTGAATTCCTGACCTCGTGATCTGCCCGTCTAAGCTTCCCAAAGTGCTTGGGATTACAGGAGTGAGCCACCATACCCAGCCAGCAATCTCATTTTTTTTTCTTTTTTTTTTTTTTTTTT
83747_WCI202	MTMR3	TCTCTAGCAATCTATAAACCCAGCACTTTGGGAGGCCAAAGTGGGTGCACTGCTTGAGCCCAGGAGTTTTGAGACCAACCTGGGCAACACAGACATCATCTCTACAAAAAATAAAATTAAATTAACTGAACGCGGTGGCATGTGTCTGTAGACCTAGCTACTCAGAAGGCTGAGGTGGGAGGATCACCTAAGCGCAGGAAGTTGAGGCTGCAGTGGGCCATGATGGCGCCAGTGCACTCCAGCCTGGGCGACAGAGCAAGACCCTGTTTCAAAAAACAACCACCAAAAACCCACTAATCAGCAGAAGACTGTCACTGGTTTAAGATTCAAACTCTATTGTTCACCTTTGACAATTTACAAGCCTCCAGCACTGCTTTCAGAGGCTCCCACTGTTATATG…
83747_WDB248	SMG1P5	TCTCTAGTACCGAGTAGCTGGGATTGCAGGCATGCACCACCACACCTGGCTAATTTTGTAGTTTTAGTAGAGACAGGGTTTCTCCATGTTGGTCAGGCTGATCTTGAACTCTTGACCTGAAGTGATCCACCTGCGTCGGCCTCCTAAAGTGCTGGGATTACAGGTGTGAGCCACCGCGCCTGGCCAGGATTATTTTTAAAGAGAAGATTTAACATATGCAATTGTTAGAAAATCTTATAAACATGTTATTCGCTGGGAATGTGCTTCAACCTGTTGGCTAAAGGAACTTTATCAGAATAACTACAGTTATTATCTGACTATTTTCAGGAGTTGAAAAAAATGGTTGCATACATTTCTTTTTTTTTTTTTTT	alternate LTR TCTCTAGTA
83747_WDA251	SMG1P5	TCTCTAGCACCACCATGCTCAGCAGTAGCCAGAAATTTACTGAGGTCTTTGTATTTAGCCTTAAGTATAAGACACCTAGGAAACTTCAAAATCATCACTTAAGCCACTTTAAACCCACAGTCTATACAAACCCTATCTTTTTCTTTTGTTACATTTTATACTAAACACACTTTAATCAGATTGACATAAGTGATTTAAAAGAAGTAACTTTTATAATTCCCTTTTACAAGAAAAAAAGAAACAATGTTTCCAGATACTAAGTTCCTTAAGAGACAGCAATCATTTATTATAGATTTACAGTACTACAATTTCAAATAGTACCAGAATCTTTTTTTTTTTTTTT
83747_WBV237	SRCAP	TCTCTAGCAGGGACCACCAACCAAGGGGACCAGCGCATCCTGCGCAGCAGCGCCCCTCCCTCCCTGGCTGGCCCTGCTGTTAGTCACAGAGGCCGCAAGGCCAAGACGTGAGTGGGCTGCCCCTCCACCTAGGCTTTCCACCGTGGCCACTCCCTCCATGACCAGGCCTGACTCTGTTAACCACTACTTGAAGTCTTGAGGGGGAAAGCCTCCAGGGAGACATAGGGGCCTTCTCCCTTCTTCCCACCAAAGTAGGGGGTAGGCAACTGGTTGTCATGGAAATGGGGATCATCACAGTCCCCTTCCCCTTCACCCCACGTGGCTGGGCAGTGTTAAGGGTGGCAAGATAGTCTCTGTCCCCACCCCCTTGTACTTGATTCCCCAGCTGTCTTTCACACA…
83747_WCI267	LOC105372997	TCTCTAGCACCTGACACAGAAGGTACTCAACAGCTATTTGCTGACTGAAAGAATAAACACTAATAAGAGAATGAAATACCAGGATTATAAAGAGGGAACAAAGATATTTTCCCATCTACTTTGTTGTTACCCCACCCAGGATATATTTAGGTTGGTGCAAAAGTAATTGCGGTTTTTGAATCGTTAATAGATTAACATCTAATTTATGTATTGTTTACATACATACAAATACAAACTACAACCATATATGATACATTTAAAGTAATACGCTAGGCACAGTGGTGCATATCTATAGTCCCAGCTGAGGTGGGAAGACTGCTTGAGCATAGGAGTTCAAGTCCCCTTGGGCAACATAGCAAGACCCTGTCTCTAAACAAAGAAAACAAAAAAAGTGAAGTA…
83747_WCJ240	Upstream: LOC105372997 (1.371 kb); Downstream: RNA5SP496 (0.736 kb)	TCTCTAGCAACAACTACTGAACTGTATGCTGTAAAATGATGAATTTCATGATATGTGAATTGTATCTCAATAGAAAAGAGCATTTATAAAGTTTTTGTTGCTAAATTTATTTACTTTCGGTAAATTTTCTTTTAAAAGATGTCTATGTTTTACTGCCTTCGTGGTGCTGGGACATAACTGACATCTGAAGCCTTGAATGCCTCTCTTTGCAAACTCATTTGTTACTACTCAGTTACCATCTCACCTCCAATACCCAACTGCATACCAAACCTCTAGCCATTACTAGAACACATACTCTGAGCTCTGCCATACTTTAGCGCCTGCACACATGCTGTTTCTTCTGCTCAGAAACTTTTGTGCCTTCTGTCCATCCCATCCAAGCCTGTTTTTCAATGCCCA…
83747_WBT201	PTP4A2	TCTCTAGCAATGATAGTTCTACTTTTAGTTCTTTAAGGAATCTCCACGCTGTTTTCTATAGTGGTTGTACTAGTTTACATTCCCACCAGCAGTGTACAAGTGTTCCCTTTTCACCACATCCCTGACAACATCTATTTTTTTTTTAATTTTTTTTA
83747_WBV260	PTP4A2	TCTCTAGCAAAACCTCATCCTCTCCTTTCTATTTCAGTTTACCTTTTTATTATTTGTCACATAATAATTGCCTCAAGAATACAAAATTATTTGAAGGTCACTGATTCACACACACCTCTCCCCAAACATTAATCCCTACCAAAAAAACAAAGCAAGAAGTGACAGAATTTTTATTATTATTTTTAGGCCTGCTGCTTTGAAACACAGTAATCTTTACAGCTGGCTCAGTCAGAGAACATCAACATAATCATAAATTCCTCTGGAAAAAGGGACAAAGCTTAAGTTCTTTCACTTGCCTTTTCCCTAAGTTACCAATAAAGGCTTATTTAGAAGTCTCTAAAAAATAGCTGTAACCCCACAGAAATAGGTATGAAAGATAATGACTACGGAACCATTTTC…
83747_WDA258	C17orf75	TCTCTAGCAGTGACCAGTGCCCATCAATTGTTGTCCAGTGTGGTAGGGACTTATGGGGACATTTAGTCATGAGTAGCTGCTCAAGAAAAACTGGAATATATGTACCAATCAGGCTTTATTTTTCTCTCATAGGCTTTGAGTTACACTCCTGTTGAAGTTAAAGAATCAGATGAAAAAACAAAGAGAGACATTAACAGGTAAAGAACAGTTTTTTCAAAGAGAAAAGCTTTTCCACAGCAAGATTGACATCTGTGTTTGTAAACTGCTCCTTCCATCCCTTCCCCACCAGCCCAGTGCAAAATAAATTTGTTTTCATCCTTCCGTCCTGCAATATTGTTTGTGGAAATGGACTTGTGTGTGTGGCAGGTTTCTGAGTGTGGCCAGTCTTCAAGGACTTAT…
83747_WAR272	DPY19L3	TCTCTAGCAGGAGACAACCCAAAATGTGTGCTATGGACTACTGCTTGAACAAAGAGGAAAAAAATGGATACGACTCTGAGCTCAATTGTAAGTTTCAGAGGACAAGGGTGGTGGGTGGGGAAAAGCGCCTGTTTTATAGCTTCCCAGATGGTATCTGAGGCACAGACACAAACTGGCCCAGGTTCTCTTTCCTTTCTCATTTTACACGCTCCTGAAACAATCTCACCCACACATCTACAAGATGGTAAGATGAAAATGCCCATTTCCAACACAGACGGAACTCCTGCCTTCAGCCCCGGAAGTCTAGCTTCCTTTATTCTGTATTTCTAGGTGGACTGCTTTAAAAGTGCCTCACAACATAGTCAAACCTGAGCTCATTGTTCCCTGCCTTTCCTCCTG…
83747_WBV264	PAXBP1	TCTCTAGCATTATGGATTGTGCTTTAGATGTCATATCTAAGAAATCTTTGCCTAATATGAAGCCACAAAGGTTTTCTCCTATCCTTTCTTCTAGAAGTTTCATAGTTTTAGGTTTTACATTTAGGTCTGTGACTCTTTTCAGGTTAATTTTTATTATAGGGTGTGAGGCCTGGATTAAGGTTTACTTGTTCCAGCACTATTTGTTGAAAAGGCGATAGCCTTTTCTGTGAACACCAAAAATTCCTTTGTCCTATGAACACCAAAAATTTGAGACAGGTCTCAGTTAATTTAGAAAGTTTATTTTGCCAAGATTGAGGACACACCTGTGACACAGCCTTAGGAAGTTCTGATGACATGTGCCCAAGGTGGTCGGGGCACAGCTTGGTTTTATACATTTTA…
83747_WBV264	PAXBP1-AS1	TCTCTAGCATTATGGATTGTGCTTTAGATGTCATATCTAAGAAATCTTTGCCTAATATGAAGCCACAAAGGTTTTCTCCTATCCTTTCTTCTAGAAGTTTCATAGTTTTAGGTTTTACATTTAGGTCTGTGACTCTTTTCAGGTTAATTTTTATTATAGGGTGTGAGGCCTGGATTAAGGTTTACTTGTTCCAGCACTATTTGTTGAAAAGGCGATAGCCTTTTCTGTGAACACCAAAAATTCCTTTGTCCTATGAACACCAAAAATTTGAGACAGGTCTCAGTTAATTTAGAAAGTTTATTTTGCCAAGATTGAGGACACACCTGTGACACAGCCTTAGGAAGTTCTGATGACATGTGCCCAAGGTGGTCGGGGCACAGCTTGGTTTTATACATTTTA…
83747_WDA257	S100PBP	TCTCTAGCAGAGATAACTAACCCAATGGAGAGGATTCAAACTGAACTGGCAAGAACTACATTTGAATCTACTCCTTACTAATTTCTCTGTGTCTGATAACCTGAAGAATTACACTTTTTCAAGGTTAAATGCAATAAACATCTCAAAAGGAAGGAGGACAAGAAGTACTACGCTCCCCTTTTGTGCTTCTGGCTGCACTATAATTCACATACAAATGGAGGAAAGGTGAAGAACATACCACCCCCGCCCTTGCAATAAGGTATATACAAATCTTATGATTTTGGATGTAGGAATACTGGGCAATGGGAAGTGATAGAAAAACTTCATATTATACTGGGTTCCTGGAAGGCAGAAGGAAGTGCCAGAGGTCTGTGAAATTTTTAGAGTAATTTGTAATGC…
83747_WDB282	Upstream: PSMB9 (0.325 kb); Downstream: PPP1R2P1 (16.299 kb)	TCTCTAGCAGCCTTGACCTCCCAAAGTGCTGGGATTACAGGTGTGAATACAGGGGGTTTTTTGGTTTGAATTTTAAGAGATAAAATTTATAAAACATTTAGCCAATGCCACAAATGTAGCTTCTTTTGGTTATTGTCATTATTCTTTGAAATTCACAAGTGCCCCAAAATATTTAAGCATTTTTCATGTATTGCCCTTTAATATGAATGAATGCATTATGAAAGGAATTCTTTTACATGCGAGTTTGCTGATAGTCTTAGCTAATTCTCATGTGTGTAGGTGTCTTGCCTATCTGTCAGTCTTAGCCTTAAAGGAAAGAGTCCCATCACCTCACTTGCGGCCTCATCATCATGGACCGCATGATGATGCGGAATGAGAATTTTTATTGTTTGTACTACT…
83747_WDA249	Upstream: ZBTB9 (76.892 kb); Downstream: BAK1 (38.11 kb)	TCTCTAGCACCAGGAGTTCAAAGCTGCAGTAAGCCATGATCGTGCCACTGCACTCCAGCCTGGGTGAGAGAGCAAGACCCAAAAGGCCATATACTGTATGAGTCCATTTATATAAAATGTCTAGAATAGGCAAAATGGTAGAGACAGTAAATTAGTGGTTTCCAGAGTTTCTCTCCTGAGGCAGGAGAATCGCTTGAACCTGGGAGGCAGAGGTTGCAGTGAGCAGAGAGATCTTGCCATTGCACTCCAGCCTGGGCAACAGGCACAAAACTCCGTCTCAAAAAAGAAAAGGGGAGGAGAGGGAGCGGCTGCTAGTGGGTACATGACTTCTTTTGGAGATGATGAAAATGTTCTAAGATTATGATGATGGTTGCACAACTCAGTAAATAAACTTTAAAA…
83747_WDB220	C6orf106	TCTCTAGCAATGCCTGTAATCCCAGCTTTGGGAGGCCGAGGTGGGAGGATCACTTCAGATGAGGAGTTGGAGACCAGTTGGGCCAACATGATGAAACCCCATCTAAAAATACAGAAATTAACCGGGTATGGTGTTGGGCACCTTTAATCCCAGCTACTTGGGAGGCTGAGGCAGGAGAATTGCTTGAACCCAGGAGGTGGAGGTTGCAGTGAGCTGAAATCATGCCACTGCACTTCAGGCTGGGTGACAGAGTGAGACTCCATCTCAAAAAAAAATTAAAAATAAAAATAAATAAATTAACCATAGTTCTCTGAAAATAGTGTCTATGTGTCTAAATTTTTTTTCTTTCTTTCTTTCTTTTTCTTTTTTTTTTTTTTTT
83747_WDB276	BAZ1A	TCTCTAGCAGCTACTACATTGAAGGTAGTATTTCACAGCTGATTTGACTTCAGAATGTGGGTTAAGAGACTCTTACTAGGAAATATAGTCAGAAATACACTCAGCCTAAAGTTATGTTCTTAGTATAAGGAAGAAAATGTTCCTTTCTCCCGGTCCCTTGTCAGGAACTGTGATTTAGTAAAGTTGGAACAAGTTCAGGACATCTATAATTTTAGAAGTTTCAAAGGTGATTGTGATAAACAGCAAGGGTTGAGAACCAGTAGCTTACAAATAATACTTCTTAATAGTTAGGTAAAAAGTATGTCATCTCTGCCTTTTAAGTTTTCCTGCTCTTGGTTCAAATAGTTATATAAATTGTTCAATATTTCAGGAACTTCCAGAACCAACACCAGTGAAAAC…
83747_VWI286	LOC101927522	TCTCTAGCATTCTCAAGACACTAGGTCTGCTATCTCCTCAGTCTGCTGGCTCTCTGAAATAATGTCATTTTTCCTTCCCCCAATATCTCGTCTCTTGATTTATTGGCTGTTGTGCAGAGATTGGTATGAGCTTTGGATTCAACT
83747_WCJ238	Upstream: LOC100420061 (8.495 kb); Downstream: SLFN12L (5.879 kb)	TCTCTAGCACTATCCATTAATTTTTGTTATCTTTTTAGACACAGGGTCTTGCCCTTGTCACCGAGGCTGGAGTGCAGTGGTGTGGTCATAGCTCATTACAGCCTTGACCTCCCGACATCAAGAGATTCTCCTGCCTCAGACTCTTGAGTAGCTGGGACTACAGGTGTACACCACCATGCCCAGCTAACTTTTATATGTTTTGTAGAGATGGGGTCTCCCCATGTTGCCCAGGCTGGTTTGAACTCCTGGGATTAAGCAGTCCTGCCTCAGCCTCCCAAAGTGCTGGAATTATAGGCATGAGTCACTGTGCTTGGCCCTCCATTAATTCTTAGAATGACGTAGGTAGTGGTAACTACTATTAAATTTTCCTTCAGGCATAGGAGTGCGGGGTGTATGTTT…
83747_WCA221	KIAA0319L	TCTCTAGCAATAACATAATCAAATCGCTTAAAACAGTGGTAAGGAGAAAATTATATAAGCAGCCAGAGAAAAAAGAAACATGATATATGTGGAACAAAGATAAAAACTAGAGCAGATATCTCAACTGAAACAATGCAAGCTAGAAGACATTGACACAGTATCTCGAAAGTACTGAAAGCAAAAAAATAAACCTGTCAACTTGGATTTGTTTAAACAGGGAAAATATTAAATGTAATATTTTAAAAAAAGGATTAGCGCAGAAATCAATAAAATAGAAAACAGAAAAACAATAGAGAAAAACGAATAAAACCAAACATGGTTCTTTGAGAAACATTAACTAGTCTAATCAGGAGAAATGAGACAGCAAGAGCCAGAGCCAGAGCAAGAGACAAGAAGACA…
83747_WBT244	FKBP5	TCTCTAGCAGAAAGCACTGACTGGCAAAAAATGGACACTGGGCCTAGCCTAAGAGGGAGAAGCAGGGCTTCCCAGAGGAAAGTCCCGGGATGCTGTTTCCAGCATAAAGGGGAGTGGGCTCTGGGCTCACACAAGGAGTCTCAGCAAGGCCAGACCGTAAAGGGCTGGGTATAGTGGGAAGAAGAGTTGGATTTTATGCAGTGGCTGATCTGCTGTTGCCATAGAGGATTCTTTTTGAATAATAACTTTTACTTTCTTATTGTGTTACACACTCGTTGTAGAAAAATTAAATTAGTGAAGAAAATAAAATAAAAATTTCCTATAATTTTTTTCCCTTTTTTGAATGTTCTTAGCTAATTTCCCTTAAACTTCATTTAACATTTAGGTTACTTTTTTTCT…
83747_WBT239	SRPK1	TCTCTAGCAATATGCACCACATTTTTTTAATTCATCTGTTGATGGACACTTAGGTTGCTTCCAAATCTTAAATATTGTGAATAGTGCTACAACAAACATCGGAGTGCAGACATCTTTTTTATATACAGATTTCCTTTCGTTTGATTATATACGCAGCAGTGGGATTGCTGGATAATATGGTAGCTCTAGTTTTCTGAGGGACCTCCAAACTGTTCTCCATGGTGGTTGTAACCAGTTTATATTCCTATCATCAGTGCAGGAGGGTTCCCTTTTCTCCACATCCTTGCCAGCATTTGTTACTGCCTATCTTTTGGACGTAAGCCATTTTAACTGGGGTGAGATGCTCTTGTAGCTTTGATTTGCCTTTCTCTGATGGTCAGTGATGTTGAGCACCTTTTC…
83747_WDA266	ZNF529	TCTCTAGCAGCAGGCGCCGCCTGTAGTCCCAGCTACTCGGGAGGCTGAGGCAGGAGAATGGCCTAAATCCGGGAGGAGGAGCTTGCAGTGAGCCGAGATCGCGCCACTGCACTCCAGGCTGGGTGACAGAGCGAGACTCCATCTAAAAAAAAAAAAAAA
83747_WDA266	ZNF529-AS1	TCTCTAGCAGCAGGCGCCGCCTGTAGTCCCAGCTACTCGGGAGGCTGAGGCAGGAGAATGGCCTAAATCCGGGAGGAGGAGCTTGCAGTGAGCCGAGATCGCGCCACTGCACTCCAGGCTGGGTGACAGAGCGAGACTCCATCTAAAAAAAAAAAAAAA
83747_WBV222	ZNF529	TCTCTAGCAGTTGCAGTGAACCGAGATTGCCCCACTGCACTCCACCCTGGGTAACAGAGGGAGACTCTGTCTCAAAAAAAAAAAAAAAAAAAAGGGCCCCCCCCCTTTT
83747_WBV222	ZNF529-AS1	TCTCTAGCAGTTGCAGTGAACCGAGATTGCCCCACTGCACTCCACCCTGGGTAACAGAGGGAGACTCTGTCTCAAAAAAAAAAAAAAAAAAAAGGGCCCCCCCCCTTTT
83747_WBV225	ZNF529	TCTCTAGCAGTTGCAGTGAACCGAGATTGCCCCACTGCACTCCACCCTGGGTAACAGAGGGAGACTCTGTCTCAAAAAAAAAAAAAAAAAAAA
83747_WBV225	ZNF529-AS1	TCTCTAGCAGTTGCAGTGAACCGAGATTGCCCCACTGCACTCCACCCTGGGTAACAGAGGGAGACTCTGTCTCAAAAAAAAAAAAAAAAAAAA
83747_WDB200	AOAH	TCTCTAGCAGTTTCCACCTCAGAGCAATCCAGGAAAGAGAGAGGCAGACAGGTGGTGAAAAATTCAGATGATCAGAAACCTACCATTTGTGCTAAAGTTGGGGTTAAATGCAATGATAATTTAAAAATAAAGGTAGGAGATTATGGAGAAGAGAGAGTGTATGGGAACTGCCACGGTAAAGGGCACGTGCAGAGGGCAGTAGCTGTGTCCAGAGAATGAGGGTGGTCCAGCTAGACCGCGAAGATCTGCCTGGCCCATGAGGGTGGAATGTGTGGTGGGTCAGATGCAGGGCCAATGTCCAGATTGCATGGCTAAGCCAAGACCATGAACCCCACCAACCCTGAAACTTCACTTGCTGGCGCTCTTAGGGCTGAGGACAGAGACCACCTCCAAAGGCTG…
83747_WDA217	TMEM184B	TCTCTAGCAAACTGACTGCTGATGGGATCCCAGATTCACTGCTCACTCTGCATGAAACAAAAACCACAGGCGCTAGAGGTGGGGACCAGGAGGCTCTGCCAGTAGCTACAGCGGCGCCATGGGGTTAGTTATTTTCTCTCGGAGCTTTTCGGTAAATGGGGAACAGCCCTGCTGAGTGGAGTGGAGGTTCTCATCCACTTGCCAGCAGGACGGGCCCCATTCTGGGTGCAGGCAGTCCACAGGGGTTGGATCAGGAGATAAATAAAGGTACCAAGCTCCACACACGTCCCTTGGAGTATGGGGGCTGTCTGATCTGAAAATCCCTTTGAGGGTAACAGAGGCAGTAACTTCCGGAGGTCTCACTGC
83747_WCA207	TRG	TCTCTAGCAAGGTGCACTGCAGATATTAGTCTGCTTTCTGAGGGTAGGGATGACAAATAAAATATACAATACGCAGAGAATTGGAAGTTCAGATAAATAACAAGTTTTTAGTTTAAGTATGTTCCAAATGTTGCATGACATGGCACCCAGTACTACTTTAAAAACAAACAAGCAAACAAACAAACTCACATTCCTACTTAATGAACAAAAATCCTCTAATAAGGAGGTCACACACACAGGATTACAGGCACAACTCACCCCCCCCAACACACACACACATTTACCTTAGAGCAGAGTCCAAGACACAGACGGGCACACACTACTTGAAAGCACTCAA
83747_WCA207	TRG-AS1	TCTCTAGCAAGGTGCACTGCAGATATTAGTCTGCTTTCTGAGGGTAGGGATGACAAATAAAATATACAATACGCAGAGAATTGGAAGTTCAGATAAATAACAAGTTTTTAGTTTAAGTATGTTCCAAATGTTGCATGACATGGCACCCAGTACTACTTTAAAAACAAACAAGCAAACAAACAAACTCACATTCCTACTTAATGAACAAAAATCCTCTAATAAGGAGGTCACACACACAGGATTACAGGCACAACTCACCCCCCCCAACACACACACACATTTACCTTAGAGCAGAGTCCAAGACACAGACGGGCACACACTACTTGAAAGCACTCAA
83747_WBV282	Upstream: LINC01282 (238.206 kb); Downstream: MIR3937 (31.236 kb)	TCTCTAGCACGATGGTTCTCGCCTGTAATCCCAGCACTTTGGGAGGCTGAGGTGGGTGGATCACTGGAGGTCAGGAGTTTGAGACCAGCCTGGCCAACATGGTGAAACTCCATCTCTACTAAAAATATAAAAATTAGCCAGGCCTGGTGGCATGCGCCTGTCATCCTAGCTACTTGGGAGGCTGAGGCAGGAGAACCACTTGAACCAGGGAGGCAGAGGTTGCAGCGAGCCAAGATAGTGCCACTGCACTCCAGCCTGGGTGACAGAGTGAGACTCTATCTCAAGAAAAAAAAAAACCCGGGAAAAGGTCT
83747_WCJ279	BUB1B	TCTCTAGCAATATGGTTTCAAGTCTTAAATTTGTTAAGGTTTGTTTTATCACCCAGATTATGGTTTATCTTGGTGAATGCTTCATGTACACTTGAAAAATATGTGTATTCTGTTTTTTAGAGTGTAATATTCTGTAAATATAATTTAGGGCAAGTTGACTGGTAGTCTGTTCTGGTCTTCTGTATCATTGATGACTTTCTGTCTACTTGTTATATCAATTACTAAGAAGGGTTTTGAAGCCTCTTTGTGATTTTGTCTATTTCTTTTAGTCCCATCAGTTTTGCCTAATATATTTTGAAGTTCTTTTAGATGCATAAACATTTAGAATTGACCCCTGTATCATTATATAATGTCTCCCTTTATCCCTGATAATACTCCTTATTCAGAAGTCTACCTGGT…
83747_WDB217	ZHX3	TCTCTAGCAGGTACCATACAAGGCATCTTTGAAAGTTTAACTTTGGAGCAGAAACCTGAAGAAGGAGGGCAGTAGCCATTTGGCTATCTGGGAGAAGATGATTCCAGGCAGAGGGAACAAGAACAATGGCTCCAAAGCAGGAATATTTCTGGGCAGACTGAAGCATGGCCAGCAGACCAGTGTGATGAAGCAGTCAGTATGAGAGTGAGCACTAGGAGATGTGTACGTAAGAAACTTGTCTTATGACATTTTTGGTTTAGAGGATTGATATATAAAGCCACTAAACAGTTTTACTCAATTTTAAGACTCAAAGTTAAATAATGATCAAGGTAGACTACCCAAGATTACGCCTGCAGCAATCCATTACTGAAGCATAGGGAAGGTGCCCACCACAAGACA…
83747_WDB227	ACLY	TCTCTAGCAGTGTGCACCTGTAATCCCAGCTACTCAGGAGGCTAAGGCAGGAGACTAGCTTGAAACCGGGAGGCAGAGATTGCAGTGAGCCGAGATCACATCACTGCACTCCAGCCTGAGTGACAGAGTGAGACTCCACCATAAAAAAAAAAAAAAAAAAAAGGGGGGGG
83747_WCI253	TAF8	TCTCTAGCAGAGACCATGGCTTTAAATAAAGCAGAGGAAATTGTTATTGTACGCTTCTGTTAATTTGGGCTGAGATATGGTGATTGGGTCATGGACTAAGTTGAGGTTCACCTTATGAGAAAGAGGAATCATGTAAACAAACGTCATCATACCTTTGTAAGTGCAATATAGTTAAAGTGCTTGGACATGCATTCACTGACGGTCCCGTAGTGATGTGAGGTCATGGTGGTAATTGAACCTAAAGAGTGTCAGCAACTGCCTGAGGACTCTTGAATACCATGAGGCCAAGCCAGGGTTGCAGACAGCAGGAGTGTAGGAAGGCCTGAGTCTTAGAGTCAGACTTGCCTAGCTTCAAGTCCAGGCTGTGCTGCTTGCCACATGTGTGACCGTGATTGTGTT…
83747_WDB218	TCF20	TCTCTAGCATGCATGTCGAGGGGAAAGACCAGCCTGATCAAGTTCTTGTTAATTTTCATCCAACCCATGTTTCTACTTTCTGGACATGCAGTTTTATGCTGTGGAATCAGGATTGACACATTAATAAGGCAAATTAAAAGTCCCAGAGAACAGCTCGTTAGGAAGTCAAACTGCCTTCTTGACATTCAGTAGAATAACTTACACTTTATGATTCTGAAGAAGCATGGGTCTGGTGTTTTTACTTTCGTTAGCCAAGGGTTACCTTCACATTATTGCAGAGGTCCCTTCCTCATAACACAGCTCACGGGTGAGAATCTGGATTTTTTTTTTTTTTTTTTTTTTTTTTTTTT
83747_WBT224	TCF20	TCTCTAGCACATACAGCCTCCACATCAGGAAATCAACACTGATACTACACTCTCAATCCAATCCATAGACCCCATTTGAATTTTGTCAGCTGTCCCAACAATGTCTTTCCTTTCTAGTCCAGGAGTCTACCCCAGAGCTACATCTCACCAGTGTCAATCAATCTGGAATAGTTCCCTTTTCTCTTCCTGACTTCCATGTCCCTGCCAGAGTACAGTCTTTTCATTTTGCAGGATAACCCTCAATCTGATCTGTATTTCCTCGTGACCGGACTCAGGTCATGCTTCCTTAGCGGCAATACCAGACACATGGTGCTGTATTCTTCCCAGGACATTGCATAAGAAGAAGACTGATGGCAACCCATCCCACTACTGCTGATATTTACCACATTCACCTGGTCA…
83747_WDB231	PPCS	TCTCTAGCAAGAAGTATTGAAAGTTTTTCAAAGATTCTCAAGGATTCAAAGATTAAGCAGGGCAGTGGTGTAACACTGCTTTGCTAAGTGAGAAAAACAATAATTGCAACCATTTAGTGAGTGTGAATCAAATGCTAGGCACCAGACTGATGCTTTCTTTTTGCTATTTCATTTGATCCTCACAATAAATGGCATTACTTTGCAGAGAGATTATCCTCATTTTATGCATGTGGACACTGAGATTAAGTCAAATGCCTAAGTTTATAAAGCTAATAGGTGGCACAGCTGGCTAAGTTGACTTCTAGCCCATACTCTACCACACTGTAATGCATCCCTCAGGACAGAGATCACCAAGTGGCCCCTGCCTGGTCCCAGGTGGAAGGACATATTAAGTTAAAC…
83747_WBT282	ATP6V0A1	TCTCTAGCAGTTTTTCTCTATCATTTTCATTCCAAATTTCAATTTGATTCTACCCCTGTCAGCCACACTCTTAAAAAGTGGCACAGGGACCATAACTTGATAAAGTCATGGGATCATAAACATAGCAAAAAGGGGGAAAAACTGTGTATAAACCAGATGATAAGTCTGAAGGCCTAAAAAATAGAAAGCAATCATTTTGGGAAGTAAGGATCAACACCAGAAGTGCAGAGAAATACTGTCATGAGATTGGAAAAGTTTAAGATGAGATCATGGAGACACTAGTTACCACTGGCTGTTACATGTAAGTTGAGGGGGTTCTTTCGGTTTCTACTTGCAATCAAATCAGCTGACTACAAGCAACTTGTTTTCAGGATCCCGATGATTACAACATTTCAACTT…
83747_WDA267	Upstream: LOC100506639 (7.612 kb); Downstream: ZNF131 (19.718 kb)	TCTCTAGCAATTACCTGGGCTTGGTGGGGGGTGCCTGTAATCCCAGGTACTCAGGAGGCTGAGACAGGAGAATTGCTTGAACCCGAGAGGCAGAGGCTGCAGTGAGCCGAGATGGCGCCACTGCAGTCTAGCCTGGGTGACAGAGCAAGACTCTGTCTCAAAATAAATAAATAAAAAATAATAATTATTGAAGCTGGACGTGGTGGATCATGCCTGTAATCCCAACACTTTGGGAAACCAAGGCAAATCTTTGGTTTCTGATGACCCAGAAGTGTAAAAGTACAAAACTGGAAGACTATTGCATCCTTCTCCTCACTCTCAGCACAGATGTATTGTTTCACCATCTAGGAGCTTGAAGCTTTGAAGGACTGTAAGTTTATCTGCATGCAAGAGCAGAGA…
83747_WBV207	LOC105377053	TCTCTAGCACTTTCCTTCTCGTTTTATATGACAAGTGATAACATTATAGATGTATAAAGTATCTTTCAGAGTATGTGACATTTCATTTGGCAGCTGGGTGACAGAAGGTGTGTGCTACATTTCTATGGATACGTTGTTCGTTTCTTGACAATTTAATATTACACTGGTGACTATGCCTGGGCCCCAGGCTGCAACGCAGTTTGTGCTGGGCACACTTAACCAGGCAGGTATTATTTTTAATAAAACTTACTGAGGTGCTACTTTAAAGTAGATCAAACTTCTTTCCCTAACCATAGAAGAGGCACAAATCATCCCTTTAAAGCAGATAATCCCAAACTCGATAGTCAGGAGTAGTCCCTGTGACAAAAGCCTAACGTCTTCTAATCTAGAACTCATCAG…
83747_WBV207	SNRK	TCTCTAGCACTTTCCTTCTCGTTTTATATGACAAGTGATAACATTATAGATGTATAAAGTATCTTTCAGAGTATGTGACATTTCATTTGGCAGCTGGGTGACAGAAGGTGTGTGCTACATTTCTATGGATACGTTGTTCGTTTCTTGACAATTTAATATTACACTGGTGACTATGCCTGGGCCCCAGGCTGCAACGCAGTTTGTGCTGGGCACACTTAACCAGGCAGGTATTATTTTTAATAAAACTTACTGAGGTGCTACTTTAAAGTAGATCAAACTTCTTTCCCTAACCATAGAAGAGGCACAAATCATCCCTTTAAAGCAGATAATCCCAAACTCGATAGTCAGGAGTAGTCCCTGTGACAAAAGCCTAACGTCTTCTAATCTAGAACTCATCAG…
83747_WAR280	PARVB	TCTCTAGCAGTGTCGAACTCCTGACCTTAAGTGATCCGCCCGCCTCGGCCTCCCAAAGTGCTGGGATTACAGGCGTGAGCCACTGCACCCAGCCAAGATGCAGTATTCAATAATAACTGCATAAAATTAACTGCAGTCCATACTGCACCACTGTAATAGTAGCCGCCTCCTGTTGCTATTGCATTGCTTAGAACATTATTTGATGTTAATTATCTCCACTTGAGCAGTTCACCGCTCCAGTAAATTCCATATCATAGTAAAAAAAAAAAAAGGG
83747_WCA232	Upstream: LOC102724904 (1119.45 kb); Downstream: LOC105379434 (16625.134 kb)	TCTCTAGCAGATATTCCCGTTTCCAACGAAACCTTCAAAGCTATCCAAATATCCACTTGCAGATTCTACAAAAAGAGTGTTTCCAAAATGTTGTATCAAAAGAAAGGTTCAACTCTGTTAGTTGAGGACACACATCGCAAATAAGTTTCTGAGAATGCTTCTGTCTAGTTTTTATTTGAAGATATTTCCTTTCTCACCACAGGCCTGAAAGCGCTTAAAACGTCCGCTTGCAGATACTACAGAAAGAGTGTTTCAAACCTGATCTATGAAAGGGAATGTTCAGTTCTGTGACTTGAATGCAAACATCACAAAGAAGTTCCTGAGAATGCTTCTCCCTAGATTTTATATGTAATCCCGTTTCCAACGAAATTCGCAAAGCTATCCAAATATCCACTTTCA…
83747_WCJ256	ERI3	TCTCTAGCAATGTTCAAAAAGGGTTTTAAAAAAACACAGATCTAAGCAATATCTCATACAAAGGAAAATATTTTCCAGGAGCACCAGTGGTTCCTTCTTGGAGCTTGGGAAAAAAGGTCTTCCAGCCTTCACTCTCTATCTGACAGAAGTCAGAAAGGCCCAAGCAAATGGGCCTAGGAAGGTGAGAAATGTTCAAAATACAAAAGAGTAGAGCCCGGGTCCCCCACCTAGGAGGTTGTGGCCTGGTGGGAAGCTGCATGGAACCTCTATTCCATGCCAGGTGAGCTATAGGAAAGCAGAGATAGGTCATACAGTCCAGCCAGGTGCCCAGCTGGTTCTGAGGCCCTCTGAAGCAGCCTGTCTGTTGGATTCCGCCACAGAATACAGAACCAGACTTCC…
83747_WDA221	KDM6A	TCTCTAGCAGAAGACAAAAATAGGGTTCTATATATTCTTAATTCATTCCTTCAAATTATAAAACTTTACAAGCTGCATACTTTTCAAAGCTATGTGGACATCGCTGATTGCAATGATTGAAAATCAAAATTAAATGATTCATCAATGGAATAATGTGTACCTTCCTTTGAAAAACTTGCCTTAAAAATTAAACAAACCACTGTAGCATTATTTTAAGAAATCTCCTTCAAAATCATGAAAATGCACAAAGGTTCTAAGTTGGTACCCCAAAATCTCTTCCCATATTAGAGGGAATTTTATTTTGATCTAGATTCCCTTTGCAATTAAATCAAAAGGCTTTTCATTACTAAAAGCCTCCTGTGCTTAGTAAATTAAGCTTGACCACTAGAGAATTGAAAA…
83747_WDA225	SLC38A1	TCTCTAGCAGCTGGCATTTTATAACATCTGCTCCAGTCCTATTGTTGATTATAGGACCTCCTTTTACCGAGGATTTTAACAACAAAACAATTGTCTGTGGATAACAAAATCTTTTAGGACAGCCACTATTAAAGCCACGATTGACTAGGAAATTTGGGTTACCTCTGTGCACACACTAGTTTGCTGCAACAATTATAATTATTAATAACATACCCATCATGATAAGGTTTTTCCTCAAAAAAAAACCTGTGGTGCTTTTACTCCAATGTCTAACTTGTGGAAAAAATGAATAATACCCCTTTAGTTTTAGCCAATGTCCCATACAGAATCCTTTTTTACAAGACCCCTTTTTTACCCTTTCCATAACTTGCATAGACCTTCATTTTTATTCTATCTAAC…
83747_WBT210	Upstream: UQCRC2P1 (34.628 kb); Downstream: CCR2 (7.14 kb)	TCTCTAGCAGAATCTAAATTCTATTCCATTGATCTACATGTCTATCCTTGTATCAGTATCACACTATCTTGATTACTGTAGATTTGTAGTAAGTTTTGAAACTAGAAAGTGTGAGTACTGCAATATTCTTCTTTTTCTTTTTTAAAGATTGTCAGGGCCTCTTGCAATTTAATAGGGATATGAGGATTGACTTTTCTATTCTACAAAATTAAAATTTTGTTAGAGATTGCATTGACACTGTAGGTAGCTTTCAGTAACATTGCCATCTCAACAATTTTAAGTATTCTAATACATGAATATGAGCTTTCTTTCTCTTTATTTAGGTCTTCTTTAATTTCTTTCAGCAGTGTTTTGTAGTTTTGGGGTACAAGTCTTTCACCTTTAAATTTTGGCGAAATT…
83747_WDB243	SAE1	TCTCTAGCACCAACCACACCCTCTGGTCACAGAACTGTTCTGACAGAGCCCTCTACATTCAGAGCCACCCTGCCTGGTCACAAGCAGCAGGGAGAGAGGGTCTTGTCTCCAGCCCAGCACTTGAGCAGCACATGACCTTGACTCTAGGCATCTGCTGCTCTCTGCCAACCCCTCTTGCCGAGGGAAGATGGCACAGGACATTCCCGTGACTGTTGTCTGACAGTCAGAGAAAAGATGTGAGGCTTTAAACAAGAATTGCAGCTGGGCCTTGGGGCCTGTGAGCAGCTCAAACACAGGCTACTGCCAAGTGGGTGGGGGAGTGGGGGAGATGTGGGCCTGCTAAGAAAAAAAGCAAGGCAGGTTGCTGACAATGTTGCCCATTATTGTAATCTGATCTTG…
83747_WDB271	ZMYND8	TCTCTAGCAATATCCATATATAAAAAGACATGGATGGGTCCCAGTGCTATCTGAACAGTTTTTCTTTATGAATGAATGGGAGCACACTGACAGGTTGAAGGTCATTCCATCTCATTTTTTTATTCTCACAATGAGATCTAATAAAGAAAAGCTCCCTCATACCATTTTGGCTGCCAGCCTGTCCCACAACCACCAGAGCCTCACAGCTCACACGCCTAAGAGGTCTGTTCCATCCACGCCATCACAATTATGGGCATTTGCAAGAAAACAGGTTCTCCTGGACACCTGGGCCACTCTCCCAGAAGCAGTCAAGGCCATGCCCCCAGATATCAAATCCTCTTCTGCAAGAGGACCAAAAGGGACCTGAAACAATACCAGGCTGTGGGGCCAAGGTCAGAA…
83747_WBV257	RPAP3	TCTCTAGCAATCCACAGAGGAAAGCCCATCAGACTAACAGCAGATCTCTCAGCAGAAACCCTACAAGCCAGAAGACAGTAGGGGCCAATGTTCAACATTCTTAATGAAAAGAATTTTCAACCCAGAATTTCATATCTAGCCAAACTAAGCTTCCTAAGTGAAGGAGAAATAAAATCCTTTACAGACAAGCAAATGCTGACAGATTGTGTCACCACCCGGCTTGCCTTACAAGAGCTTCTGAAGGAAGCACTAAACATGGAAAGAAACAACCAGTACCAGCCACTGCAAAAACAGGCCAAATTGTAAAGACCATTGATGCTAGGAAGAAACTGCATCAATTAACAGTCAAAATAACCAGCGAACATCATAATGACAGGATCAAATTCACACATAACAATA…
83747_WDB278	SMAD2	TCTCTAGCAGACTGATGATATATTCAGACACCCGGCCAGGCACAGTGGCTTACGCCTGTAATCCCAAAACTTTGAGGGGCCGTGGCAGGCAAATCGCTTGAGCCCAGGAGTTCAAGACAAATCTAGGCAACATGGCGAAACCCCACCTCTACAAAAAATTTTAAAAATTAGCTGGATATGGTAGGCATGCGCCTGCAGTCCCAACTACTCAGGTAGCTGAGGTGGGAGATTAACTTGACCCCTGGCAGTCAAGGTTGCAGTGAGCTGTGATCACACCACTGCACTCCAGCCTGGGTGACAGAGTGAGACACTGTCTCAAAAAAAAATTTACAGACCCCCATACAAAAAAATATTATACAACCCACTGCTCCAAAAAAGAAGAAAGGCATTCTTTACATA…
83747_WBV255	Upstream: WDR45 (6.301 kb); Downstream: GPKOW (5.963 kb)	TCTCTAGCAGGAGTTCAAGACCAGCCTGGCTAACATGGTGAAACCTCGTCTCTACTAAAAAATACAAAAAAAAAAAAAAAAAAAAAAAAAAAACCCCCACGTGGGGGGGGGCGGGGCC
83747_WAR213	FAM117A	TCTCTAGCAGTAATGTCACCTTCTTTTATACTTAAGTAAAAAGGCTTAACCTCATGAAGCAAAAAATTTGATCCAGGGAAACATTGGTACATTAATTACCAATAAGTCCTAACCAAACCTCCAAGAACTAGAAGGTCCAGGCTCAGTTATGATGGTCCTCTCTGAGCAGACAGCATTGCCATTTGCACAGCAGCTCCAACACACACCTCTAAGCTTCAGACAACCCAACAGGAATTTGAGGGCAGCCTCTTCGCATCCTCCTGCATCTTGCCCTGATTCTGGTTGGCCACTACCGGAAACTTACGTTAGAGGAGGAAAGAGCCTGAGGAATCAAGAGAATGGTGGGGGCAGTGTGTATAACTTCATCACTGCCTAAGGACAAAAAATCTAAGTATATAA…
83747_WCI233	PAQR8	TCTCTAGCATATTCCTTATGTAGCTGACCACTGCAATCCAATGCAGAAGATAGGGAGTAAACACACACACACATACATGTGAAGTGGTGCCAAGTGATACGAAGAAAAATGAAGCCAAATAAAGTGATTTCCTCAGGGCCTTACATACCATATACTATTCTGATTTTTGCCTCTGTGCCATTGCAGAAGCTATGTCTCCCATCATAAATGTCCCCCTCTTTGGATATTCTTCTTCTTTCAAGATCTCACTCAGGTTGTTTCTCCTGAATTACACTCAAACTGTAAGAGCTCCCACTGACTTTACCCTGTCTCACACTGAGGGGTACTGCACCTACTACCAGTGCCTCAGAGTCCTACACACAATTATAAACGTTCTAAAGTTTTCTCCTTCATGGAAAA…
83747_WDA196	ZYG11B	TCTCTAGCACTATCCAAAAGAGCTTTACTTTAGAGTCATGAGAAGCAGCACTGATCTTTGCAAAACTTACCCCAAAAAATGGGGAGAGAGAAAAACAGGAAGAAAAGTCTCTTTCTTAGGCTACCAGTCAGTTAACAAAGTATCTTAGATTAAGATTTGGAAACCAAAGAATGCATAATTAGGAGTGTACCATATCATGCAAAGTCTATGAAATACTAAATAAGGTAAAACAGTTAATCATTTAAAGCACGATGAGCAAATTCTCTTATCATACGGCTATTCTCATCACCGGACGAAGGTTGGTTTTGCATTATTCCTAAAATAAAACAGTTCGTGAGTGAATACTGCAAATTAAAAACTGTCAAAACACAGCAAATGATAAGGACTAAACATCCATTA…
83747_WCI252	SFMBT1	TCTCTAGCAGAAATATGTAATTCTCACCACTTTAAGAGAGACATAAATGAACAAAGAATAATCAAAAAGGGCAGCTAACATGACTGAGTTTTTACACACGGAAAACTAAAAATAGTGGGACTCGCTGTGCATGGTGGCTCACGCCTGTAATCCCAGCACTTTGGGAGGCTGAGGCGGGCGGATCACGAGGTCAGGAGATCGAGACCATCCTGGCTAACACGGTGAAACCCCATCTCTACTAAAAATACAAAAAATTGGCCGGGTGTGATGGCGGGCGCCTGCAGTCCCAGCTACTCGGGAGGCTGAGGCAGGAGAATGGCAGGACTCTTTAGCATATAAAGACAACAGCTGAAAGAATATGGTTTATATTCACAGACAACACTGACTGTGCATCAGTGT…
83747_WCA199	SFMBT1	TCTCTAGCAGGTAACAGAAGTAGACTGTCTCAAAACAAACAAACAAAAAAATTCTCAGCTTCCTGAGTAGCTGAGATTACAGGCATGTGTCACCACGTTTAGCTAATTTTGGTTCTTTAAATTTTTCGTAGAGATGAGGTCTTACTATATTGCCCAGGCTGGTCTGCAACTCCTGGGCTCAAGCTATCCTCCCGCCTTGCCTTCCCACAGTGCTGGGATTACAGGTGTGAGCCACTATGCCCAGCTTAGGTGCATTCTAAAATTATCTTATCAAGTCAAATACAGTGGCCTATTGGGTCAACCATAGAATCAGAAGAAAAAAAATGCCCTATTGGGATTTGGAGAAGAAAACCATTTCCCTAACACAATTTCCAATGGCCATGTATGGTGCATTGTATG…
83747_WDB275	Upstream: ZC3H10 (3.838 kb); Downstream: ESYT1 (1.867 kb)	TCTCTAGCACTTATCACCACCAGGTGGCACGTGGGCAGCAGAATTGTCAGTGGGCGGGGACCCACCCTGTTTACTTGTGTTGGTAACTGCATTGCAGCTGCTGATCCTGTGGCTCCTGGGCCCCAGCTGGGACAAGAACTTCCTGAGGATGAAGTTTTATCCCCTATATAATTTCTGATGATCTGGATGAGGTGAGGAAGGGAGAAGTTTGGAAAAGAACCTCCATAGGTCACCCTCTCCATTCCCCCATTCTCAGGAACCTCCTTGCCTACTCCAGTGCTTGGCAAATTTCAGTTTATAGAGAGGTTTCTCTCTAAGGTTCATCCATGTTCCTTCTGTAGTTCTGCTTTATCAGTTGGTGAGCAGGTCACTCATAATTCCTCCAATTTCCTTGTTTCC…
83747_WCI248	CCDC66	TCTCTAGCACAGACTTCATCAAAATTAAAGACTTTTGTGCATCAAAGGACACTATTATCAAGAGAGTGAAAAAGTAGCTCACAGAATGGGAGAAAACAGTTGTGAATCATGTATCTGACAAGGGATTATCATACAAAATATATAACTCCTACAACTCAACAACAAAAAAAACCCCAAAAAACCTGA
83747_WCA212	NLRC5	TCTCTAGCAGAAACCATGTCACTTTTAACTTTATTTTTTGAAGTACCACTTGCCACGAACTGAAGGTATCATCGAAAAGAAACTCAAGGGTGGGGCATGGAGGCTCACACCTGTAATCCCAGCACTTTGGGAGGCTAAGGCAGGAAAACTGCTTGAGCTCAGGAGTTTGAGATCAGCCTGGGCAACGTAATGAGACCTCGTCTCTATCAAAAATAAAAACAAAAAACAATTAGCCAGGTGTGGTGGTGCGCACCTGTAGTCCCATCTACTTGGGAGGCTGAGGCAGGAGGATCGATTGAGCCTGGGAAATAGAGGCTGCAGGAAACTATGCACGGAGCTGTGCAACCAGTGCACTCCAGCCTGGGTGACAGAGTGAGACCTTGTCTAGAAAAAAAAAAA…
83747_WBV218	CNOT1	TCTCTAGCAGTCTCCCCTTCCCAACTGGTAGAATGGTTTCTATTTTAAGCAAAAAAGTGTAGGGCTTAATTTTAGAGGATAAATATAATCTTAACATCTTTGTAACCCAAGATTTTGTTTATAAAATAGTTTTAGAAGAAACAGTTGCTCCTGGTGAGGAGCAGACAGCATGGCAGCATAGAAGAAACATTCCATTCACAGCCATAAAATGTTTGTCTTTAATTACTGCAAAACTGACTTAAAAAAAAAAATCTTCCTTATTAACCCGG
83747_WCI279	ADAM10	TCTCTAGCAGTTGGTTATTACGGCTCTTCTATAAAGAAAGAAAAATTAAATTTTTTTCCTGTAGAGCAAAGTGATATTCAGCCACAAAAGCTTTGAAGGTTTGATATTCAGAGAAGATGACCAAAGAGTTCTTTTATTTAGGCTACTGAAATATTATTTTATAAAACTTAAATATTATAGACAAATCACATGCCGAGTTGTACAACTATGTTTCTCTAGAGAATATCAACCACATGTACATGGAAAGATGAAAGACAAATTAGTAGCTAATTGAATGCCACATAATATATTCATGGTTTTGTGAGGGAATATTACTTAAACAGAGACCAAGATTAATTACTTTAACTATGTAGCTTTAAGCATCAATAATTCTTCTGAAAAACAAGTTTTCTAAAATTA…
83747_WDA281	USP15	TCTCTAGCACAAGTGACTTCATCAGTAATTTAATTTCCCAAGCCACAAACCAGAATATTAACCTATATTCCCCGCTCCATAACATCCATTAACCAAGCACCTCCAGAATATTTCTAAGAGTCTGCCCCTCGCCTCTTCATCCTCAGAAAAGTACTTTAGTTCTGCAGCTCCCCTTCCACACTATTTTTAGTGGCATAGATTACTATGATAGCTGCTTGATTTGTCCAACTACTTTAAGTTTTGCTTGCTTCCAAGCTGTCCTCCACTCTGCTGCCAAACATTTTAAAACCACAAACGTGATCATCTCACTTCTGTTTAAAATCTTAGTATCTGCATAATATAAATGCTTAATGTTTATATAAGGTTTTCGTACAAAGTGTTTTTATATTAGTTGATGGT…
83747_WCI220	REEP3	TCTCTAGCAGCCAGCACCTCAGTCTACCTCCACACTCTACCTCCATTGTCACATAGGACTCGCCCCTCATGTCTCTGTGTGTCTATTTTGCCTCTTCATCTTAAAAAGACACCAGTCACATAACTTCATTTAACTACATCTTCAATGACCCTGTTTCCAAATAAGGTCACGTTCTGAGGGATTGGGGTTTAGGACTGTGTGTTAGTCAGCTTGTGTTGCCATAACAAAAACCATGGACTGATTGACTTGAACAACAGGAATTATTTTTTCACAGTTCTGGAGACTGGAAGTCCAAAATCAAGTTGCTGCCAGGGTTGGTTTCCTGTGAGGGCTCTTTTCCTGGCTTGTAAGGCAGCCACCCTCCCATATGTCATCACATGGTCTTTCTGATGTGTGCAC…
83747_VQA252	RTN3	TCTCTAGCAGTTACCATGTGATTAATTACCTGCTCACCTAAGAAATTCATTACTTTTTACTAAAAGGATATCTATAACATGGAATAACTATATACATCAGTGAAGAATGGGTGCCAGCCTGTAGTAGCCACTAACTTACTTTTTCATATCCATACTATGTATATTCATTTGAGGGAGGTTTGAAATATTCAGGTATAGGTTTTCCTACACTTGAATTTTCTCATGTTCACAAAACAAGACAAATTCGTGCAAAACAGTATCAACAACTTGCAGCCACAGCATCAAAATAGGAAGTTAGCCAGCAGACATTCTGCAGCCAAGCTAGATCCTAAGCAAAACGTCTCTTTTGTACAAAGAAAAATGTTTTTCTTTTTTTT
83747_VWI201	TEX2	TCTCTAGCACCCACCTCAGCCTCCCAAAGTGCTGGGATTACAGAATTACAGGCATGAGCCACCACGCCCAGCTGCCGCCTTCTTTATTTTTCTGTATCCTGAATAATCTGTTCCCCGTCATTGGCTTTTCTGTTAGGTCTGGTGATTCTTATCTGCAGCAAGAAAAGGGGGTCCCTCACGTAGACACAGCACCAGGAGGCTGGTCCTCCCGGCTCTGTGACTCTGGAAGGTGGATCCTG
83747_WDB233	Upstream: NEAT1 (1.976 kb); Downstream: LOC105369345 (6.839 kb)	TCTCTAGCAAGTACCACACAAAGCCAGAGGATGACACTTCCTCCAGAGGTCTCACTGCACATGGAGAGGTTAGCCCTGGCATTAAGGGTCCTTGGAATCTCTCAGCAGTCATAGTCAGTCAGATGCACCAAGGGCAGCTGAGTCAATCTCCTTTTTGTAACAACAGGCCGTTCCTGCGGTTCTCAGTGCTGCTAACCTGGGCATACTGAAGAGCCTCAACCAATACTGGCTCTCAGGGTACTTTCCTTTTTAAAAGAAGTTCAACTTTTGCTATTCTTATGCCCCATAACTTTTAATTTGCACAAGATCAGCCATGCCCACTCACTGAATTCTATTATATTACCCACACCTCTGGAAATTCACAAAGTCTGAATTCAGATCTATGCATAAGGATGCAAA…
83747_WDA246	Upstream: FUT8 (125.994 kb); Downstream: NCOA4P1 (7.918 kb)	TCTCTAGCAGCACTAACAGGCCCTTAATTGTGACTGGCTTGGTTTGAGGGAGGGCTATAAATCACCCCCTCTCCTTTTCATGATCTGAGCAAGTGAGATATAGAAAAAAAAAAAAGGGGTTTAAAAAAATTATTTTTGGGCCCCAAAAAAAGGGAAAAAAAAAA
83747_WDB251	Upstream: FUT8 (125.994 kb); Downstream: NCOA4P1 (7.918 kb)	TCTCTAGCAGCACTAACAGGCCCTTAATTGTGACTGGCTTGGTTTGAGGGAGGGCTATAAATCACCCCCTCTCCTTTTCATGATCTGAGCAAGTGAGATATAGAAAAAAAAAAGGGAGTCTAAAAAATTACTTTTGGACCC
83747_WDB284	PACS1	TCTCTAGCAGGTAGACCACTTGAGCTCAGGAGTTCAAGACCAGCCTGAATAACATGGCAAAATCCCAACTCTACAAAAAATACAAAAATTAGCTGGGTATGGTGGCACATGTCTGTGGTCCCAGCTACTCGGGAGGCTGAGGTGGGAGGATGACTTGAGCCCAGGAGGCGGAGGTTGCAGTGAGCTGATATCGAGCGACTGTACTCCAGCCTAGGAGACAGAGCCAGACCCTGCCCTCAAAACCCCCCCAAAAAAGAAAATGATATAGAAAGTGATAGGCTGGGCACGGTGGCTTATGCCTGTACTCCCAGCACTTTGGGAGGCCGAGGAGGGTGGATCACGAGGTCAGGAGATTGAGAACATCCTGGCTAACACAGTGAAACCCCATCTCTACTAAAA…
83747_VWI241	HELZ	TCTCTAGCACTAATCATTTAAATGAGATGTTCTATTTTAATTAAAATTTCTGGCACCATCGTTAATGAGACTTAGAATTTCAACTAGTGTATTTAGCTCTTACTTGGTGATTAGCTTTGATGGCATAATTATAAATAGAGCCCTTATTAATTAAGTTGCTGACCTTTCCCCAGTTATCTATTTATATA
83747_WDB216	SUSD6	TCTCTAGCAGAAAGCAGAGAGGAAGCTAAAGATAATTCATTGATTTTTTTTCCCCCTGTAAAATTGTCTGGCTTTCTCCTTTTCTTTTTAAAATTATGTGGCACTGCCACATCAGGTGAGTTCATTGTCTTCCCAGAGTTAAGTACAGAGCTTCCTTCTGCGAACCTGGAATTGTCAGAGAATGATCCTGGTGCACAGATCAAGACAGTTTCTTGCCTAGACTGTGGCTTCTGGAAGCCACTGAACAATTTCTTTGCCATGTGGGTTTTGCCTTTTTTTAGTGCTCTTCCCAGGCATCACTGAGAGGGTCCTCTTCAACACCTGCTGTTGGCCAGGACTCTGCTCTTGGTCAAGAGGATCATATTTTTTCATGTGTTCTTTTTCTTTTCTTTTCTTTTC…
83747_WBV273	Upstream: MRPL36P1 (8.742 kb); Downstream: LOC100133985 (12.208 kb)	TCTCTAGCACAAGGGATTCTCTCGGCTCAGCCTCCGGAGTAGCAGGGACCACAGGCATGCGCCACGGCACCCAGTGTGGCACATTTTAAAAAATGCAGCCACTTAAGGGCACTTTCTGTTGTTTTATTTATCTTTCAAGTTTTACTTATTTATAAATCTATGCACACATACACATGTACTATTGGATGAGAGCAGCAGGAGGCTGTGGAAAGGATACTTGGCATAAAGCCAAGAGCACTTGTCTCCAGGTCTGATCTCCCACTTCCTGGGGCTCAATTTCCCCATTCATAAAATGGGTGGGTTGGCCTAGATAGGCCTAAGGACTCTTCCAGCTTAGATATTGCAGGATTCTAGATTGAAGTCAAACTGTTCCTTAGATTTTGTGTCTGATCCCACAGC…
83747_WCI218	FOXP1	TCTCTAGCAGGGACCTGGGAGGCGGAGGTTGCAGTGAGCTGAGATCGCACCACTGCACTCCAGCCTGAGCTACAGAGCGAGACTCCATCTCACAAAAAAAAAAAAAAAAAAAAAAA
83747_WBV243	FAM168A	TCTCTAGCAGGAGGCTGAGGCAGGAGAACGGCATGAACCCCGGAGGCGGAGCTTGCAGTGAGCTGAGATTGCACCACTGCACTCCAGCTTGGGCGACAGATCAAAGCTTTGTCTCGAAAAAAAAAAA
83747_WDB215	GLG1	TCTCTAGCACTTACCAATTAGTTTCAGTTTCACTTTAGAAACCTATCCTTAAATCCTAGGGAGCTAAGTAAGCTATGAAGAGGCAAAGGCATAAGAATGATATAATGAACTCTGGGGACTTGGGGTAGAGGGTGGGAAGCGGTTGAGGAATAAAAAAACCACACACTGGGGGCTGGGCACGGTGGCTCACACCTGTAATCCCAGCACTTCGGGAGGCTGAGGCGGGTGGTCACAAGGTCAAGAGATCGAGACTACCCTGGCCAACATGATGAAACCCCTTCTCTACTAAAAATACAAAAATTAGCTGGGTGTGGTGGTGCGCGCCTGTAGTCCCAGCTACTTGGGAGGCTGAGGCAGGAGAATCTATTGAATCTGGGAGGCAGAGGTTGCAGTGAGCTG…
83747_WDB225	GTF2I	TCTCTAGCACTACTAGAGTGCTTTTTTAATACAACAAAGACTGTAAAATATTGAAAATATCAGGGATATCACATTTTCCTCTTCACTGACAAATAATAAAGTTCAATCTGTTAAATGTAAACATATATAGAGATGAATGTAGTTACTTTATTTTTTAAGACAGGGTCTCCCTCCTTCACCCAGGCTGGAGCACCACTCACTGCAGCCTCGACTTCCCAGGCTCAGGTGATCCTCCCACCTCAGCCTCCCAAATAGCTGGGACTACAGGCCTGCACCACCACGCCCAGCTAATTTTTTTTTTTTT
83747_WDB225	LOC101926943	TCTCTAGCACTACTAGAGTGCTTTTTTAATACAACAAAGACTGTAAAATATTGAAAATATCAGGGATATCACATTTTCCTCTTCACTGACAAATAATAAAGTTCAATCTGTTAAATGTAAACATATATAGAGATGAATGTAGTTACTTTATTTTTTAAGACAGGGTCTCCCTCCTTCACCCAGGCTGGAGCACCACTCACTGCAGCCTCGACTTCCCAGGCTCAGGTGATCCTCCCACCTCAGCCTCCCAAATAGCTGGGACTACAGGCCTGCACCACCACGCCCAGCTAATTTTTTTTTTTTT
83747_VWI243	UVRAG	TCTCTAGCACTTATTANCAAAAAGAACTAGAAATAACTGAAATGTACATCAATAGGGGACTAAATTATGATATATCCTACAGTGAAATGCTATGTGACCATAAAGAATACATAACATGGCAGCTCTTTGATCACTGATATGGAATAATTTCCAAGATCTACTATTAGTTTGTAGGGTTTTTTTTTA
83747_WBV248	RPTOR	TCTCTAGCAAGGCCAAGAGAAAATTCCTGTGTCCCTTCTGCGCCCACTGCAGAGATCCAGGCTCTGACGCACCAGCCGGCCTTGCCCCGGGAGGCCATGGCCACTAAGAAGAGGCCTCTCAGGTCCCAGTCAGCCCCTTGCTTCTGGGCACAGAGTCGTCACCCAAGAAAAGGCTGTGGAAAGAATCTACATGGGAATTCTGCTTACTTGGATTAATATGCTGCTCGCTTTGAACTAACGAAAGCCGAGCTCCACTATCCCAGTATCATTTTTTTTGTCCCAACATGGACCTCAAAGTTAAATTTTTATTGGGAAAGATGTAGGGCAAGAGGCTGTGCAGTACAAATTCTGTCCCACTCTATTTGCATATTTTATTTGCTCTTTAAATGTTTTCAATAT…
83747_WCJ202	RASGRF2	TCTCTAGCAATTGACCTGAGGATTTTTACTTCATTTGAAGAAAATGACTACATAACTGTCATACGGAATAAGCAGGACTGTGGTAGGGGGAGGTGGGACAACTGGAAGAACTCTGTTTTGGTTTTTGGTTTTCTTTTTCAGAGCGGCTCTGTGGGGCTGGTTCTTTTCATGCTCCAGGATGAAGTCTTGGGCAGGCCCAGTGTATTTTCTGTTCACTGTAATACAATAAAAAGTTCTCTGGTCACATTTTCCTTCCAGACAGTCTCAGTTTGGTGATTAATATGTCCAGCCTCAGGCAGACGAATTTAAAGCGAAAGCTTCTCCCATCCCATCCCTGGCTGGAACTTGCTGCAGGGAAGGCCGATGCCGGCTGCTGGGTCTCCTCACCAGCTTCCTGGG…
83747_VWI199	Upstream: ARHGDIA (8.267 kb); Downstream: ALYREF (8.162 kb)	TCTCTAGCAATAATCTGATACTGTTTCCACGCTTTGGCCATTGGGAGCTCCTGGAGATTGTCTCCTGTGCCCTATCCTTATTTAAGCACTTGTTTATTTTGGGATGTCTTCAGTTTTCCTTGTCCCAGCTCTGCACCCAGCTGCTTCTCCAGGGAGCCCTCCCTCACTGGAGACTGGGATTTAACAACCNANACCTGGGCACTGGCTGTGCTTGTTGCTTCTGGGCCCTCCTGGGACNTAGCTGGGAAGTGGATCTATGACACGTGCTTGTGCATTTACCCGCCCTGTTGGTTTCTGTANCTGTCTAGTTCCTGCTGTTCCNGTCTCACCT
83747_WBV203	Upstream: LOC105378816 (90.297 kb); Downstream: LOC101927542 (40.343 kb)	TCTCTAGCAGTATTTTAAAATCACTCTTGCCCCTAGGGAGCCACTCACTCCTAACTCCCTGACAGGCCATGAGGACCTCAAAATTAAGAAAGATGTCCAGAAATGTGAGTTTGTACAGAAAGGACTAGAAAACCATCCAGACATGTAACGGCTCGGTTGCGTGCCTGGCTTCTGTCAGGAGAAATGTGTGTCTGAATTTTCAGGCTCATAATAGACATGTACAGCTAACTGACTTTTATTTTGCCTCTGTCATATTGATCTATCAGTGAATCTATAACAGAAGATGGGAGCTTGGAAAAGTAAAAAGTAATAACCATTGAGATGGATAGCCTGAGCAAAAATGTAGTTTCATGGGGACACTTAGTGCAAAGAACTGTAGATTCATGTCAAGGGGGCATA…
83747_WDB260	EMC8	TCTCTAGCAGTTATTACTCAGCTGACCATACCATACAACATTTTCTAGGAAAAACCATAGGACATATTTTTTACTTAGCTACAGGCAACTTCCTGAAGACCCCCAGCAGCAGTCTCAGTTGGCTACTCCATCTCTTTCCTGGGCTGAAGCCACCTGGTTAGGACTCATAGCCCAGTAAACACATATGGTATCACCTTGTACCCACTCTCAGAGCACAGAAACCACCTGGTACAAAAGATGATTCCTATGACAAACACATGTATATCTCAACTTACATTTTGCCTGCTGAGGGACAAATTCCTGTAAGAAAACTCCAAGGGCCCAACCAAATTCCAGCAGAAAAATGTCATGACCTGGAACTTTAAGTAGAACCTCTTTGAAGAGGTTGCCCTTAAAGCG…
83747_WCI280	IMMT	TCTCTAGCAAGGCTGGTCTCGAACTCCTGGGCTCAAATGATCCTCCCACTTCTGCCTCCCAAAATGCTGGGAATATAGGCACGAGCCACTGTGCCCAGCCAACCCCATCTTCTTAAATGTCTTACTGCTTTTACTGTTCCCTCCTAGAGTCCATTCTTTACTCTAGGAGGGAATAGTAAAAGCAGTAAGACATTTAGTAAAAGGCTTTTTAAAAGGCAAACATGAGGTCATGCTCTTTGGAGACATCGCATCACATTCAAAATAAAATCTAAACTGCTTACCATGGGCCCTTGATCTGACTCTTCTCATATTTCATTTTTCTACTGCCTCACTCAGATTCTCCTGGTAATCTCCAGCATGTGCCTCACTGCCTTTTCATCAGGTGTTTCTTTTGCCCTG…
83747_WCJ264	IDE	TCTCTAGCAAAGACTTCATTTTCCTTTGCCAAAGACCAAGATTTCAAATACAGAATGGGTAAGAGCTAAACCTAAATCAGGGTCCAATTTTGTTTGAGTAGAAAAATATGACATTCTGATGAAAGACGTTTAAAAAAAAAGAAATCAAGGAAAATTTGCATAATATGAAGGGTATGTAGTTGAACACTTAAAATAAAAGCTAACTTAAAAATTAAATGAAAAAATATGATTAGCCATAAAGATTAAAAAAAAAAAAAATT
[truncated: 44 more rows]

## Sheet: 59530_IS seqs
sequence ID	Gene	Integration Site Sequence	notes
[truncated: 144 more rows]

## Sheet: 80249_IS seqs
sequence ID	Gene	Integration Site Sequence	notes
[truncated: 150 more rows]

## Sheet: 82712_IS seqs
sequence ID	Gene	Integration Site Sequence	notes
[truncated: 241 more rows]

## Sheet: 51729_IS seqs
sequence ID	Gene	Integration Site Sequence	notes
[truncated: 2 more rows]

[truncated: 1 more sheets: 97054_IS seqs]
